# Supplementary material for: Distinct Coastal Microbiome Populations Associated With Autochthonous- and Allochthonous-Like Dissolved Organic Matter
Source: Front Microbiol. 2019 Nov 7;10:2579. doi: 10.3389/fmicb.2019.02579 (PMC6854034; doi:10.3389/fmicb.2019.02579)
Supplement: Supplementary file 7 [file Table_2.XLSX]

## Sheet: Caption
Table S2
Sampling dates, stations, locations, and water depth.The table also shows the sequencing facility ID for each sample, amount of sequences retrieved from the sequencing facility, before merging pairs, after quality trimming, and the amount of OTUs clustered.

## Sheet: Table S2
Sequencing facility ID	Sample type and [station]	Water (m)	Samplig date	Read pairs (2×300 bp)	Reads after merging	Reads after quality trimming	Amount of OTUs
P3006_1001	Marine [1]	1	2014-06-11	367800	274490	234774	1202
P3006_1002	Marine [1]	4	2014-06-11	279261	210077	179479	1069
P3006_1003	Marine [1]	1	2014-07-02	126152	94446	79097	970
P3006_1004	Marine [1]	4	2014-07-02	304618	228438	192480	1271
P3006_1005	Marine [1]	1	2014-07-15	91411	65281	54264	756
P3006_1006	Marine [1]	1	2014-08-05	284291	212183	180637	1157
P3006_1007	Marine [1]	4	2014-08-05	218558	160998	137098	898
P3006_1008	Marine [1]	1	2014-10-02	265056	198762	168092	881
P3006_1009	Marine [1]	4	2014-10-02	168550	113819	95116	952
P3006_1012	Marine [1]	1	2014-10-23	368371	272768	227271	1833
P3006_1013	Marine [1]	4	2014-10-23	289689	212977	176912	1834
P3006_1014	Marine [1]	1	2014-11-18	377106	283492	237578	2978
P3006_1015	Marine [2]	1	2014-06-10	140697	103228	85655	1166
P3006_1016	Marine [2]	4	2014-06-10	85089	60786	49501	1212
P3006_1017	Marine [2]	1	2014-07-03	150366	112047	95066	979
P3006_1018	Marine [2]	4	2014-07-03	131663	98497	83458	1130
P3006_1019	Marine [2]	1	2014-07-16	70378	51103	42492	927
P3006_1020	Marine [2]	1	2014-08-06	184053	136254	115675	961
P3006_1021	Marine [2]	4	2014-08-06	182228	136119	115245	1049
P3006_1022	Marine [2]	1	2014-08-26	181020	138538	118302	867
P3006_1023	Marine [2]	4	2014-08-26	253073	193815	166420	1048
P3006_1024	Marine [2]	1	2014-10-01	159244	120300	101517	854
P3006_1025	Marine [2]	1	2014-10-01	172038	127897	106341	1375
P3006_1026	Marine [2]	4	2014-10-01	134547	100487	83821	1439
P3006_1029	Marine [2]	1	2014-10-22	128277	94243	77538	1612
P3006_1030	Marine [2]	4	2014-10-22	343723	259783	216966	3217
P3006_1031	Marine [2]	1	2014-11-20	24099	15424	11692	1690
P3006_1032	Marine [2]	4	2014-11-20	150559	111819	91873	2981
P3006_1033	Marine [3]	1	2014-06-10	335778	252561	213244	1415
P3006_1034	Marine [3]	4	2014-06-10	279865	212113	179628	1431
P3006_1035	Marine [3]	1	2014-07-03	447807	346823	296268	2525
P3006_1036	Marine [3]	4	2014-07-03	364961	274175	231287	2662
P3006_1037	Marine [3]	1	2014-07-16	279818	209256	176456	1729
P3006_1038	Marine [3]	1	2014-08-06	64846	45977	37566	925
P3006_1039	Marine [3]	4	2014-08-06	202843	152849	129826	1148
P3006_1040	Marine [3]	1	2014-08-26	138259	104957	88391	1222
P3006_1041	Marine [3]	4	2014-08-26	364135	276763	234127	2189
P3006_1042	Marine [3]	1	2014-10-01	36561	24488	19120	1786
P3006_1043	Marine [3]	1	2014-10-01	466002	356710	302691	3251
P3006_1044	Marine [3]	4	2014-10-01	254295	187899	156724	2490
P3006_1047	Marine [3]	1	2014-10-22	202152	151830	127033	3093
P3006_1048	Marine [3]	4	2014-10-22	228675	171887	142738	4062
P3006_1049	Marine [3]	1	2014-11-20	150304	113754	93980	2212
P3006_1050	Marine [3]	4	2014-11-20	227665	174282	144891	2664
P3006_1051	Stream [1]		2014-06-11	84422	60038	48010	1474
P3006_1052	Stream [1]		2014-07-02	15969	8963	6159	825
P3006_1053	Stream [1]		2014-07-15	221870	159588	131283	1857
P3006_1054	Stream [1]		2014-08-05	181561	132031	109536	1424
P3006_1055	Stream [1]		2014-10-02	148276	110430	91916	1431
P3006_1056	Stream [1]		2014-10-22	71236	51093	41431	1495
P3006_1057	Stream [1]		2014-11-20	224065	165845	137169	2525
P3006_1058	Stream [2]		2014-06-11	144221	106650	86462	3439
P3006_1059	Stream [2]		2014-07-02	122685	91041	74998	3217
P3006_1060	Stream [2]		2014-07-15	96303	69756	56730	2649
P3006_1061	Stream [2]		2014-08-05	88173	64697	52768	1897
P3006_1062	Stream [2]		2014-10-02	254670	185160	150413	4243
P3006_1063	Stream [2]		2014-10-22	292176	214508	175788	4051
P3006_1064	Stream [2]		2014-11-20	274001	201115	163012	4806
P3006_1065	Stream [3]		2014-06-10	258041	196532	162104	2541
P3006_1066	Stream [3]		2014-07-03	201552	152962	127036	2438
P3006_1067	Stream [3]		2014-08-06	158654	117004	96673	2023
P3006_1068	Stream [3]		2014-08-26	248575	185579	151601	3109
P3006_1069	Stream [3]		2014-10-01	286371	209637	170248	4371
P3006_1070	Stream [3]		2014-10-22	145819	105707	85785	3289
P3006_1071	Stream [3]		2014-11-20	61230	43309	34786	2920
P3006_1072	Stream [4]		2014-06-10	111102	82574	67402	2073
P3006_1073	Stream [4]		2014-07-03	148797	108858	89901	2169
P3006_1074	Stream [4]		2014-07-16	113590	83668	68574	2940
P3006_1075	Stream [4]		2014-08-06	146575	107550	87812	2839
P3006_1076	Stream [5]		2014-08-26	106077	76665	61833	2241
P3006_1077	Stream [5]		2014-10-01	160392	118481	97692	2470
P3006_1078	Stream [5]		2014-10-22	221920	160640	129837	3454
P3006_1079	Stream [5]		2014-11-20	15201	8589	5999	940
