# Supplementary material for: Distinct Coastal Microbiome Populations Associated With Autochthonous- and Allochthonous-Like Dissolved Organic Matter
Source: Front Microbiol. 2019 Nov 7;10:2579. doi: 10.3389/fmicb.2019.02579 (PMC6854034; doi:10.3389/fmicb.2019.02579)
Supplement: Supplementary file 8 [file Table_3.XLSX]

## Sheet: Caption
Table S3
The excel file shows relative abundance (%) of the 16S rRNA gene OTUs annotated against the SILVA database. The second sheet shows OTUs, and their relative abundance, that were shared between the marine and stream stations.

## Sheet: Tab. S3 OTU table
OTU name	Marine[1] 1 m 2014-06-11	Marine[1] 1 m 2014-07-02	Marine[1] 1 m 2014-07-15	Marine[1] 1 m 2014-08-05	Marine[1] 1 m 2014-10-02	Marine[1] 1 m 2014-10-23	Marine[1] 1 m 2014-11-18	Marine[1] 4 m 2014-06-11	Marine[1] 4 m 2014-07-02	Marine[1] 4 m 2014-08-05	Marine[1] 4 m 2014-10-02	Marine[1] 4 m 2014-10-23	Marine[2] 1 m 2014-06-10	Marine[2] 1 m 2014-07-03	Marine[2] 1 m 2014-07-16	Marine[2] 1 m 2014-08-06	Marine[2] 1 m 2014-08-26	Marine[2] 1 m R1 2014-10-01	Marine[2] 1 m R2 2014-10-01	Marine[2] 1 m 2014-10-22	Marine[2] 1 m 2014-11-20	Marine[2] 4 m 2014-06-10	Marine[2] 4 m 2014-07-03	Marine[2] 4 m 2014-08-06	Marine[2] 4 m 2014-08-26	Marine[2] 4 m 2014-10-01	Marine[2] 4 m 2014-10-22	Marine[2] 4 m 2014-11-20	Marine[3] 1 m 2014-06-10	Marine[3] 1 m 2014-07-03	Marine[3] 1 m 2014-07-16	Marine[3] 1 m 2014-08-06	Marine[3] 1 m 2014-08-26	Marine[3] 1 m R1 2014-10-01	Marine[3] 1 m R2 2014-10-01	Marine[3] 1 m 2014-10-22	Marine[3] 1 m 2014-11-20	Marine[3] 6 m 2014-06-10	Marine[3] 6 m 2014-07-03	Marine[3] 6 m 2014-08-06	Marine[3] 6 m 2014-08-26	Marine[3] 6 m 2014-10-01	Marine[3] 6 m 2014-10-22	Marine[3] 6 m 2014-11-20	Stream [1] 2014-06-11	Stream [1] 2014-07-02	Stream [1] 2014-07-15	Stream [1] 2014-08-05	Stream [1] 2014-10-02
Archaea/Euryarchaeota/Halobacteria/Halobacteriales/Deep_Sea_Hydrothermal_Vent_Gp_6(DHVEG-6)/OTU_005284	0	0	0	0	0	0	0	0	0	0	0	6.48273e-06	0	0	0	0	0	0	0	0	0	0	0	0	0	0	0	0	0	0	0	0	0	0	0	0	0	0	0	0	0	0	0	1.04379e-05	0	0	0	0	0
Archaea/Euryarchaeota/Thermoplasmata/Thermoplasmatales/ANT06-05/OTU_001814	0	0	0	0	0	0	0	0	0	0	0	0	0	0	0	0	0	0	0	0	0	0	0	0	0	0	0	0	0	0	0	0	0	0	0	0	0	0	0	0	0	0	0	0	0	0	1.18422e-05	0	0
Archaea/Euryarchaeota/Thermoplasmata/Thermoplasmatales/ANT06-05/OTU_003628	0	0	0	0	0	0	0	0	0	0	0	0	0	0	0	0	0	0	0	0	0	0	0	0	1.12911e-05	0	0	0	0	0	0	0	0	0	0	0	0	0	0	0	0	0	0	0	0	0	0	0	0
Archaea/Euryarchaeota/Thermoplasmata/Thermoplasmatales/CCA47/OTU_001199	0	0	0	0	0	0	0	0	0	0	0	0	0	0	0	0	0	0	0	0	0	4.50045e-05	0	0	0	0	0	0	0	0	0	0	0	0	0	0	0	0	0	0	0	0	3.83093e-05	0	3.60334e-05	0	0	0	0
Archaea/Euryarchaeota/Thermoplasmata/Thermoplasmatales/CCA47/OTU_001921	0	0	0	0	0	0	0	0	0	0	0	0	0	0	0	0	0	0	0	0	0	0	0	0	1.12911e-05	0	0	0	0	0	0	0	0	0	0	0	0	0	0	0	0	0	0	0	0	0	0	0	0
Archaea/Euryarchaeota/Thermoplasmata/Thermoplasmatales/CCA47/OTU_002132	0	0	0	0	0	0	0	0	0	0	0	0	0	0	0	0	0	0	0	0	0	0	0	0	0	0	0	0	6.59083e-06	0	0	0	0	0	0	0	0	0	0	0	0	0	2.55395e-05	0	0	0	0	0	0
Archaea/Euryarchaeota/Thermoplasmata/Thermoplasmatales/CCA47/OTU_003020	0	0	0	0	0	0	0	0	0	0	2.34285e-05	0	0	0	0	0	0	0	0	0	0	0	0	0	0	0	0	0	0	0	0	0	0	0	0	0	0	0	0	0	0	0	0	0	0	0	0	0	0
Archaea/Euryarchaeota/Thermoplasmata/Thermoplasmatales/CCA47/OTU_005020	0	0	0	0	0	0	0	0	0	0	0	0	0	0	0	0	0	0	0	0	0	0	0	0	0	0	0	0	0	0	0	0	0	0	0	0	0	0	0	0	0	0	1.27698e-05	0	0	0	0	0	0
Archaea/Euryarchaeota/Thermoplasmata/Thermoplasmatales/CCA47/OTU_006803	0	0	0	0	0	0	0	0	0	0	0	0	0	0	0	0	0	0	0	0	0	0	0	0	0	0	0	0	0	0	0	0	0	0	0	0	0	0	0	0	0	0	0	0	0	0	0	0	0
Archaea/Euryarchaeota/Thermoplasmata/Thermoplasmatales/CCA47/OTU_007240	0	0	0	0	0	0	0	0	0	0	0	0	0	0	0	0	0	0	0	0	0	0	0	0	0	0	0	0	0	0	0	0	0	0	0	0	1.93592e-05	0	0	0	0	0	0	1.04379e-05	0	0	0	0	0
Archaea/Euryarchaeota/Thermoplasmata/Thermoplasmatales/CCA47/OTU_007424	0	0	0	0	0	0	0	0	0	0	0	0	0	0	0	0	0	0	0	0	0	0	0	0	0	0	0	0	0	0	0	0	0	0	0	0	0	0	0	0	0	0	0	1.04379e-05	0	0	0	0	0
Archaea/Euryarchaeota/Thermoplasmata/Thermoplasmatales/Marine_Benthic_Group_D_and_DHVEG-1/OTU_000616	0	0	0	0	0	0	0	0	0	0	0	0	0	0	0	0	0	0	0	0	0	0	0	1.63399e-05	0	0	0	0	0	0	0	0	0	0	0	0	0	0	0	0	0	2.17309e-05	0	0	0	0	0	0	0
Archaea/Euryarchaeota/Thermoplasmata/Thermoplasmatales/Marine_Benthic_Group_D_and_DHVEG-1/OTU_001076	0	0	0	0	0	0	0	0	0	0	0	0	0	0	0	0	0	0	0	0	0	0	1.94966e-05	0	0	0	0	0	0	0	6.17459e-06	0	0	0	0	0	0	0	0	0	0	0	2.55395e-05	0	0	0	0	0	0
Archaea/Euryarchaeota/Thermoplasmata/Thermoplasmatales/Marine_Benthic_Group_D_and_DHVEG-1/OTU_001117	0	0	0	0	0	0	0	0	6.98744e-06	0	0	0	0	0	0	0	0	0	0	0	0	4.50045e-05	0	0	0	0	0	0	0	0	0	0	0	0	0	0	0	0	0	0	0	1.08654e-05	0	0	0	0	0	0	0
Archaea/Euryarchaeota/Thermoplasmata/Thermoplasmatales/Marine_Benthic_Group_D_and_DHVEG-1/OTU_001349	0	0	0	0	1.31261e-05	0	0	0	0	0	0	0	0	0	0	0	0	0	0	0	0	4.50045e-05	0	0	0	0	0	0	0	0	0	0	0	0	0	1.29616e-05	0	0	0	0	0	0	2.55395e-05	0	0	0	0	0	1.36816e-05
Archaea/Euryarchaeota/Thermoplasmata/Thermoplasmatales/Marine_Benthic_Group_D_and_DHVEG-1/OTU_001387	0	0	0	0	0	0	0	0	0	0	0	0	0	0	0	0	0	0	2.14192e-05	0	0	0	0	0	0	0	0	0	0	0	0	0	0	0	0	0	0	0	0	0	0	0	0	0	3.60334e-05	0.000304321	1.18422e-05	0	0
Archaea/Euryarchaeota/Thermoplasmata/Thermoplasmatales/Marine_Benthic_Group_D_and_DHVEG-1/OTU_001464	0	0	0	0	1.31261e-05	0	0	0	6.98744e-06	0	0	0	0	0	0	0	0	0	0	0	0	0	0	0	0	0	0	0	0	0	0	0	0	0	0	0	0	0	0	0	0	0	3.83093e-05	0	0	0	0	0	0
Archaea/Euryarchaeota/Thermoplasmata/Thermoplasmatales/Marine_Benthic_Group_D_and_DHVEG-1/OTU_001990	0	0	0	0	0	0	0	0	0	0	0	0	0	0	0	0	0	0	0	0	0	0	0	0	0	3.14971e-05	0	0	0	0	0	0	0	0	0	0	0	0	0	0	0	0	0	0	0	0	0	0	0
Archaea/Euryarchaeota/Thermoplasmata/Thermoplasmatales/Marine_Benthic_Group_D_and_DHVEG-1/OTU_002112	0	0	0	0	0	0	0	0	0	0	0	0	0	0	0	0	0	0	0	0	0	0	0	0	0	0	0	0	0	0	0	0	0	0	0	1.29616e-05	0	0	0	0	0	0	0	0	0	0	0	0	0
Archaea/Euryarchaeota/Thermoplasmata/Thermoplasmatales/Marine_Benthic_Group_D_and_DHVEG-1/OTU_002203	0	0	0	0	0	0	0	0	0	0	0	0	0	0	0	0	0	0	0	0	0	0	0	0	0	0	0	0	0	0	0	0	0	0	0	0	0	0	0	0	0	0	2.55395e-05	0	0	0	0	0	0
Archaea/Euryarchaeota/Thermoplasmata/Thermoplasmatales/Marine_Benthic_Group_D_and_DHVEG-1/OTU_002218	0	0	0	0	0	0	0	0	0	0	0	0	0	0	0	0	0	0	0	0	0	4.50045e-05	0	0	0	0	0	0	0	0	0	0	0	0	0	0	0	0	0	0	0	0	0	0	0	0	0	0	0
Archaea/Euryarchaeota/Thermoplasmata/Thermoplasmatales/Marine_Benthic_Group_D_and_DHVEG-1/OTU_002649	0	0	0	0	0	0	0	0	6.98744e-06	0	0	0	0	0	0	0	0	0	0	0	0	0	0	0	0	0	0	1.62388e-05	0	0	0	0	0	0	0	0	0	0	0	0	0	0	1.27698e-05	0	0	0	0	0	0
Archaea/Euryarchaeota/Thermoplasmata/Thermoplasmatales/Marine_Benthic_Group_D_and_DHVEG-1/OTU_002739	0	0	0	0	0	0	0	0	0	0	0	0	0	0	0	0	0	0	0	0	0	0	0	0	0	0	0	0	0	0	0	0	0	0	0	0	0	0	0	0	0	0	0	0	0	0	0	0	0
Archaea/Euryarchaeota/Thermoplasmata/Thermoplasmatales/Marine_Benthic_Group_D_and_DHVEG-1/OTU_003027	0	0	0	0	0	0	0	0	0	0	0	0	0	0	0	0	0	0	0	0	0	0	0	0	0	0	0	0	6.59083e-06	0	0	0	0	0	0	0	0	0	0	0	0	0	0	0	0	0	0	0	0
Archaea/Euryarchaeota/Thermoplasmata/Thermoplasmatales/Marine_Benthic_Group_D_and_DHVEG-1/OTU_003405	0	0	0	0	0	0	0	0	0	0	0	0	0	0	0	0	0	0	0	0	0	0	0	0	0	0	0	0	0	0	6.17459e-06	0	0	0	0	0	0	0	0	0	0	0	0	0	0	0	0	0	0
Archaea/Euryarchaeota/Thermoplasmata/Thermoplasmatales/Marine_Benthic_Group_D_and_DHVEG-1/OTU_003496	0	0	0	0	0	0	0	0	0	0	0	0	0	0	0	0	0	0	0	0	0	0	0	0	0	0	0	0	0	0	0	0	0	0	0	0	0	0	0	0	0	0	1.27698e-05	0	0	0	0	0	0
Archaea/Euryarchaeota/Thermoplasmata/Thermoplasmatales/Marine_Benthic_Group_D_and_DHVEG-1/OTU_003680	0	0	0	0	0	0	0	0	0	0	0	0	0	0	0	0	0	0	0	0	0	0	0	0	0	0	0	0	0	0	0	0	0	0	0	0	0	0	5.95103e-06	0	0	0	1.27698e-05	0	0	0	0	0	0
Archaea/Euryarchaeota/Thermoplasmata/Thermoplasmatales/Marine_Benthic_Group_D_and_DHVEG-1/OTU_004200	0	0	0	0	0	0	0	0	0	0	0	0	0	0	0	0	0	0	0	0	0	0	0	0	0	0	0	0	0	0	0	0	0	0	0	0	0	0	0	1.41663e-05	0	0	0	0	0	0	0	0	0
Archaea/Euryarchaeota/Thermoplasmata/Thermoplasmatales/Marine_Benthic_Group_D_and_DHVEG-1/OTU_004762	0	0	0	0	0	0	0	0	0	0	0	0	0	0	0	0	0	0	0	0	0	0	0	0	0	0	0	0	0	0	0	0	0	0	0	0	0	0	0	0	0	0	1.27698e-05	0	0	0	0	0	0
Archaea/Euryarchaeota/Thermoplasmata/Thermoplasmatales/Marine_Benthic_Group_D_and_DHVEG-1/OTU_005243	0	0	0	0	0	0	0	0	0	0	0	0	0	0	0	0	0	0	0	0	0	0	0	0	0	0	0	0	0	0	0	0	0	0	0	0	0	0	0	0	0	0	1.27698e-05	0	0	0	0	0	0
Archaea/Euryarchaeota/Thermoplasmata/Thermoplasmatales/Marine_Benthic_Group_D_and_DHVEG-1/OTU_006047	0	0	0	0	0	0	0	0	0	0	0	0	0	0	0	1.9974e-05	0	0	0	0	0	0	0	0	0	0	0	0	0	0	0	0	0	0	0	0	0	0	0	0	0	0	0	0	0	0	0	0	0
Archaea/Euryarchaeota/Thermoplasmata/Thermoplasmatales/Marine_Benthic_Group_D_and_DHVEG-1/OTU_006473	0	0	0	0	0	0	0	0	0	0	0	0	0	0	0	0	0	0	0	0	0	0	0	0	0	0	0	0	0	0	0	0	0	0	0	0	0	7.79624e-06	0	0	0	0	0	0	0	0	0	0	0
Archaea/Euryarchaeota/Thermoplasmata/Thermoplasmatales/Marine_Group_II/OTU_002431	0	0	0	0	0	0	0	0	0	0	0	6.48273e-06	0	0	0	0	1.76972e-05	2.94898e-05	0	0.0002054	0	0	0	0	0	0	6.83417e-05	9.74326e-05	0	0	0	0	0	8.6103e-05	2.26647e-05	2.59232e-05	5.80776e-05	0	0	0	0	0	0	1.04379e-05	0	0.000304321	0	0	0
Archaea/Euryarchaeota/Thermoplasmata/Thermoplasmatales/Marine_Group_II/OTU_005703	0	0	0	0	0	0	0	0	0	0	0	0	0	0	0	0	0	2.94898e-05	0	1.86727e-05	0	0	0	0	0	0	0	0	0	0	6.17459e-06	0	2.77304e-05	0	5.66617e-06	0	0	0	0	0	3.40681e-05	0	1.27698e-05	0	0	0	0	0	0
Archaea/Euryarchaeota/Thermoplasmata/Thermoplasmatales/Marine_Group_II/OTU_007199	0	0	0	0	0	0	0	0	0	0	0	0	0	0	0	0	0	0	0	9.33637e-05	0	0	0	0	0	0	2.48515e-05	0.000276059	0	0	0	0	0.000110922	0	5.66617e-06	1.29616e-05	0	0	0	0	6.81361e-06	0	1.27698e-05	0	0	0	1.18422e-05	0	0
Archaea/Euryarchaeota/Thermoplasmata/Thermoplasmatales/Marine_Group_III/OTU_001019	4.64697e-06	0	0	0	0	0	0	0	0	0	0	0	0	0	0	0	0	0	0	0	0	0	0	0	0	0	0	0	0	0	0	0	0	0	0	0	1.93592e-05	0	0	0	0	0	0	0	0	0	0	0	0
Archaea/OTU_003309	9.29394e-06	0	0	0	1.31261e-05	6.31688e-06	0	0	0	0	0	0	0	2.10296e-05	0	0	0	0	0	0	0	0	0	0	0	0	6.21288e-06	0	0	4.82728e-06	0	0	0	0	0	0	1.93592e-05	0	0	0	0	0	0	1.04379e-05	0	0	0	0	0
Archaea/Thaumarchaeota/Group_C3/OTU_000919	0	0	0	0	0	0	0	0	0	0	0	0	0	0	8.56421e-05	0	0	0	0	0	0	4.50045e-05	0	0	0	0	0	1.62388e-05	0	4.82728e-06	0	0	0	8.6103e-05	0	0	0	7.79624e-06	0	0	0	0	0.000153237	0	0	0.000304321	0	0	0
Archaea/Thaumarchaeota/Group_C3/OTU_001542	0	0	0	0	0	0	0	0	0	0	0	0	0	0	0	0	0	0	0	0	0	0	0	0	0	0	0	0	0	0	0	0	0	0	0	0	0	0	0	0	0	1.08654e-05	0	0	0	0	0	0	0
Archaea/Thaumarchaeota/Group_C3/OTU_002184	0	0	0	0	0	0	0	0	0	0	0	0	0	0	0	0	0	0	0	0	0	0	0	0	0	0	0	0	0	0	0	0	0	8.6103e-05	0	0	0	0	0	0	0	0	0	0	0	0	0	0	0
Archaea/Thaumarchaeota/Group_C3/OTU_002409	0	0	0	0	0	0	0	0	0	0	0	0	0	0	0	0	0	0	0	0	0	0	0	0	0	0	0	0	0	0	0	0	0	0	0	0	0	0	0	0	0	0	1.27698e-05	0	0	0	0	1.40948e-05	0
Archaea/Thaumarchaeota/Group_C3/OTU_002479	0	0	0	0	0	0	0	0	0	0	0	0	0	0	0	0	0	0	0	0	0	0	0	0	0	0	0	0	0	4.82728e-06	0	0	0	0	0	0	0	0	0	0	0	0	0	0	0	0	0	0	0
Archaea/Thaumarchaeota/Group_C3/OTU_002838	0	0	0	0	0	0	0	0	0	0	0	0	0	0	0	0	0	0	0	0	0	0	0	0	0	0	0	0	0	0	0	0	0	0	0	0	0	0	0	0	0	0	0	0	0	0.000304321	0	0	0
Archaea/Thaumarchaeota/Group_C3/OTU_003629	0	0	0	0	0	6.31688e-06	0	0	0	0	0	0	0	0	0	0	0	0	0	0	0	0	0	0	0	0	0	0	0	0	0	0	0	0	0	0	0	0	0	0	0	0	0	0	0	0	0	0	0
Archaea/Thaumarchaeota/Group_C3/OTU_004537	0	0	0	0	0	0	0	0	0	0	0	0	0	0	0	0	0	0	0	0	0	0	0	0	0	0	0	0	0	0	0	0	0	0	0	0	0	0	5.95103e-06	0	0	0	0	0	0	0	0	0	0
Archaea/Thaumarchaeota/Group_C3/OTU_006858	0	0	0	0	0	0	0	0	0	0	0	0	0	0	0	0	0	0	0	0	0	4.50045e-05	0	0	0	0	0	0	0	0	0	0	0	0	0	0	0	0	0	1.41663e-05	0	0	0	0	0	0	0	0	0
Archaea/Thaumarchaeota/Marine_Benthic_Group_B/OTU_003821	0	0	0	0	0	0	0	0	0	0	0	0	0	0	0	0	0	0	0	0	0	0	0	0	0	0	0	0	0	0	0	0	0	0	0	0	0	0	0	0	0	0	0	0	0	0	0	0	0
Archaea/Thaumarchaeota/Marine_Benthic_Group_B/OTU_004728	0	0	0	0	0	0	0	0	0	0	0	0	0	0	0	0	0	0	0	0	0	0	0	0	0	0	0	0	0	0	0	0	0	0	0	0	0	0	0	0	6.81361e-06	0	0	0	0	0	0	0	0
Archaea/Thaumarchaeota/Marine_Group_I/OTU_006345	0	0	0	0	0	0	0	0	0	0	0	0	0	0	0	0	0	0	0	1.86727e-05	0	0	0	0	0	0	0	0	0	0	0	0	0	0	0	0	0	0	0	0	0	0	0	0	0	0	0	0	0
Archaea/Thaumarchaeota/Miscellaneous_Crenarchaeotic_Group/OTU_000987	0	0	0	0	0	0	4.76785e-06	0	0	0	0	0	0	0	0	0	0	0	0	0	0	4.50045e-05	0	0	0	0	0	0	0	0	0	0	0	0	0	0	1.93592e-05	0	5.95103e-06	0	0	0	1.27698e-05	0	0	0	0	0	0
Archaea/Thaumarchaeota/Miscellaneous_Crenarchaeotic_Group/OTU_001412	0	1.82505e-05	0	0	0	0	0	0	0	0	0	0	0	0	0	0	0	0	0	0	0	0	0	0	0	0	0	0	0	0	6.17459e-06	0	0	0	0	0	0	0	5.95103e-06	0	0	0	2.55395e-05	0	0	0	0	0	0
Archaea/Thaumarchaeota/Miscellaneous_Crenarchaeotic_Group/OTU_001459	0	0	0	0	0	0	0	0	0	0	0	0	0	0	0	0	0	0	0	0	0	0	0	1.63399e-05	0	0	0	0	0	0	0	0	0	0	0	0	0	0	0	0	0	0	0	0	0	0	0	0	0
Archaea/Thaumarchaeota/Miscellaneous_Crenarchaeotic_Group/OTU_002626	0	0	0	0	0	0	4.76785e-06	0	0	0	0	0	0	0	0	0	0	0	0	0	0	4.50045e-05	0	0	0	0	0	0	0	0	0	0	0	0	0	0	0	0	0	0	0	0	1.27698e-05	0	0	0	0	0	0
Archaea/Thaumarchaeota/Miscellaneous_Crenarchaeotic_Group/OTU_002671	0	0	0	0	0	0	0	0	0	0	0	0	0	0	0	0	0	0	0	0	0	0	0	0	0	0	0	0	0	0	0	0	0	0	0	0	0	0	0	0	0	0	0	0	0	0	0	0	0
Archaea/Thaumarchaeota/Miscellaneous_Crenarchaeotic_Group/OTU_003332	0	0	0	0	0	0	0	0	0	0	0	0	0	0	0	0	0	0	0	0	0	0	0	0	0	0	0	0	0	0	0	0	0	0	0	1.29616e-05	0	0	0	0	0	0	1.27698e-05	0	0	0	0	0	0
Archaea/Thaumarchaeota/Miscellaneous_Crenarchaeotic_Group/OTU_003443	0	0	0	0	0	0	0	0	0	0	0	0	0	0	0	0	0	0	0	1.86727e-05	0	0	0	0	0	0	0	0	0	0	0	0	0	0	0	0	0	0	0	0	0	0	1.27698e-05	0	0	0	0	0	0
Archaea/Thaumarchaeota/Miscellaneous_Crenarchaeotic_Group/OTU_003444	0	0	0	0	0	0	0	0	0	0	0	0	0	0	0	0	0	0	0	0	0	0	0	0	0	0	0	0	0	0	0	0	0	0	0	0	0	0	0	0	0	0	1.27698e-05	0	0	0	0	0	0
Archaea/Thaumarchaeota/Miscellaneous_Crenarchaeotic_Group/OTU_003570	0	0	0	0	0	0	0	0	0	0	0	0	0	0	0	0	0	0	0	0	0	0	0	0	0	0	0	0	0	0	0	0	0	0	0	0	0	0	0	1.41663e-05	0	0	0	0	0	0	0	0	0
Archaea/Thaumarchaeota/Miscellaneous_Crenarchaeotic_Group/OTU_005867	0	0	0	0	0	0	0	0	0	0	0	0	0	0	0	0	0	0	0	0	0	0	0	0	0	0	0	0	0	0	0	0	0	0	0	0	0	0	0	0	0	0	0	0	0	0	0	0	0
Archaea/Thaumarchaeota/Miscellaneous_Crenarchaeotic_Group/OTU_007646	0	0	0	0	0	0	0	0	0	0	0	0	0	0	0	0	0	0	0	1.86727e-05	0	0	0	0	0	0	0	0	0	0	0	0	0	0	0	0	0	0	0	0	0	0	0	0	0	0	0	0	0
Bacteria/Acidobacteria/Acidobacteria/d142/OTU_005313	0	0	0	0	0	0	0	0	0	0	0	0	0	0	0	0	0	0	0	0	0	0	0	0	0	0	0	1.62388e-05	0	4.82728e-06	0	0	0	0	0	0	0	0	1.19021e-05	0	0	0	0	0	0	0	0	0	0
Bacteria/Acidobacteria/Acidobacteria/d142/OTU_006389	0	0	0	0	0	6.31688e-06	0	0	0	0	0	0	0	0	0	0	0	0	0	0	0	0	0	0	0	0	0	0	0	0	0	0	0	0	5.66617e-06	1.29616e-05	0	0	5.95103e-06	0	0	0	1.27698e-05	1.04379e-05	0	0	0	0	0
Bacteria/Acidobacteria/Acidobacteria/Subgroup_17/OTU_001290	0	0	0	0	0	0	0	0	0	0	0	0	0	0	0	0	0	0	0	0	0	4.50045e-05	0	0	0	0	0	0	0	0	0	0	0	0	0	0	0	0	0	0	0	0	1.27698e-05	1.04379e-05	0	0	0	0	0
Bacteria/Acidobacteria/Acidobacteria/Subgroup_17/OTU_002831	0	0	0	0	0	0	0	0	0	0	0	0	0	0	0	0	0	0	0	0	0	0	0	0	0	6.29941e-05	0	9.74326e-05	0	0	0	0	0	0	0	0	3.87184e-05	0	0	0	0	0	3.83093e-05	0	3.60334e-05	0.000304321	9.47373e-05	0	0
Bacteria/Acidobacteria/Acidobacteria/Subgroup_17/OTU_003199	0	0	0	0	0	0	0	0	0	0	0	0	0	0	0	0	0	0	0	0	0	4.50045e-05	0	0	0	6.29941e-05	0	4.87163e-05	0	0	0	0	0	0.000172206	0	0	0	0	0	0	0	0	2.55395e-05	0	0	0	4.73687e-05	0	0
Bacteria/Acidobacteria/Acidobacteria/Subgroup_17/OTU_003495	0	0	0	0	0	0	0	0	0	0	0	0	0	0	0	0	1.76972e-05	0	0	0	0	0	0	0	0	0	0	0	0	4.82728e-06	0	0	0	0	0	1.29616e-05	0	0	0	0	0	0	1.27698e-05	1.04379e-05	0	0	0	0	0
Bacteria/Acidobacteria/Acidobacteria/Subgroup_17/OTU_003621	0	0	0	0	0	0	0	0	0	0	0	0	0	0	0	0	0	0	0	0	0	0	0	0	0	0	0	0	0	4.82728e-06	0	0	0	0	0	0	0	0	0	0	0	0	1.27698e-05	0	0	0	0	0	0
Bacteria/Acidobacteria/Acidobacteria/Subgroup_17/OTU_003862	0	0	0	0	0	0	0	0	0	0	0	0	0	0	0	0	0	0	0	0	0	0	0	0	0	0	0	0	0	0	0	0	0	0	0	0	0	0	0	0	0	0	0	0	0	0	0	0	0
Bacteria/Acidobacteria/Acidobacteria/Subgroup_17/OTU_004390	0	0	0	0	0	0	4.76785e-06	0	0	0	0	0	0	0	0	0	0	0	0	0	0	0	0	0	0	0	0	0	0	0	0	0	0	0	0	0	0	0	0	0	0	0	0	0	0	0	0	0	0
Bacteria/Acidobacteria/Acidobacteria/Subgroup_17/OTU_005461	0	0	0	0	0	0	0	0	0	0	0	0	0	0	0	0	0	0	0	0	0	0	0	0	0	0	0	0	0	0	0	0	0	0	0	0	0	0	0	0	0	0	1.27698e-05	0	0	0	0	0	0
Bacteria/Acidobacteria/Acidobacteria/Subgroup_17/OTU_006679	0	0	0	0	0	0	0	0	0	0	0	0	0	0	0	0	0	0	0	0	0	0	0	0	0	0	0	0	0	0	0	0	0	0	0	0	0	0	0	0	0	0	1.27698e-05	0	0	0	0	0	0
Bacteria/Acidobacteria/Acidobacteria/Subgroup_18/OTU_001140	0	0	0	0	0	6.31688e-06	0	0	0	0	0	0	0	0	0	0	0	0	0	0	0	4.50045e-05	0	0	0	0	0	0	0	0	0	0	0	0	0	0	0	0	0	0	0	0	1.27698e-05	0	0	0	0	0	0
Bacteria/Acidobacteria/Acidobacteria/Subgroup_18/OTU_001605	0	0	0	0	0	0	0	0	0	0	0	0	0	0	0	0	0	0	0	0	0	0	0	0	0	0	0	0	0	0	0	0	0	0	0	0	1.93592e-05	0	5.95103e-06	0	0	0	2.55395e-05	0	0	0	0	0	0
Bacteria/Acidobacteria/Acidobacteria/Subgroup_18/OTU_001983	0	0	0	0	0	0	0	0	0	0	0	0	0	0	0	0	0	0	0	0	0	0	0	0	0	0	0	0	0	0	6.17459e-06	0	0	8.6103e-05	0	0	3.87184e-05	0	0	0	0	0	6.38488e-05	0	0	0	1.18422e-05	0	0
Bacteria/Acidobacteria/Acidobacteria/Subgroup_18/OTU_002079	0	0	0	0	0	0	0	0	0	0	0	0	0	0	0	0	0	0	0	0	0	0	0	0	0	0	6.21288e-06	0	0	0	0	0	0	0	0	0	0	0	0	0	0	0	3.83093e-05	0	0	0	0	0	0
Bacteria/Acidobacteria/Acidobacteria/Subgroup_18/OTU_003111	0	0	0	0	0	0	0	0	0	0	0	0	0	0	0	0	0	0	0	0	0	9.0009e-05	0	0	0	0	0	0	0	0	0	0	0	0	0	0	1.93592e-05	0	0	0	0	0	1.27698e-05	0	0	0.000304321	0	0	0
Bacteria/Acidobacteria/Acidobacteria/Subgroup_18/OTU_003492	0	0	0	0	0	0	0	0	0	0	0	0	0	0	0	0	0	0	0	0	0	0	0	0	0	3.14971e-05	6.21288e-06	0	0	0	0	0	0	0	5.66617e-06	0	0	0	0	0	0	0	0	0	0	0	0	0	0
Bacteria/Acidobacteria/Acidobacteria/Subgroup_18/OTU_004493	0	0	0	0	0	0	0	0	0	0	0	0	0	0	0	0	0	0	0	0	0	0	0	0	0	0	0	0	0	0	0	0	0	0	0	0	0	0	0	0	0	0	0	1.04379e-05	0	0	0	0	0
Bacteria/Acidobacteria/Acidobacteria/Subgroup_18/OTU_005982	0	0	0	0	0	0	0	0	0	0	0	0	0	0	0	0	0	0	0	0	0	0	0	0	0	0	0	0	0	0	0	0	0	0	0	0	0	0	0	0	0	0	1.27698e-05	0	0	0	0	0	0
Bacteria/Acidobacteria/Acidobacteria/Subgroup_18/OTU_006932	0	0	0	0	0	0	0	0	0	0	0	0	0	0	0	0	0	0	0	0	0	0	0	0	0	0	0	0	0	0	0	0	0	0	0	0	0	0	0	0	0	0	0	0	0	0	0	0	0
Bacteria/Acidobacteria/Acidobacteria/Subgroup_21/OTU_000279	0	0	0	0	0	0	2.38393e-05	0	0	0	0	6.48273e-06	0	2.10296e-05	0	0	0	0	0	0	0	4.50045e-05	0	0	1.12911e-05	0	0	3.24775e-05	0	0	6.17459e-06	0	0	0	0	0	0	0	5.95103e-06	0	0	0	7.66186e-05	4.17515e-05	3.60334e-05	0	0	0	0
Bacteria/Acidobacteria/Acidobacteria/Subgroup_21/OTU_000448	0	0	0	0	0	0	0	0	0	0	0	0	0	0	0	0	0	0	0	0	0	0	0	0	0	0	0	1.62388e-05	0	0	0	0	0	0	0	0	0	0	5.95103e-06	0	0	0	3.83093e-05	0	0	0	0	0	0
Bacteria/Acidobacteria/Acidobacteria/Subgroup_21/OTU_000528	0	0	0	0	0	0	9.53571e-06	0	0	3.55834e-05	0	0	0	0	4.28211e-05	0	0	0	0	0	0	9.0009e-05	0	0	0	3.14971e-05	0	0	0	0	0	0	0	0	0	0	0	0	0	0	0	0	7.66186e-05	2.08757e-05	0	0	0	0	0
Bacteria/Acidobacteria/Acidobacteria/Subgroup_21/OTU_000737	4.64697e-06	0	0	7.86448e-06	0	0	2.38393e-05	0	0	0	0	6.48273e-06	0	0	0	0	0	0	0	0	0.000149098	0	0	1.63399e-05	0	0	6.21288e-06	0	0	0	0	0	0	0	0	0	0	0	0	0	0	0	1.27698e-05	0	0	0	0	0	0
Bacteria/Acidobacteria/Acidobacteria/Subgroup_21/OTU_000809	0	0	0	0	1.31261e-05	0	4.76785e-06	7.51208e-06	0	0	0	0	0	0	0	0	0	2.94898e-05	0	0	0	4.50045e-05	0	0	0	0	0	3.24775e-05	0	0	0	0	1.38652e-05	0	1.13323e-05	1.29616e-05	0	7.79624e-06	0	0	0	0	0.000102158	1.04379e-05	3.60334e-05	0	0	0	1.36816e-05
Bacteria/Acidobacteria/Acidobacteria/Subgroup_21/OTU_000866	0	0	0	0	0	0	4.76785e-06	0	0	0	0	0	0	0	0	0	0	0	0	0	0	0	0	0	0	0	0	0	0	0	0	0	0	0	0	0	0	0	0	0	0	0	3.83093e-05	0	0	0	0	0	0
Bacteria/Acidobacteria/Acidobacteria/Subgroup_21/OTU_000967	0	0	0	0	0	0	0	7.51208e-06	0	0	0	0	0	2.10296e-05	0	0	0	0	0	0	0	0	0	0	0	0	0	3.24775e-05	0	0	6.17459e-06	0	0	0	5.66617e-06	0	0	0	5.95103e-06	0	0	0	2.55395e-05	0	0	0	0	0	0
Bacteria/Acidobacteria/Acidobacteria/Subgroup_21/OTU_001174	0	0	0	0	0	0	0	0	0	0	0	0	0	0	0	0	0	0	0	0	0	4.50045e-05	0	0	0	0	0	0	0	0	0	0	0	0	0	0	0	0	0	0	0	0	1.27698e-05	0	0	0	1.18422e-05	0	0
Bacteria/Acidobacteria/Acidobacteria/Subgroup_21/OTU_001314	0	0	0	0	0	0	0	0	0	0	0	6.48273e-06	0	0	0	0	0	0	0	0	0	0	0	0	0	0	0	0	0	0	0	0	0	0	0	1.29616e-05	1.93592e-05	0	0	0	0	1.08654e-05	2.55395e-05	0	0	0	0	0	0
Bacteria/Acidobacteria/Acidobacteria/Subgroup_21/OTU_002098	0	0	0	0	0	0	0	0	0	0	0	0	0	0	0	0	0	0	0	0	0	0	0	0	0	0	0	0	0	0	0	0	0	0	0	0	0	0	0	0	0	0	1.27698e-05	0	0	0	0	0	0
Bacteria/Acidobacteria/Acidobacteria/Subgroup_21/OTU_002440	0	0	0	0	0	0	0	0	0	0	0	0	0	0	0	0	0	0	0	0	0	0	0	0	0	0	0	0	0	0	0	0	0	0	0	0	0	0	0	0	0	0	0	0	0	0	0	0	0
Bacteria/Acidobacteria/Acidobacteria/Subgroup_21/OTU_003456	0	0	0	0	0	0	0	0	0	0	0	0	0	0	0	0	0	0	0	0	0	0	0	0	0	0	0	0	0	0	0	0	0	0	0	0	0	0	0	0	0	0	1.27698e-05	0	0	0	0	0	0
Bacteria/Acidobacteria/Acidobacteria/Subgroup_21/OTU_003632	0	0	0	0	0	0	0	0	0	0	0	0	0	0	0	0	0	0	0	0	0	0	0	0	1.12911e-05	0	0	0	0	0	0	0	0	0	0	0	0	0	0	0	0	0	0	0	0	0	0	0	0
Bacteria/Acidobacteria/Acidobacteria/Subgroup_21/OTU_003750	0	0	0	0	0	0	4.76785e-06	0	0	0	0	0	0	0	0	0	0	0	0	0	0	0	0	0	0	0	0	0	0	0	0	0	0	0	0	0	0	0	0	0	0	0	1.27698e-05	0	0	0	0	0	0
Bacteria/Acidobacteria/Acidobacteria/Subgroup_21/OTU_004133	0	0	0	0	0	6.31688e-06	0	0	0	0	0	0	0	0	0	0	0	0	0	0	0	0	0	0	0	0	0	0	0	0	0	0	0	0	0	0	0	0	0	0	0	0	0	0	0	0	0	0	0
Bacteria/Acidobacteria/Acidobacteria/Subgroup_21/OTU_004349	0	1.82505e-05	0	0	0	0	0	0	0	0	0	0	0	0	0	0	0	0	0	0	0	4.50045e-05	0	0	0	0	0	0	0	0	0	0	0	0	0	0	0	0	0	0	0	0	1.27698e-05	0	0	0	0	0	0
Bacteria/Acidobacteria/Acidobacteria/Subgroup_3/OTU_003505	0	0	0	0	0	0	0	0	0	0	0	0	0	0	0	0	0	0	0	0	0	0	0	0	0	0	0	0	0	0	0	0	0	0	0	1.29616e-05	0	0	0	0	0	0	0	0	0	0	0	0	0
Bacteria/Acidobacteria/Acidobacteria/Subgroup_3/OTU_004057	0	0	0	7.86448e-06	0	0	0	0	0	0	0	0	0	0	0	0	0	0	0	0	0	0	0	0	0	0	0	0	0	0	0	0	0	0	0	0	0	0	5.95103e-06	0	0	0	1.27698e-05	0	0	0	0	0	0
Bacteria/Acidobacteria/Acidobacteria/Subgroup_3/OTU_005767	0	0	0	0	0	0	0	0	0	0	0	0	0	0	0	0	0	0	0	0	0	0	0	0	0	0	0	0	0	0	0	0	0	0	0	0	0	0	0	0	0	0	1.27698e-05	0	0	0	0	0	0
Bacteria/Acidobacteria/Acidobacteria/Subgroup_3/OTU_006197	0	0	0	0	0	0	0	0	0	0	0	0	0	0	0	0	0	0	0	0	0	0	0	0	0	0	0	1.62388e-05	0	0	0	0	0	8.6103e-05	5.66617e-06	0	0	0	0	0	0	0	0	0	0	0	3.55265e-05	0	0
Bacteria/Acidobacteria/Acidobacteria/Subgroup_3/OTU_006857	0	0	0	0	0	0	0	0	0	0	0	0	0	0	0	0	0	0	0	0	0	0	0	0	0	0	0	0	0	0	0	0	0	0	0	0	0	0	0	0	0	0	0	0	0	0.000304321	0	0	0
Bacteria/Acidobacteria/Acidobacteria/Subgroup_3/OTU_006910	0	0	4.05318e-05	0	0	0	0	0	0	0	0	0	0	0	0	0	0	0	0	0	0	0	0	0	0	0	0	0	0	0	0	0	0	0	0	0	0	0	0	0	0	0	0	0	0	0	0	0	0
Bacteria/Acidobacteria/Acidobacteria/Subgroup_3/PAUC26f/OTU_001695	0	0	0	7.86448e-06	0	6.31688e-06	2.38393e-05	0	0	0	0	0	0	4.20592e-05	0	0	0	0	0	0	0	0	0	0	0	0	0	0	0	0	0	0	0	0	0	0	0	0	0	0	0	0	1.27698e-05	0	0	0	1.18422e-05	0	0
Bacteria/Acidobacteria/Acidobacteria/Subgroup_3/PAUC26f/OTU_002027	0	0	0	0	0	0	0	0	0	0	0	0	0	0	0	0	0	0	0	0	0	0	0	0	0	0	6.21288e-06	0	0	0	0	0	0	0	0	0	0	0	0	0	0	1.08654e-05	1.27698e-05	0	0	0	0	0	0
Bacteria/Acidobacteria/Acidobacteria/Subgroup_3/PAUC26f/OTU_002400	0	0	0	0	1.31261e-05	0	4.76785e-06	0	0	0	0	0	0	0	0	0	0	0	0	0	0	0	0	0	0	0	0	0	0	0	0	0	0	0	0	0	0	0	0	0	0	0	0	0	0	0	0	0	0
Bacteria/Acidobacteria/Acidobacteria/Subgroup_3/PAUC26f/OTU_002861	9.29394e-06	0	0	0	0	0	2.86071e-05	7.51208e-06	0	0	0	0	0	0	4.28211e-05	0	0	0	0	0	0	0	0	0	0	0	6.21288e-06	0	0	1.44818e-05	1.23492e-05	0	0	0	5.66617e-06	1.29616e-05	0	0	1.19021e-05	0	0	0	5.1079e-05	2.08757e-05	0	0	0	0	0
Bacteria/Acidobacteria/Acidobacteria/Subgroup_3/PAUC26f/OTU_003386	0	0	0	0	0	0	0	0	0	0	0	0	0	0	0	0	0	0	0	0	0	0	0	0	0	0	0	1.62388e-05	0	0	6.17459e-06	0	0	0	1.13323e-05	1.29616e-05	3.87184e-05	0	1.19021e-05	0	0	0	0	2.08757e-05	0	0	0	0	0
Bacteria/Acidobacteria/Acidobacteria/Subgroup_3/PAUC26f/OTU_004982	0	0	0	0	0	0	9.53571e-06	0	0	0	0	6.48273e-06	0	0	0	0	0	0	0	0	0	0	0	0	1.12911e-05	0	0	0	0	4.82728e-06	0	0	0	0	5.66617e-06	1.29616e-05	0	0	0	0	0	0	0	1.04379e-05	0	0	0	0	0
Bacteria/Acidobacteria/Acidobacteria/Subgroup_3/PAUC26f/OTU_005671	0	0	0	0	0	0	0	0	0	0	0	6.48273e-06	0	0	0	0	0	0	0	0	0	0	0	0	0	0	0	0	0	4.82728e-06	0	0	0	0	0	0	0	0	0	0	0	0	0	0	0	0	0	0	0
Bacteria/Acidobacteria/Acidobacteria/Subgroup_3/PAUC26f/OTU_006045	0	0	0	0	0	0	0	0	0	0	0	0	0	0	0	0	0	0	0	0	0	0	0	0	0	0	0	1.62388e-05	0	0	0	0	1.38652e-05	8.6103e-05	0	0	0	0	0	0	0	0	1.27698e-05	0	0	0	0	0	0
Bacteria/Acidobacteria/Acidobacteria/Subgroup_3/PAUC26f/OTU_006443	4.64697e-06	0	0	0	0	0	0	0	0	0	0	0	0	0	0	0	0	0	0	0	0	0	0	0	1.12911e-05	0	0	0	6.59083e-06	2.41364e-05	6.17459e-06	0	0	0	1.13323e-05	1.29616e-05	1.93592e-05	0	5.95103e-06	0	0	0	2.55395e-05	1.04379e-05	0	0	0	0	0
Bacteria/Acidobacteria/Acidobacteria/Subgroup_3/SJA-149/OTU_001423	0	0	0	0	0	0	0	0	0	0	0	0	0	0	0	0	0	0	0	0	0	0	0	0	0	0	0	0	0	0	0	0	0	0	0	0	3.87184e-05	0	0	0	0	0	0	0	3.60334e-05	0.000608643	0.00142106	0.000465129	6.84079e-05
Bacteria/Acidobacteria/Acidobacteria/Subgroup_3/SJA-149/OTU_006223	0	0	0	0	0	0	0	0	0	0	0	0	0	0	0	0	0	0	0	0	0	0	0	0	0	0	0	0	0	0	0	0	0	0	5.66617e-06	0	0	0	0	0	0	0	0	1.04379e-05	3.60334e-05	0	1.18422e-05	0	0
Bacteria/Acidobacteria/Acidobacteria/Subgroup_4/11-24/OTU_001948	0	0	0	0	0	0	0	0	0	0	0	0	0	0	0	0	0	0	0	0	0	0	0	0	0	0	6.21288e-06	0	0	0	0	0	0	0	0	0	5.80776e-05	0	0	0	0	0	0	2.08757e-05	0	0	0.00162238	0.000239612	2.73632e-05
Bacteria/Acidobacteria/Acidobacteria/Subgroup_4/Unknown_Family/Blastocatella/OTU_000538	0	1.82505e-05	0	1.5729e-05	0	0	0.000152571	0	1.39749e-05	1.77917e-05	0	0	0	0	0	0	0	0	2.14192e-05	0	0	0	0	0	1.12911e-05	0	0	0	0	0	0	0	0	0	0	0	0	0	0	0	0	0	2.55395e-05	0	0	0	0	0	0
Bacteria/Acidobacteria/Acidobacteria/Subgroup_4/Unknown_Family/Blastocatella/OTU_000897	9.29394e-06	0	0	7.86448e-06	0	0	1.43036e-05	1.50242e-05	6.98744e-06	0	0	0	0	0	0	0	0	0	4.28385e-05	1.86727e-05	0	0	0	0	0	0	6.21288e-06	0	0	0	6.17459e-06	0	0	0	1.13323e-05	2.59232e-05	1.93592e-05	1.55925e-05	2.97552e-05	0	6.81361e-06	0	3.83093e-05	0	0	0	0	1.40948e-05	0
Bacteria/Acidobacteria/Acidobacteria/Subgroup_4/Unknown_Family/Blastocatella/OTU_002229	2.32348e-05	0	0	7.86448e-06	0	0	2.38393e-05	0	0	0	0	0	0	0	0	0	0	0	0	0	0	0	0	0	0	0	6.21288e-06	0	6.59083e-06	4.82728e-06	0	0	0	0	0	0	0	0	5.95103e-06	0	0	0	1.27698e-05	1.04379e-05	0	0	0	0	0
Bacteria/Acidobacteria/Acidobacteria/Subgroup_4/Unknown_Family/Blastocatella/OTU_002963	0	0	0	0	0	0	0	0	0	0	0	0	0	0	0	0	0	0	0	0	0.000149098	0	0	0	0	6.29941e-05	6.21288e-06	1.62388e-05	0	0	0	0	0	0	5.66617e-06	0	0	0	0	0	0	0	2.55395e-05	0	3.60334e-05	0	4.73687e-05	0	0
Bacteria/Acidobacteria/Acidobacteria/Subgroup_4/Unknown_Family/Blastocatella/OTU_004372	0	0	0	0	0	0	0	0	0	0	0	0	0	0	0	0	0	0	0	0	0	0	0	0	0	0	0	1.62388e-05	0	0	0	0	0	0	0	1.29616e-05	0	0	2.38041e-05	0	0	0	1.27698e-05	1.04379e-05	0	0	0	0	0
Bacteria/Acidobacteria/Acidobacteria/Subgroup_6/OTU_000695	0	0	0	0	0	0	0	0	0	0	0	0	0	0	0	0	0	0	2.14192e-05	0	0	0	0	0	0	0	0	0	0	0	0	0	0	0	5.66617e-06	0	0.000116155	0	0	0	0	0	0	0.000104379	0.000396368	0.00121729	0.00675004	0.00181823	6.84079e-05
Bacteria/Acidobacteria/Acidobacteria/Subgroup_6/OTU_001951	0	0	0	0	0	6.31688e-06	3.81428e-05	0	0	0	0	0	0	0	0	0	0	0	0	0	0	0	0	0	0	0	0	0	0	0	0	0	0	0	0	0	0	0	0	0	0	0	0	0	0	0	0	0	0
Bacteria/Acidobacteria/Acidobacteria/Subgroup_6/OTU_003996	0	0	0	0	0	0	4.76785e-06	0	0	0	0	0	0	0	0	0	0	0	0	0	0	0	0	0	0	0	0	0	0	0	0	0	0	0	0	0	0	0	0	0	0	0	2.55395e-05	0	0	0	0	0	0
Bacteria/Acidobacteria/Acidobacteria/Subgroup_6/OTU_004433	0	0	0	0	0	0	0	0	0	0	0	0	0	0	0	0	0	0	4.28385e-05	0	0	0	0	0	0	3.14971e-05	0	3.24775e-05	0	0	0	0	0	8.6103e-05	1.69985e-05	0	0	0	0	0	0	0	6.38488e-05	1.04379e-05	0.0001081	0	0.00016579	1.40948e-05	4.10447e-05
Bacteria/Acidobacteria/Acidobacteria/Subgroup_6/OTU_005419	0	0	0	0	0	0	0	0	0	0	0	0	0	0	0	0	0	0	0	0	0	0	0	0	0	0	0	1.62388e-05	0	0	0	0	0	8.6103e-05	0	0	0	0	0	0	0	0	3.83093e-05	0	0	0	1.18422e-05	0	0
Bacteria/Acidobacteria/Acidobacteria/Subgroup_6/OTU_006189	0	0	0	0	0	0	2.38393e-05	0	0	0	0	0	0	0	0	0	0	0	0	0	0	0	0	0	0	0	0	1.62388e-05	0	0	0	0	0	0	0	0	0	0	0	0	0	0	0	0	0	0	0	0	0
Bacteria/Acidobacteria/Acidobacteria/Subgroup_6/OTU_007006	0	0	0	0	0	0	0	0	0	0	0	0	0	0	0	0	0	0	0	0	0	0	0	0	0	0	0	0	0	0	0	0	0	0	0	0	0	0	0	0	0	0	0	0	0	0	3.55265e-05	1.40948e-05	0
Bacteria/Acidobacteria/Acidobacteria/Subgroup_9/OTU_002758	0	0	0	0	0	0	0	0	0	0	0	0	0	0	0	0	0	0	0	0	0	0	1.94966e-05	0	0	0	0	0	0	0	0	0	1.38652e-05	0	0	0	0	0	0	0	0	0	0	0	0	0	0	0	0
Bacteria/Acidobacteria/Acidobacteria/Subgroup_9/OTU_005854	0	0	0	0	0	0	0	0	0	0	0	0	0	0	0	0	0	0	0	0	0	0	0	0	0	0	0	0	0	0	0	0	0	0	0	0	0	0	0	0	0	0	1.27698e-05	0	0	0	0	0	0
Bacteria/Acidobacteria/Acidobacteria/Subgroup_9/OTU_006166	0	0	0	0	0	0	4.76785e-06	0	0	0	0	0	0	0	0	0	0	0	0	0	0	0	0	0	0	0	0	0	0	0	0	0	0	0	0	0	0	0	0	0	0	0	0	0	0	0	0	0	0
Bacteria/Acidobacteria/Holophagae/Subgroup_10/ABS-19/OTU_007659	0	0	0	0	0	0	0	0	0	0	0	0	0	0	0	0	0	0	2.14192e-05	0	0	0	0	0	0	0	0	0	0	0	0	0	0	0	0	0	0	0	0	0	0	0	0	0	0	0	0	0	0
Bacteria/Acidobacteria/Holophagae/Subgroup_10/Sva0725/OTU_000481	9.29394e-06	0	0	0	1.31261e-05	1.26338e-05	7.62857e-05	1.50242e-05	2.09623e-05	1.77917e-05	0	1.29655e-05	0	0	0	0	0	0	0	0	0.000149098	4.50045e-05	1.94966e-05	0	1.12911e-05	0	6.21288e-06	1.62388e-05	1.31817e-05	9.65456e-06	6.17459e-06	0	0	0	0	0	1.93592e-05	7.79624e-06	2.97552e-05	0	0	1.08654e-05	5.1079e-05	0	0	0	0	0	0
Bacteria/Acidobacteria/Holophagae/Subgroup_10/Sva0725/OTU_001139	0	0	0	0	0	6.31688e-06	4.76785e-06	0	1.39749e-05	1.77917e-05	0	0	0	0	0	0	0	0	0	0	0	0	3.89932e-05	0	0	0	1.24258e-05	0	0	1.93091e-05	1.23492e-05	0	1.38652e-05	0	0	1.29616e-05	3.87184e-05	2.33887e-05	4.16572e-05	0	0	2.17309e-05	3.83093e-05	3.13136e-05	0	0	0	0	0
Bacteria/Acidobacteria/Holophagae/Subgroup_10/Sva0725/OTU_001185	0	0	0	0	0	0	2.38393e-05	0	6.98744e-06	1.77917e-05	2.34285e-05	0	0	0	0	0	0	0	0	0	0	0	0	0	0	0	0	1.62388e-05	0	0	0	0	0	0	0	0	0	0	1.19021e-05	0	0	0	0	0	0	0	0	0	0
Bacteria/Acidobacteria/Holophagae/Subgroup_10/Sva0725/OTU_003294	0	0	0	0	0	0	1.90714e-05	7.51208e-06	0	0	0	0	0	0	0	0	0	0	0	0	0	4.50045e-05	0	0	0	0	0	0	0	0	0	0	0	0	0	0	0	0	0	0	0	0	0	0	0	0	0	0	0
Bacteria/Acidobacteria/Holophagae/Subgroup_10/Sva0725/OTU_003439	0	0	0	0	0	0	0	0	0	0	0	6.48273e-06	0	0	0	0	0	0	0	0	0	0	0	0	0	0	0	3.24775e-05	6.59083e-06	4.82728e-06	0	0	0	0	0	0	0	0	5.95103e-06	0	0	0	0	0	0	0	0	0	0
Bacteria/Acidobacteria/Holophagae/Subgroup_10/Sva0725/OTU_003592	0	0	0	0	0	0	1.43036e-05	0	0	0	0	0	0	0	4.28211e-05	0	0	0	0	0	0	0	0	0	0	0	0	0	0	1.44818e-05	6.17459e-06	0	2.77304e-05	0	1.13323e-05	2.59232e-05	0	7.79624e-06	3.57062e-05	0	0	0	1.27698e-05	2.08757e-05	0	0	0	1.40948e-05	0
Bacteria/Acidobacteria/Holophagae/Subgroup_10/Sva0725/OTU_005050	0	0	0	0	0	0	0	7.51208e-06	0	0	0	0	0	0	0	0	0	0	0	0	0	0	0	0	1.12911e-05	0	0	0	0	0	0	0	0	0	0	1.29616e-05	0	0	5.95103e-06	0	0	1.08654e-05	0	1.04379e-05	0	0	0	0	1.36816e-05
Bacteria/Acidobacteria/Holophagae/Subgroup_10/Sva0725/OTU_006180	0	0	0	0	0	0	1.43036e-05	0	0	0	0	0	0	0	0	0	0	0	0	0	0	0	0	0	1.12911e-05	0	0	1.62388e-05	0	0	6.17459e-06	0	0	0	0	0	0	0	0	0	0	0	0	0	0	0	0	0	0
Bacteria/Acidobacteria/Holophagae/Subgroup_10/Sva0725/OTU_007586	0	0	0	0	0	0	4.76785e-06	0	0	0	0	0	0	0	0	0	0	0	0	0	0	0	0	0	0	0	0	0	0	0	6.17459e-06	0	0	0	0	0	1.93592e-05	0	0	0	0	0	0	0	0	0	0	0	0
Bacteria/Acidobacteria/Holophagae/Subgroup_23/OTU_000559	0	1.82505e-05	0	0	0	0	4.76785e-06	0	0	0	0	0	0	0	0	0	0	0	0	0	0	0	0	0	0	0	0	0	0	0	0	0	0	0	0	0	0	0	0	0	6.81361e-06	0	0	0	0	0	0	0	1.36816e-05
Bacteria/Acidobacteria/Holophagae/Subgroup_23/OTU_001114	0	0	0	0	0	0	4.76785e-06	0	0	0	0	0	0	0	0	0	0	2.94898e-05	0	0	0	0	0	1.63399e-05	0	0	0	0	0	0	0	0	0	0	5.66617e-06	0	0	0	5.95103e-06	0	0	0	3.83093e-05	0	0	0	0	0	0
Bacteria/Acidobacteria/Holophagae/Subgroup_23/OTU_001251	0	1.82505e-05	0	0	0	0	0	0	0	0	0	0	0	0	0	0	0	0	0	1.86727e-05	0	4.50045e-05	0	0	0	0	0	1.62388e-05	6.59083e-06	0	0	0	1.38652e-05	0	5.66617e-06	0	1.93592e-05	0	1.19021e-05	1.41663e-05	0	0	5.1079e-05	2.08757e-05	0	0	0	0	0
Bacteria/Acidobacteria/Holophagae/Subgroup_23/OTU_001382	0	1.82505e-05	0	0	0	0	0	0	0	0	0	0	0	0	0	0	0	0	0	0	0	0	0	0	0	0	0	0	0	0	0	0	0	8.6103e-05	0	0	0	0	0	0	0	0	2.55395e-05	0	0	0	0	0	1.36816e-05
Bacteria/Acidobacteria/Holophagae/Subgroup_23/OTU_001575	0	0	0	0	0	0	0	0	0	0	0	0	0	0	0	0	0	0	0	0	0	0	0	0	0	0	0	0	0	0	0	0	0	0	0	0	0	0	0	0	0	0	1.27698e-05	0	0	0	0	0	0
Bacteria/Acidobacteria/Holophagae/Subgroup_23/OTU_001772	4.64697e-06	0	0	0	0	0	4.76785e-06	0	6.98744e-06	0	0	0	0	2.10296e-05	0	0	0	0	0	0	0	4.50045e-05	0	0	0	0	0	0	0	0	0	0	0	0	0	0	0	0	5.95103e-06	2.83326e-05	0	0	7.66186e-05	0	0	0	0	0	0
Bacteria/Acidobacteria/Holophagae/Subgroup_23/OTU_002421	0	0	0	0	0	0	4.76785e-06	0	0	0	0	0	0	0	0	0	0	0	0	0	0	0	0	1.63399e-05	0	0	0	0	0	0	6.17459e-06	0	0	0	0	0	0	0	0	0	0	1.08654e-05	0	0	0	0	0	0	0
Bacteria/Acidobacteria/Holophagae/Subgroup_23/OTU_002716	0	0	0	0	0	0	0	0	0	0	0	0	0	0	0	0	0	0	0	0	0.000149098	0	0	0	0	0	0	0	0	0	0	0	0	0	0	0	0	0	0	1.41663e-05	0	0	2.55395e-05	0	0	0	0	0	0
Bacteria/Acidobacteria/Holophagae/Subgroup_23/OTU_003249	0	0	0	0	0	0	0	0	0	0	0	0	0	2.10296e-05	0	0	0	0	0	0	0	0	1.94966e-05	0	0	0	0	1.62388e-05	0	0	6.17459e-06	0	0	0	0	1.29616e-05	1.93592e-05	0	1.19021e-05	0	0	0	2.55395e-05	0	0	0	0	0	0
Bacteria/Acidobacteria/Holophagae/Subgroup_23/OTU_003567	0	0	0	0	0	0	2.86071e-05	0	0	0	0	0	0	0	0	0	0	0	0	0	0	0	0	0	1.12911e-05	0	0	0	0	0	0	0	0	0	0	0	0	0	0	0	0	0	0	0	0	0	0	0	0
Bacteria/Acidobacteria/Holophagae/Subgroup_23/OTU_003989	0	0	0	0	0	0	4.76785e-06	0	0	0	0	0	2.40691e-05	0	0	0	0	0	0	0	0	4.50045e-05	0	1.63399e-05	0	0	0	0	6.59083e-06	0	0	0	0	0	1.13323e-05	0	3.87184e-05	0	5.95103e-06	0	0	1.08654e-05	6.38488e-05	1.04379e-05	0	0	0	0	0
Bacteria/Acidobacteria/Holophagae/Subgroup_23/OTU_004438	0	0	0	0	0	0	4.76785e-06	0	0	0	0	0	0	0	0	0	0	0	0	0	0	0	0	0	0	0	0	0	0	0	0	0	0	0	0	1.29616e-05	0	0	0	0	0	1.08654e-05	0	0	0	0	0	0	0
Bacteria/Acidobacteria/Holophagae/Subgroup_23/OTU_004995	0	0	0	0	0	0	0	0	0	0	0	0	0	0	0	0	0	0	0	0	0	0	0	0	0	0	0	0	6.59083e-06	0	0	0	0	0	5.66617e-06	0	1.93592e-05	0	0	0	0	0	2.55395e-05	0	0	0	0	0	0
Bacteria/Acidobacteria/Holophagae/Subgroup_23/OTU_005412	0	0	0	0	0	0	0	0	0	0	0	0	0	0	0	0	0	0	0	0	0	0	0	0	0	0	0	0	0	0	0	0	0	0	1.13323e-05	0	0	0	0	0	0	0	0	0	0	0	0	0	0
Bacteria/Acidobacteria/Holophagae/Subgroup_23/OTU_005416	0	0	0	0	0	0	0	0	0	0	0	0	0	0	0	0	0	0	0	0	0	4.50045e-05	0	0	0	0	0	0	0	0	0	0	0	0	0	0	0	0	0	0	0	0	0	0	0	0	0	0	0
Bacteria/Acidobacteria/Holophagae/Subgroup_23/OTU_006056	0	0	0	0	0	0	0	0	0	0	0	0	0	0	0	0	0	0	0	0	0	0	0	0	0	0	0	0	0	4.82728e-06	0	0	0	0	0	2.59232e-05	0	7.79624e-06	0	0	6.81361e-06	1.08654e-05	0	1.04379e-05	0	0	0	0	0
Bacteria/Acidobacteria/Holophagae/Subgroup_23/OTU_006104	0	0	0	0	0	0	0	0	0	0	0	0	0	0	0	0	0	0	0	0	0	0	0	0	0	0	0	0	0	0	0	0	0	0	0	0	0	0	0	0	0	0	1.27698e-05	0	0	0	0	0	0
Bacteria/Acidobacteria/Holophagae/Subgroup_23/OTU_006134	0	0	0	0	0	0	0	0	0	0	0	0	0	0	0	0	0	0	0	0	0	0	0	0	0	0	0	0	0	0	0	0	0	0	0	1.29616e-05	0	0	0	0	0	0	0	0	0	0	0	0	0
Bacteria/Acidobacteria/Holophagae/Subgroup_23/OTU_007090	0	0	0	0	0	0	4.76785e-06	0	0	0	0	0	0	0	0	0	0	0	0	0	0	0	0	0	0	0	0	1.62388e-05	0	0	0	0	0	0	0	0	0	0	0	0	0	0	0	0	0	0	0	0	0
Bacteria/Acidobacteria/Holophagae/Subgroup_23/OTU_007454	0	0	0	0	0	0	0	0	0	0	0	0	0	0	0	0	0	0	0	0	0	0	0	0	0	0	0	0	0	4.82728e-06	0	0	0	0	0	0	0	0	0	0	0	0	0	0	0	0	0	0	0
Bacteria/Acidobacteria/Holophagae/Subgroup_7/OTU_000611	0	0	0	0	0	0	4.76785e-06	0	0	0	0	0	0	0	0	0	0	0	0	0	0	0	1.94966e-05	0	0	0	0	1.62388e-05	0	0	0	0	0	0	0	0	0	0	0	0	0	0	2.55395e-05	1.04379e-05	0	0	0	1.40948e-05	0
Bacteria/Acidobacteria/Holophagae/Subgroup_7/OTU_004687	0	0	0	0	0	0	0	0	0	0	0	0	0	0	0	0	0	0	0	0	0	0	0	0	0	6.29941e-05	0	0	0	0	0	0	0	0	0	0	0	0	0	0	0	0	0	0	0	0	0	0	0
Bacteria/Acidobacteria/Subgroup_22/OTU_000309	0	0	4.05318e-05	0	0	0	0	0	6.98744e-06	0	0	0	0	0	0	0	0	0	0	0	0	0	0	0	0	3.14971e-05	0	0	0	0	6.17459e-06	0	0	0	0	0	0	0	0	0	0	0	1.27698e-05	0	0	0	0	0	0
Bacteria/Acidobacteria/Subgroup_22/OTU_000804	0	0	4.05318e-05	0	0	0	0	0	0	0	0	6.48273e-06	0	0	0	0	0	0	0	0	0	0	0	0	0	0	0	0	0	4.82728e-06	0	0	0	0	0	0	1.93592e-05	0	0	0	0	0	0	1.04379e-05	0	0	0	0	0
Bacteria/Acidobacteria/Subgroup_22/OTU_001143	0	0	0	0	0	0	0	0	0	0	0	0	0	0	0	0	0	0	0	0	0	4.50045e-05	0	0	0	0	0	0	0	0	0	0	0	0	0	0	0	0	0	0	0	1.08654e-05	7.66186e-05	0	0	0	0	0	0
Bacteria/Acidobacteria/Subgroup_22/OTU_001938	0	0	0	0	0	6.31688e-06	0	0	0	0	0	0	0	0	0	0	0	0	0	0	0	0	0	0	0	0	0	0	0	0	0	0	0	0	0	0	0	0	0	0	0	0	1.27698e-05	0	0	0	0	0	0
Bacteria/Acidobacteria/Subgroup_22/OTU_002024	0	0	0	0	0	0	0	0	0	0	0	0	0	0	0	0	0	0	0	0	0	0	0	0	0	0	6.21288e-06	0	0	0	0	0	0	0	0	0	0	0	0	0	0	0	0	0	0	0	0	0	0
Bacteria/Acidobacteria/Subgroup_22/OTU_002051	0	0	0	0	0	6.31688e-06	0	0	0	0	0	0	0	0	0	0	0	0	0	0	0	9.0009e-05	0	0	0	0	0	4.87163e-05	0	0	0	0	0	0	0	0	0	0	0	0	0	0	1.27698e-05	0	0	0	0	0	0
Bacteria/Acidobacteria/Subgroup_22/OTU_002174	0	0	0	0	0	0	0	0	0	1.77917e-05	0	0	0	0	0	0	0	0	0	0	0	0	0	0	0	0	0	0	0	0	0	0	0	0	0	0	0	0	0	0	0	0	3.83093e-05	0	0	0	0	0	0
Bacteria/Acidobacteria/Subgroup_22/OTU_002355	0	0	0	0	0	0	1.90714e-05	0	0	0	0	0	0	0	0	0	0	0	0	0	0	0	1.94966e-05	0	0	0	0	0	0	0	6.17459e-06	0	0	0	0	0	0	0	0	0	0	0	0	1.04379e-05	0	0	0	0	0
Bacteria/Acidobacteria/Subgroup_22/OTU_002444	0	0	0	0	0	0	0	0	0	0	0	0	0	0	0	0	0	0	0	0	0	0	0	0	0	0	0	0	0	4.82728e-06	6.17459e-06	0	0	0	0	0	0	0	5.95103e-06	0	0	0	0	0	0	0	0	0	0
Bacteria/Acidobacteria/Subgroup_22/OTU_002488	0	0	0	0	0	0	0	0	0	0	0	0	0	0	0	0	0	0	0	0	0	0	0	0	0	0	0	0	0	0	0	0	0	0	0	0	0	0	0	0	0	0	2.55395e-05	0	0	0	0	0	0
Bacteria/Acidobacteria/Subgroup_22/OTU_002809	0	0	0	0	0	0	4.76785e-06	0	0	0	0	6.48273e-06	0	0	0	0	0	0	0	0	0	0	0	0	0	0	0	0	0	0	0	0	1.38652e-05	0	0	0	0	0	5.95103e-06	0	0	0	2.55395e-05	0	3.60334e-05	0	0	0	0
Bacteria/Acidobacteria/Subgroup_22/OTU_003968	0	1.82505e-05	0	0	0	0	9.53571e-06	0	0	0	0	0	0	0	0	1.9974e-05	0	0	0	0	0	0	0	0	0	0	0	0	0	0	6.17459e-06	0	0	0	0	0	0	0	0	0	0	0	1.27698e-05	0	0	0	0	0	0
Bacteria/Acidobacteria/Subgroup_22/OTU_004434	0	0	0	0	0	0	4.76785e-06	0	0	1.77917e-05	0	0	0	0	0	0	0	0	0	0	0	0	0	0	0	0	0	0	0	0	0	0	0	0	0	0	0	0	0	0	0	0	1.27698e-05	0	0	0	0	0	0
Bacteria/Acidobacteria/Subgroup_22/OTU_005151	0	0	0	0	0	0	4.76785e-06	0	0	0	0	0	0	0	0	0	0	0	0	0	0	0	0	0	0	0	0	0	0	0	0	0	0	0	0	0	0	0	0	0	0	0	0	0	0	0	0	0	0
Bacteria/Acidobacteria/Subgroup_22/OTU_005199	0	0	0	0	0	0	0	0	0	0	0	0	0	0	0	0	0	0	0	0	0	0	0	0	0	0	0	0	0	0	0	0	0	0	5.66617e-06	0	0	0	0	0	0	0	0	0	0	0	0	0	0
Bacteria/Acidobacteria/Subgroup_22/OTU_005291	0	0	0	0	0	0	0	0	0	0	0	0	0	0	0	0	0	0	0	0	0	0	0	0	0	0	0	0	0	0	0	0	0	0	0	0	0	0	0	0	0	0	1.27698e-05	0	0	0	0	0	0
Bacteria/Acidobacteria/Subgroup_22/OTU_005716	0	0	0	0	0	0	0	0	0	0	0	0	0	0	0	0	0	0	0	0	0	0	0	0	0	0	0	1.62388e-05	0	0	6.17459e-06	0	0	0	0	0	0	0	0	0	0	1.08654e-05	0	0	0	0	0	0	0
Bacteria/Acidobacteria/Subgroup_22/OTU_006081	0	0	0	0	0	0	0	0	0	0	0	0	0	0	0	0	0	0	0	0	0	0	0	0	0	0	0	0	0	4.82728e-06	0	0	0	0	0	0	1.93592e-05	0	0	0	0	0	0	1.04379e-05	0	0	0	0	0
Bacteria/Acidobacteria/Subgroup_22/OTU_006182	0	0	0	0	0	0	0	0	0	0	0	0	0	0	0	0	0	0	0	0	0	0	0	0	0	0	0	0	0	0	0	0	0	0	0	0	0	0	0	0	0	0	1.27698e-05	0	0	0	0	0	0
Bacteria/Acidobacteria/Subgroup_22/OTU_006231	0	0	0	0	0	0	4.76785e-06	0	0	0	0	0	0	2.10296e-05	0	0	0	0	0	0	0	0	0	0	0	0	0	0	0	4.82728e-06	0	0	0	0	0	1.29616e-05	0	0	0	0	0	0	0	0	0	0	0	0	0
Bacteria/Acidobacteria/Subgroup_22/OTU_006630	0	0	0	0	0	0	4.76785e-06	0	0	0	0	6.48273e-06	0	0	0	0	0	0	0	0	0	0	0	0	0	0	0	0	0	0	0	0	0	0	0	1.29616e-05	0	0	0	0	0	0	0	0	0	0	0	0	0
Bacteria/Acidobacteria/Subgroup_22/OTU_006641	0	0	0	0	0	6.31688e-06	9.53571e-06	0	0	0	0	0	0	0	0	0	0	0	0	0	0	0	0	0	0	0	0	0	0	0	0	0	0	0	0	0	0	0	0	0	0	0	0	0	0	0	0	0	0
Bacteria/Acidobacteria/Subgroup_22/OTU_007099	0	0	0	0	0	0	4.76785e-06	0	0	0	0	0	0	0	0	0	0	0	0	0	0	0	0	0	0	0	0	0	0	0	0	0	0	0	0	0	0	0	0	0	0	0	1.27698e-05	0	0	0	0	0	0
Bacteria/Acidobacteria/Subgroup_22/OTU_007104	0	0	0	0	0	0	0	0	0	0	0	0	0	0	0	0	0	0	0	0	0	0	0	0	0	0	0	0	0	0	0	0	0	0	0	1.29616e-05	0	0	0	0	0	0	0	0	0	0	0	0	0
Bacteria/Acidobacteria/Subgroup_22/OTU_007164	0	0	0	0	0	0	1.43036e-05	0	0	0	0	0	0	0	4.28211e-05	0	0	0	0	0	0	0	0	0	0	0	0	0	0	0	0	0	1.38652e-05	0	0	0	0	0	0	0	0	1.08654e-05	0	0	0	0	0	0	0
Bacteria/Acidobacteria/Subgroup_22/OTU_007589	0	0	0	0	0	0	0	0	0	0	0	0	0	0	0	0	0	0	0	0	0	0	0	0	0	0	0	0	0	0	0	0	0	0	0	0	0	0	0	1.41663e-05	0	0	0	0	0	0	0	0	1.36816e-05
Bacteria/Acidobacteria/Subgroup_26/OTU_002874	0	0	4.05318e-05	0	0	0	0	0	0	0	0	0	2.40691e-05	0	4.28211e-05	1.9974e-05	0	0	0	0	0	0	0	0	0	0	0	0	0	0	0	0	0	0	0	0	0	0	0	0	0	0	1.27698e-05	0	0	0	0	0	0
Bacteria/Acidobacteria/Subgroup_26/OTU_005504	0	0	0	7.86448e-06	0	0	0	0	0	0	0	0	0	0	0	0	0	0	0	0	0	0	0	0	0	0	0	0	0	0	0	0	0	0	0	0	0	0	0	0	0	0	0	1.04379e-05	0	0	0	0	0
Bacteria/Actinobacteria/Acidimicrobiia/Acidimicrobiales/Acidimicrobiaceae/CL500-29_marine_group/OTU_000142	0.000339229	0.00319384	0.00231031	0.000865093	0.00811194	0.00150342	0.000553071	0.000323019	0.00384309	0.000622709	0.00794227	0.00213282	0.000216622	0	0	1.9974e-05	1.76972e-05	0.000235919	0.00109238	0.000597528	0.000149098	0.000315032	3.89932e-05	3.26797e-05	1.12911e-05	0.000503953	0.000385198	0.000146149	1.31817e-05	1.93091e-05	0	0	5.54608e-05	8.6103e-05	0.000113323	0.000103693	0.000116155	0	4.16572e-05	0	6.81361e-05	9.77889e-05	5.1079e-05	5.21893e-05	0.000540502	0.000608643	0.000781583	0.000324181	0.00191542
Bacteria/Actinobacteria/Acidimicrobiia/Acidimicrobiales/Acidimicrobiaceae/CL500-29_marine_group/OTU_000176	0	0	0	0	0	2.52675e-05	3.3375e-05	0	1.39749e-05	3.55834e-05	9.37141e-05	1.29655e-05	2.40691e-05	0	0	1.9974e-05	0	0.000147449	0.00147793	0	0.000149098	0	0	0	0	0	0	0	6.59083e-06	0	0	8.87626e-05	6.9326e-05	0	1.69985e-05	2.59232e-05	0.000425903	0	1.78531e-05	2.83326e-05	0.000224849	0	1.27698e-05	0.000156568	0.00126117	0.0042605	0.00187106	0.000676552	0.0138594
Bacteria/Actinobacteria/Acidimicrobiia/Acidimicrobiales/Acidimicrobiaceae/CL500-29_marine_group/OTU_000182	4.64697e-06	0	0	7.86448e-06	0	3.79013e-05	9.53571e-06	7.51208e-06	1.39749e-05	0	0	2.59309e-05	0	0	0	7.98961e-05	1.76972e-05	2.94898e-05	0.000985285	3.73455e-05	0.00104369	9.0009e-05	0	0	0	3.14971e-05	1.24258e-05	3.24775e-05	0	0	6.17459e-06	8.87626e-05	0	0.000258309	8.49926e-05	5.18464e-05	0.000522699	0	1.19021e-05	0	0.000190781	3.25963e-05	6.38488e-05	0.00014613	0.00641395	0.00791236	0.00111316	0.00515871	0.0159801
Bacteria/Actinobacteria/Acidimicrobiia/Acidimicrobiales/Acidimicrobiaceae/CL500-29_marine_group/OTU_000262	9.29394e-06	0	0	2.35934e-05	1.31261e-05	2.52675e-05	4.76785e-06	3.00483e-05	6.98744e-06	0	2.34285e-05	0	0	0	0	1.9974e-05	0	2.94898e-05	0.000364127	0	0	0	0	1.63399e-05	0	6.29941e-05	6.21288e-06	6.49551e-05	0	0	6.17459e-06	8.87626e-05	1.38652e-05	8.6103e-05	2.83309e-05	1.29616e-05	0.000290388	0	5.95103e-06	0	8.8577e-05	0.000108654	2.55395e-05	0.000167006	0.000540502	0.00486914	0.00550661	0.00663866	0.00597885
Bacteria/Actinobacteria/Acidimicrobiia/Acidimicrobiales/Acidimicrobiaceae/CL500-29_marine_group/OTU_000271	9.29394e-06	0	0	0	0	0	0	1.50242e-05	0	0	0	0	0	0	0	0	0	0	0	0	0	0	0	0	0	0	0	0	0	0	0	0	0	8.6103e-05	5.66617e-06	1.29616e-05	0.000135514	0	0	0	6.81361e-06	0	2.55395e-05	9.39408e-05	0	0	0	0	0
Bacteria/Actinobacteria/Acidimicrobiia/Acidimicrobiales/Acidimicrobiaceae/CL500-29_marine_group/OTU_000354	3.25288e-05	0	0.000121595	2.35934e-05	2.62522e-05	0	0	1.50242e-05	1.39749e-05	0	2.34285e-05	0	0	8.41184e-05	8.56421e-05	0	1.76972e-05	2.94898e-05	0	0	0	0	1.94966e-05	0	2.25823e-05	0	0	0	0	0	6.17459e-06	0	0	8.6103e-05	5.66617e-06	0	0	0	0	0	2.72545e-05	0	3.83093e-05	6.26272e-05	0	0.000304321	7.1053e-05	0	5.47263e-05
Bacteria/Actinobacteria/Acidimicrobiia/Acidimicrobiales/Acidimicrobiaceae/CL500-29_marine_group/OTU_000360	0	0	0	0	1.31261e-05	1.26338e-05	0	0	0	0	2.34285e-05	1.94482e-05	0	0	0	0	0	0	0.000257031	0	0	0	0	0	0	0	0	8.11939e-05	6.59083e-06	0	0	0	8.31912e-05	0.000172206	0	0	0.000212951	0	1.19021e-05	0	6.81361e-05	2.17309e-05	5.1079e-05	0.000125254	0.00111704	0.00304321	0.000450002	7.04742e-05	0.00582835
Bacteria/Actinobacteria/Acidimicrobiia/Acidimicrobiales/Acidimicrobiaceae/CL500-29_marine_group/OTU_000552	0	0	0	2.35934e-05	7.87567e-05	0.000113704	1.43036e-05	0	6.98744e-06	1.77917e-05	0.000117143	7.131e-05	2.40691e-05	0	0	0	0	0	0.000171354	3.73455e-05	0	4.50045e-05	0	0	2.25823e-05	0	6.21288e-06	0	0	0	0	0	1.38652e-05	0	5.66617e-06	1.29616e-05	0.000425903	0	0	0	2.04408e-05	2.17309e-05	2.55395e-05	5.21893e-05	0.000972903	0.00152161	0.000426318	0.000155043	0.0113557
Bacteria/Actinobacteria/Acidimicrobiia/Acidimicrobiales/Acidimicrobiaceae/CL500-29_marine_group/OTU_001053	0	0	0	0	0	0	0	0	0	0	0	0	0	0	0	0	0	0	2.14192e-05	0	0	0	0	0	0	0	6.21288e-06	3.24775e-05	0	0	0	0	0	0	1.13323e-05	0	0	0	0	0	0	1.08654e-05	0	1.04379e-05	0	0	7.1053e-05	0	0
Bacteria/Actinobacteria/Acidimicrobiia/Acidimicrobiales/Acidimicrobiaceae/CL500-29_marine_group/OTU_001309	0	0	0	7.86448e-06	0	1.26338e-05	0	0	0	0	0	0	0	0	0	1.9974e-05	0	0	0	0	0	0	0	1.63399e-05	0	0	0	0	0	0	0	0	0	0	1.13323e-05	1.29616e-05	0.000154874	0	0	0	0	0	2.55395e-05	8.35029e-05	0.00544105	0.000912964	0.0034816	0.0038056	8.20895e-05
Bacteria/Actinobacteria/Acidimicrobiia/Acidimicrobiales/Acidimicrobiaceae/CL500-29_marine_group/OTU_001451	0	0	0	0	0	0	4.76785e-06	0	0	0	2.34285e-05	0	0	0	0	0	0	0	2.14192e-05	0	0.000149098	0	0	0	0	3.14971e-05	1.86386e-05	4.87163e-05	6.59083e-06	0	0	0	0	0	1.13323e-05	1.29616e-05	9.67961e-05	0	0	0	0	3.25963e-05	0	1.04379e-05	0.00356731	0.000304321	0.000639477	0.000676552	5.47263e-05
Bacteria/Actinobacteria/Acidimicrobiia/Acidimicrobiales/Acidimicrobiaceae/CL500-29_marine_group/OTU_001615	0	0	0	0	0	0	0	0	0	0	0	0	0	0	0	0	0	0	0	0	0	0	0	0	0	0	0	0	0	0	0	0	0	0	0	2.59232e-05	5.80776e-05	0	0	0	0	1.08654e-05	0	2.08757e-05	0.000216201	0.000304321	0.00118422	0.000690647	1.36816e-05
Bacteria/Actinobacteria/Acidimicrobiia/Acidimicrobiales/Acidimicrobiaceae/CL500-29_marine_group/OTU_002295	0	0	4.05318e-05	7.86448e-06	6.56306e-05	0	0	0	0	0	9.37141e-05	0	0	0	0	0	0	0	0	0	0	0	0	0	0	0	6.21288e-06	0	0	0	0	0	0	0	5.66617e-06	0	0.000135514	0	0	0	0	0	0	1.04379e-05	0.000288268	0.00121729	0.00598029	0.000591983	4.10447e-05
Bacteria/Actinobacteria/Acidimicrobiia/Acidimicrobiales/Acidimicrobiaceae/CL500-29_marine_group/OTU_003287	0	0	0	0	0	0	0	0	0	0	0	0	0	0	0	0	0	0	0	0	0	0	0	0	0	0	0	0	0	0	0	0	0	0	0	0	0	0	0	0	0	0	0	0	3.60334e-05	0	0.000331581	0.000155043	1.36816e-05
Bacteria/Actinobacteria/Acidimicrobiia/Acidimicrobiales/Acidimicrobiaceae/CL500-29_marine_group/OTU_004416	0	0	0	0	0	0	0	0	0	0	0	0	0	0	0	0	0	0	2.14192e-05	0	0	0	0	0	0	0	0	0	0	0	0	0	0	0	0	0	0	0	0	0	1.36272e-05	0	0	1.04379e-05	3.60334e-05	0	0	0	0
Bacteria/Actinobacteria/Acidimicrobiia/Acidimicrobiales/Acidimicrobiaceae/CL500-29_marine_group/OTU_007332	0	0	0	0	0	0	0	0	0	0	0	0	0	0	0	0	0	0	0	0	0	0	0	0	0	0	0	0	0	0	0	0	0	0	0	0	0	0	0	0	0	0	0	1.04379e-05	0	0	0.000568424	2.81897e-05	1.36816e-05
Bacteria/Actinobacteria/Acidimicrobiia/Acidimicrobiales/Acidimicrobiaceae/CL500-29_marine_group/OTU_007397	0	0	0	0	0	0	0	0	0	0	0	0	0	0	0	0	0	0	0	0	0	0	0	0	0	0	0	0	0	0	0	0	0	0	0	1.29616e-05	0	0	0	0	0	0	0	2.08757e-05	0.0001081	0	0.000473687	0.000366466	0
Bacteria/Actinobacteria/Acidimicrobiia/Acidimicrobiales/Acidimicrobiaceae/OTU_000169	0.000120821	0.00118628	0.0017834	0.00412099	0.00157513	0.00163607	0.000319446	9.7657e-05	0.0012787	0.00419884	0.00128857	0.0018411	0.000144415	0.00109354	0.00539545	0.0244882	0.00164584	0.00162194	0.00139225	0.00138178	0.000447294	0.000315032	0.00109181	0.0263235	0.00177271	0.00160635	0.000882229	9.74326e-05	0.00023727	0.000574446	0.00184003	0.0230783	0.00847164	0.00198037	0.00208515	0.00127024	0.000116155	0.000194906	0.000470132	0.0190679	0.0090076	0.00255338	0.000983272	0.000156568	3.60334e-05	0.000608643	0	1.40948e-05	4.10447e-05
Bacteria/Actinobacteria/Acidimicrobiia/Acidimicrobiales/Acidimicrobiaceae/OTU_000370	2.32348e-05	0.00034676	0.000810636	0.000896551	0.00017064	0.000246358	7.15178e-05	1.50242e-05	0.000558995	0.000978543	0.000210857	0.000233378	0	0.000273385	0.00111335	0.000798961	5.30917e-05	0.000176939	0.000149935	0.000261418	0	4.50045e-05	0.000311946	0.000735294	6.77469e-05	0.000188982	0.000155322	1.62388e-05	3.9545e-05	0.000304119	0.00125344	0.00124268	0.000194113	0.000344412	0.000260644	0.000233309	5.80776e-05	3.1185e-05	0.000249943	0.000793314	0.000149899	0.000304232	0.000229856	5.21893e-05	0	0	0	0	0
Bacteria/Actinobacteria/Acidimicrobiia/Acidimicrobiales/Acidimicrobiaceae/OTU_000508	4.64697e-06	3.6501e-05	0	7.86448e-06	0	6.31688e-06	0.000143036	2.25362e-05	2.79497e-05	1.77917e-05	0	6.48273e-06	2.40691e-05	0	0	0	0	2.94898e-05	0	3.73455e-05	0	0	1.94966e-05	4.90196e-05	1.12911e-05	3.14971e-05	2.48515e-05	6.49551e-05	3.29541e-05	0.000135164	4.93967e-05	0	5.54608e-05	0	2.83309e-05	0.000103693	0.000116155	3.1185e-05	0.000184482	1.41663e-05	0	2.17309e-05	8.93883e-05	0.000114817	3.60334e-05	0	0	0	0
Bacteria/Actinobacteria/Acidimicrobiia/Acidimicrobiales/Acidimicrobiaceae/OTU_000525	0	0	0	0	0	0	0	0	6.98744e-06	0	2.34285e-05	0	0	2.10296e-05	0	0	0	5.89797e-05	0.000342708	1.86727e-05	0	4.50045e-05	0	0	0	0	0	0	0	0	0	0	1.38652e-05	0	0	0	5.80776e-05	0	0	0	7.49497e-05	0	0	0	0.000468435	0.00121729	0.000461845	5.63793e-05	0.00025995
Bacteria/Actinobacteria/Acidimicrobiia/Acidimicrobiales/Acidimicrobiaceae/OTU_000578	4.64697e-06	1.82505e-05	0	7.86448e-06	0	1.89506e-05	5.72142e-05	2.25362e-05	5.58995e-05	1.77917e-05	0	1.29655e-05	0	2.10296e-05	4.28211e-05	0	0	0	0	1.86727e-05	0	4.50045e-05	0	1.63399e-05	1.12911e-05	0	1.24258e-05	6.49551e-05	6.59083e-06	4.82728e-05	0	0	1.38652e-05	0	3.96632e-05	1.29616e-05	0	1.55925e-05	5.35593e-05	1.41663e-05	6.81361e-06	2.17309e-05	2.55395e-05	1.04379e-05	0	0.000304321	0	1.40948e-05	0
Bacteria/Actinobacteria/Acidimicrobiia/Acidimicrobiales/Acidimicrobiaceae/OTU_001242	0	0	0	0	0	0	0	0	0	0	0	0	0	0	0	0	0	0	0	0	0	0	0	0	0	0	1.24258e-05	0	0	0	0	0	0	0	0	0	5.80776e-05	0	0	1.41663e-05	0	0	0	1.04379e-05	3.60334e-05	0.000608643	0.00163422	0.00124035	0.000424129
Bacteria/Actinobacteria/Acidimicrobiia/Acidimicrobiales/Acidimicrobiaceae/OTU_001383	0	0	0	0	0	6.31688e-06	2.38393e-05	1.50242e-05	0	0	0	0	0	0	0	0	5.30917e-05	0	4.28385e-05	0	0	0	0	0	0	0	2.48515e-05	0	1.31817e-05	3.3791e-05	1.85238e-05	0	2.77304e-05	0	2.26647e-05	3.88848e-05	0	3.1185e-05	4.76083e-05	1.41663e-05	6.81361e-06	4.34617e-05	2.55395e-05	6.26272e-05	0	0	0	0	0
Bacteria/Actinobacteria/Acidimicrobiia/Acidimicrobiales/Acidimicrobiaceae/OTU_004111	0	3.6501e-05	0	0.000275257	2.62522e-05	1.26338e-05	4.76785e-06	1.50242e-05	2.09623e-05	0.00010675	0	2.59309e-05	0	0	0	3.99481e-05	1.76972e-05	0	0	0	0	0	0	3.26797e-05	1.12911e-05	0	0	0	0	2.41364e-05	0	0	1.38652e-05	8.6103e-05	3.3997e-05	3.88848e-05	1.93592e-05	0	0	2.83326e-05	6.81361e-06	2.17309e-05	7.66186e-05	2.08757e-05	0	0	1.18422e-05	0	0
Bacteria/Actinobacteria/Acidimicrobiia/Acidimicrobiales/Acidimicrobiaceae/OTU_006884	4.64697e-06	1.82505e-05	4.05318e-05	0.000102238	0.000210018	1.26338e-05	0	0	0	0.000871793	0	0	0	0	0	1.9974e-05	0	0	0	0	0	0	0	0	0	6.29941e-05	0	0	0	0	6.17459e-06	0	0	0	0	0	0	0	0	0	0	0	0	0	0	0	0	0	0
Bacteria/Actinobacteria/Acidimicrobiia/Acidimicrobiales/Acidimicrobiaceae/OTU_006947	0	0	0	0	0	0	2.38393e-05	0	6.98744e-06	0	0	0	0	0	0	0	0	0	0	3.73455e-05	0	0	0	0	0	0	6.21288e-06	1.62388e-05	0	2.89637e-05	0	0	0	0	2.83309e-05	0.000103693	5.80776e-05	0	2.97552e-05	1.41663e-05	1.36272e-05	2.17309e-05	5.1079e-05	0	0	0	0	0	0
Bacteria/Actinobacteria/Acidimicrobiia/Acidimicrobiales/Acidimicrobiaceae/uncultured/OTU_000020	0.000734221	0.00332159	0.0119569	0.0812165	0.0106847	0.00965851	0.00256034	0.000916473	0.00234778	0.0724122	0.00770799	0.0112086	0.000649866	0.00164031	0.00882114	0.0313592	0.00690192	0.00445296	0.00646861	0.00522837	0.00238557	0.00139514	0.00144275	0.0360294	0.00973296	0.00406312	0.00384577	0.00110424	0.000402041	0.00524725	0.0126147	0.0278271	0.0220457	0.00473566	0.00716204	0.00592345	0.0010454	0.000436589	0.00496316	0.0224253	0.0183491	0.00912696	0.00463542	0.00136736	7.20669e-05	0.000912964	4.73687e-05	8.4569e-05	9.5771e-05
Bacteria/Actinobacteria/Acidimicrobiia/Acidimicrobiales/Acidimicrobiaceae/uncultured/OTU_000049	0.00010688	0.000255507	4.05318e-05	0.000125832	3.93783e-05	6.31688e-05	0.000581678	0.000112681	0.000202636	0.000195709	4.68571e-05	0.000129655	0.000120346	0.000126178	4.28211e-05	0.000179766	8.84862e-05	5.89797e-05	8.5677e-05	0.000130709	0	0.000180018	0.000331442	4.90196e-05	0.000124203	3.14971e-05	0.000285792	0.000682029	0.000131817	0.00060341	0.00030873	0.000221907	5.54608e-05	0.000430515	0.000356969	0.000881388	0.000503339	0.000327442	0.000934312	0.000169996	0.000136272	0.000434617	0.000919423	0.000730651	0.000288268	0.000304321	0.00043816	0.000155043	0.000109453
Bacteria/Actinobacteria/Acidimicrobiia/Acidimicrobiales/Acidimicrobiaceae/uncultured/OTU_000075	2.32348e-05	1.82505e-05	8.10636e-05	2.35934e-05	5.25045e-05	0	3.3375e-05	1.50242e-05	2.09623e-05	0	2.34285e-05	6.48273e-06	7.22074e-05	0.000105148	0	3.99481e-05	8.84862e-05	8.84695e-05	0.000406966	0.001027	0.00104369	0.000180018	3.89932e-05	4.90196e-05	3.38734e-05	0.000283473	0.00293248	0.0123739	0.000289996	0.000226882	3.70476e-05	0.000133144	0.000194113	0.00120544	0.00148454	0.0100712	0.0239861	0.000545737	0.000226139	2.83326e-05	0.000340681	0.00180366	0.00778955	0.0325661	0.00136927	0.00608643	0.000402634	0.000422845	0.000232587
Bacteria/Actinobacteria/Acidimicrobiia/Acidimicrobiales/Acidimicrobiaceae/uncultured/OTU_000313	4.64697e-06	3.6501e-05	0	3.14579e-05	0.000735062	0.00020214	0.000228857	0	0	0	0.00079657	0.000317654	7.22074e-05	2.10296e-05	4.28211e-05	0	1.76972e-05	0.000530817	0.00188489	0.000709564	0.000596392	4.50045e-05	0	1.63399e-05	1.12911e-05	0.00113389	0.000695842	0.000422208	0	0	0	0	5.54608e-05	0.000430515	0.00105957	0.00089435	0.000445262	0	0	2.83326e-05	6.13225e-05	0.00154289	0.00100881	0.000761964	0	0	0	0	1.36816e-05
Bacteria/Actinobacteria/Acidimicrobiia/Acidimicrobiales/Acidimicrobiaceae/uncultured/OTU_000659	1.85879e-05	1.82505e-05	0	0	0	0	1.90714e-05	7.51208e-06	0	0	0	0	0	0	4.28211e-05	0	0	0	0	0	0	0	1.94966e-05	4.90196e-05	2.25823e-05	0	6.83417e-05	0.000292298	6.59083e-05	0.000130337	1.85238e-05	0	0	0	3.96632e-05	0.000168501	0.000561417	6.23699e-05	0.000178531	2.83326e-05	6.81361e-06	5.43272e-05	0.000102158	0.000699337	7.20669e-05	0.000304321	2.36843e-05	0	0
Bacteria/Actinobacteria/Acidimicrobiia/Acidimicrobiales/Acidimicrobiaceae/uncultured/OTU_000725	0	0	0	0	0	0	1.43036e-05	0	0	0	0	0	0	0	0	0	0	2.94898e-05	0	0	0.000149098	0	0	0	0	0.000188982	0	0.000227343	0	0	0	0	0	0.000344412	5.66617e-06	0	1.93592e-05	0	0	0	6.81361e-06	2.17309e-05	8.93883e-05	0	0.000144134	0	9.47373e-05	5.63793e-05	0
Bacteria/Actinobacteria/Acidimicrobiia/Acidimicrobiales/Acidimicrobiaceae/uncultured/OTU_001329	2.32348e-05	1.82505e-05	0	0	0	6.31688e-06	1.90714e-05	1.50242e-05	0	0	0	1.94482e-05	0	2.10296e-05	0	0	0	2.94898e-05	0	1.86727e-05	0	0	0	0	0	0	1.86386e-05	1.62388e-05	0	5.31001e-05	1.23492e-05	0	0	8.6103e-05	4.53294e-05	0.000220347	9.67961e-05	7.79624e-06	6.54614e-05	0	6.81361e-06	4.34617e-05	0.000319244	0.00014613	3.60334e-05	0	0	1.40948e-05	1.36816e-05
Bacteria/Actinobacteria/Acidimicrobiia/Acidimicrobiales/Acidimicrobiaceae/uncultured/OTU_001736	1.85879e-05	3.6501e-05	0	7.86448e-06	0	6.31688e-06	6.67499e-05	3.00483e-05	4.19246e-05	1.77917e-05	4.68571e-05	3.24137e-05	7.22074e-05	2.10296e-05	4.28211e-05	1.9974e-05	0	0	4.28385e-05	0.000112036	0.000298196	4.50045e-05	7.79864e-05	1.63399e-05	3.38734e-05	0	0.000205025	0.000730745	0.000164771	0.000439282	0.000160539	4.43813e-05	9.70564e-05	8.6103e-05	9.06587e-05	0.000596233	0.00131643	0.000210498	0.000654614	2.83326e-05	5.45089e-05	0.000184712	0.000370323	0.0015448	0.0001081	0.000608643	1.18422e-05	1.40948e-05	5.47263e-05
Bacteria/Actinobacteria/Acidimicrobiia/Acidimicrobiales/Acidimicrobiaceae/uncultured/OTU_005443	0	0	8.10636e-05	7.86448e-05	0.000196892	3.15844e-05	4.76785e-06	0	0	0.000124542	9.37141e-05	6.48273e-06	0	0	0	0	1.76972e-05	0	0	0	0	0	0	1.63399e-05	2.25823e-05	0	0	1.62388e-05	0	0	0	0	1.38652e-05	0	5.66617e-06	0	0	0	0	0	6.81361e-06	2.17309e-05	0	0	0	0	0	0	0
Bacteria/Actinobacteria/Acidimicrobiia/Acidimicrobiales/Acidimicrobiaceae/uncultured/OTU_007214	0	0	0	0	0	0	4.76785e-06	0	0	0	0	1.29655e-05	0	0	0	0	0	0	4.28385e-05	0.000261418	0.000298196	0	0	1.63399e-05	0	3.14971e-05	0.000360347	0.00133158	6.59083e-05	5.31001e-05	6.17459e-06	4.43813e-05	2.77304e-05	0.000172206	0.000164319	0.001011	0.00290388	7.79624e-05	7.14124e-05	0	5.45089e-05	0.000195578	0.000817265	0.00372632	7.20669e-05	0.00243457	3.55265e-05	7.04742e-05	1.36816e-05
Bacteria/Actinobacteria/Acidimicrobiia/Acidimicrobiales/Acidimicrobiales_Incertae_Sedis/Candidatus_Microthrix/OTU_000963	0	0	0	7.86448e-06	1.31261e-05	1.26338e-05	6.19821e-05	0	1.39749e-05	0	0	6.48273e-06	0	0	0	0	0	0	0	0	0	0	0	0	0	0	0	1.62388e-05	6.59083e-06	0	6.17459e-06	0	0	0	0	0	3.87184e-05	0	1.19021e-05	1.41663e-05	0	0	3.83093e-05	2.08757e-05	0	0	0	0	1.36816e-05
Bacteria/Actinobacteria/Acidimicrobiia/Acidimicrobiales/Acidimicrobiales_Incertae_Sedis/Candidatus_Microthrix/OTU_001733	0	0	8.10636e-05	0	0	0	1.43036e-05	0	0	0	0	0	0	0	0	0	0	0	4.28385e-05	0	0	4.50045e-05	0	0	0	0	6.21288e-06	6.49551e-05	6.59083e-06	9.65456e-06	6.17459e-06	0	0	0	1.13323e-05	0	3.87184e-05	7.79624e-06	1.19021e-05	1.41663e-05	0	1.08654e-05	2.55395e-05	0	0.0001081	0	0.000177633	0.000155043	1.36816e-05
Bacteria/Actinobacteria/Acidimicrobiia/Acidimicrobiales/Acidimicrobiales_Incertae_Sedis/Candidatus_Microthrix/OTU_002691	0	0	0	0	0	6.31688e-06	0	0	0	0	0	0	0	0	0	0	0	0	4.28385e-05	0	0	0	0	0	0	0	0	0	0	0	0	0	0	0	0	0	5.80776e-05	0	0	0	0	0	0	1.04379e-05	0.000504468	0.000304321	3.55265e-05	2.81897e-05	0.000396766
Bacteria/Actinobacteria/Acidimicrobiia/Acidimicrobiales/Acidimicrobiales_Incertae_Sedis/Candidatus_Microthrix/OTU_002749	0	0	0	0	0	0	9.53571e-06	0	0	1.77917e-05	0	0	0	0	0	0	0	0	0	0	0	0	0	0	0	0	0	0	0	0	6.17459e-06	0	0	0	0	0	0	7.79624e-06	0	0	0	1.08654e-05	0	0	0	0	0	0	0
Bacteria/Actinobacteria/Acidimicrobiia/Acidimicrobiales/Acidimicrobiales_Incertae_Sedis/Candidatus_Microthrix/OTU_003010	0	0	0	0	0	0	9.53571e-06	0	0	0	0	0	0	0	0	0	0	0	0	0	0	0	0	0	0	0	1.24258e-05	1.62388e-05	0	0	6.17459e-06	0	1.38652e-05	0	5.66617e-06	1.29616e-05	1.93592e-05	7.79624e-06	1.19021e-05	0	0	0	1.27698e-05	0	0	0	0	0	0
Bacteria/Actinobacteria/Acidimicrobiia/Acidimicrobiales/Acidimicrobiales_Incertae_Sedis/Candidatus_Microthrix/OTU_003088	0	0	4.05318e-05	0	0	6.31688e-06	2.38393e-05	0	0	0	0	0	0	0	0	0	0	0	0	0	0	0	0	0	0	0	0	0	0	0	0	0	0	8.6103e-05	0	0	0	0	0	0	0	0	0	0	0	0	2.36843e-05	1.40948e-05	0
Bacteria/Actinobacteria/Acidimicrobiia/Acidimicrobiales/Acidimicrobiales_Incertae_Sedis/Candidatus_Microthrix/OTU_003259	0	0	0	0	0	0	0	0	0	0	0	0	0	0	0	1.9974e-05	1.76972e-05	0	0	0	0	0	0	0	0	0	0	0	0	0	0	0	0	0	1.69985e-05	0	3.87184e-05	0	0	0	0	0	1.27698e-05	1.04379e-05	0.00223407	0.000304321	0.000509213	0.000366466	0
Bacteria/Actinobacteria/Acidimicrobiia/Acidimicrobiales/Acidimicrobiales_Incertae_Sedis/Candidatus_Microthrix/OTU_005124	0	0	0	0	0	0	0	0	6.98744e-06	0	0	0	0	0	0	1.9974e-05	0	0	2.14192e-05	0	0	0	0	0	0	0	0	1.62388e-05	0	9.65456e-06	0	0	0	8.6103e-05	5.66617e-06	1.29616e-05	0	7.79624e-06	2.38041e-05	0	6.81361e-06	2.17309e-05	1.27698e-05	1.04379e-05	0	0	0	0	0
Bacteria/Actinobacteria/Acidimicrobiia/Acidimicrobiales/Acidimicrobiales_Incertae_Sedis/Candidatus_Microthrix/OTU_006320	0	0	0	0	0	0	0	0	0	0	0	0	0	0	0	0	0	0	0	1.86727e-05	0	0	0	0	0	0	6.21288e-06	0	6.59083e-06	0	0	0	0	0	0	0	0	0	1.19021e-05	0	0	0	2.55395e-05	0	0	0	0	0	0
Bacteria/Actinobacteria/Acidimicrobiia/Acidimicrobiales/Iamiaceae/Iamia/OTU_007105	0	0	0	0	0	0	0	0	0	0	0	0	0	0	0	0	0	0	0	0	0	0	0	0	0	0	0	3.24775e-05	0	0	0	0	0	0	0	0	0	0	0	0	0	0	0	1.04379e-05	0	0	1.18422e-05	0	0
Bacteria/Actinobacteria/Acidimicrobiia/Acidimicrobiales/Iamiaceae/Iamia/OTU_007357	0	0	0	0	0	0	0	0	0	0	0	0	0	0	0	0	0	0	2.14192e-05	0	0	0	0	0	0	0	0	1.62388e-05	0	0	0	0	0	0	0	0	0	0	0	0	0	0	0	0	3.60334e-05	0	8.28952e-05	1.40948e-05	0
Bacteria/Actinobacteria/Acidimicrobiia/Acidimicrobiales/OM1_clade/Candidatus_Actinomarina/OTU_000032	0	3.6501e-05	0	3.14579e-05	0.000275648	0.00101702	0.000605517	0	2.09623e-05	1.77917e-05	0.000398285	0.00153641	4.81383e-05	0.000147207	0.000984884	0.000499351	0.000584009	0.00374521	0.00492642	0.0170669	0.00342925	0.000450045	0.000155973	0.000653595	0.000982329	0.00450408	0.011556	0.0187071	0.000105453	0.00488521	0.00300085	0.00208592	0.00866575	0.00241088	0.00686173	0.00601418	0.00377505	9.35549e-05	0.00312429	0.00236577	0.00451061	0.00211876	0.0136764	0.00382026	0.000180167	0.00121729	5.92108e-05	0.000112759	4.10447e-05
Bacteria/Actinobacteria/Acidimicrobiia/Acidimicrobiales/OM1_clade/Candidatus_Actinomarina/OTU_000894	0	1.82505e-05	0	0	3.93783e-05	0.000145288	8.10535e-05	0	6.98744e-06	0	2.34285e-05	0.00021393	2.40691e-05	2.10296e-05	0.000128463	3.99481e-05	8.84862e-05	0.000442347	0.000449804	0.00145647	0.000298196	0	1.94966e-05	6.53595e-05	7.9038e-05	0.000472456	0.00134819	0.00214352	6.59083e-06	0.000458592	0.000253158	0.000177525	0.00106762	0.000344412	0.000634611	0.00064808	0.00048398	7.79624e-06	0.000321356	0.000240827	0.000367935	0.000152116	0.00143021	0.00049058	0	0	2.36843e-05	2.81897e-05	0
Bacteria/Actinobacteria/Acidimicrobiia/Acidimicrobiales/OM1_clade/Candidatus_Actinomarina/OTU_006798	0	0	0	7.86448e-06	1.31261e-05	0	0	0	0	0	0	0	0	2.10296e-05	4.28211e-05	0	0	8.84695e-05	6.42577e-05	9.33637e-05	0	0	0	0	4.51646e-05	3.14971e-05	4.9703e-05	4.87163e-05	0	4.34455e-05	6.17459e-06	4.43813e-05	2.77304e-05	8.6103e-05	2.26647e-05	3.88848e-05	1.93592e-05	0	1.19021e-05	2.83326e-05	6.81361e-06	4.34617e-05	0.000140467	0	0	0	0	0	0
Bacteria/Actinobacteria/Acidimicrobiia/Acidimicrobiales/OM1_clade/OTU_000336	4.64697e-06	1.82505e-05	0	2.35934e-05	2.62522e-05	0	5.72142e-05	0	2.79497e-05	1.77917e-05	0	6.48273e-06	7.22074e-05	6.30888e-05	0.000214105	3.99481e-05	1.76972e-05	0	0	0	0	4.50045e-05	0.000214463	1.63399e-05	3.38734e-05	3.14971e-05	2.48515e-05	8.11939e-05	1.97725e-05	2.89637e-05	2.46984e-05	4.43813e-05	1.38652e-05	0	5.66617e-05	7.77696e-05	0.000212951	3.1185e-05	3.57062e-05	0	2.72545e-05	8.69235e-05	0.000229856	0.000187882	3.60334e-05	0	0	0	0
Bacteria/Actinobacteria/Acidimicrobiia/Acidimicrobiales/OM1_clade/OTU_000745	1.85879e-05	0	0	7.86448e-06	0	6.31688e-06	8.58214e-05	1.50242e-05	2.09623e-05	0	0	2.59309e-05	2.40691e-05	0	0	0	0	2.94898e-05	2.14192e-05	3.73455e-05	0	0	0	8.16993e-05	5.64557e-05	0	3.72773e-05	0.00012991	1.31817e-05	5.31001e-05	3.0873e-05	0	2.77304e-05	8.6103e-05	7.93264e-05	9.07312e-05	5.80776e-05	7.79624e-06	5.35593e-05	1.41663e-05	0	7.6058e-05	0.000127698	0.00014613	0	0	0	0	1.36816e-05
Bacteria/Actinobacteria/Acidimicrobiia/Acidimicrobiales/OM1_clade/OTU_000820	0	0	0	0	0	0	1.90714e-05	7.51208e-06	0	0	0	0	0	0	0	0	0	0	0	0	0.000149098	0	0	0	0	0	1.24258e-05	0	0	4.82728e-06	6.17459e-06	0	0	0	1.13323e-05	0	1.93592e-05	0	0	0	0	0	0	1.04379e-05	3.60334e-05	0	0	1.40948e-05	0
Bacteria/Actinobacteria/Acidimicrobiia/Acidimicrobiales/OM1_clade/OTU_002398	9.29394e-06	0	0	0	0	0	2.38393e-05	2.25362e-05	6.98744e-06	0	0	0	0	0	0	0	0	0	0	0	0	0	0	1.63399e-05	0	0	1.24258e-05	4.87163e-05	0	0	0	0	0	0	0	0	5.80776e-05	0	0	0	0	1.08654e-05	0	0	0	0	0	0	0
Bacteria/Actinobacteria/Acidimicrobiia/Acidimicrobiales/OM1_clade/OTU_002679	4.64697e-06	0	0	0	0	0	4.76785e-06	0	0	0	0	0	0	0	0	0	0	0	0	0	0	9.0009e-05	0	0	0	0	0	0	0	0	0	0	0	0	0	0	0	0	0	0	0	0	1.27698e-05	0	0	0	0	0	0
Bacteria/Actinobacteria/Acidimicrobiia/Acidimicrobiales/OM1_clade/OTU_002876	0	1.82505e-05	0	7.86448e-06	0	0	0	0	6.98744e-06	0	0	6.48273e-06	0	0	0	0	0	0	0	0	0	0	0	0	1.12911e-05	0	0	0	0	4.82728e-06	0	0	0	0	0	1.29616e-05	0	0	5.95103e-06	0	0	1.08654e-05	0	0	0	0	0	0	0
Bacteria/Actinobacteria/Acidimicrobiia/Acidimicrobiales/OM1_clade/OTU_002896	4.64697e-06	0	0	0	0	0	3.3375e-05	0	0	0	0	0	0	0	0	0	0	0	0	0	0	0	0	0	0	0	0	0	0	0	0	0	0	0	0	0	0	0	0	0	0	0	0	0	0	0	0	0	0
Bacteria/Actinobacteria/Acidimicrobiia/Acidimicrobiales/OM1_clade/OTU_003018	0	0	0	0	0	0	4.76785e-06	0	0	0	0	0	0	0	0	0	0	0	0	0	0	0	0	0	0	0	0	1.62388e-05	0	0	6.17459e-06	0	0	0	0	0	1.93592e-05	0	0	0	0	0	0	0	0	0	0	0	0
Bacteria/Actinobacteria/Acidimicrobiia/Acidimicrobiales/OM1_clade/OTU_003135	0	1.82505e-05	0	0	0	0	1.43036e-05	7.51208e-06	0	0	0	0	0	0	0	0	0	0	2.14192e-05	0	0	0	0	0	0	0	0	0	0	0	0	0	1.38652e-05	0	0	0	0	0	0	0	0	0	0	0	0	0	0	0	0
Bacteria/Actinobacteria/Acidimicrobiia/Acidimicrobiales/OM1_clade/OTU_003481	0	0	0	0	0	0	4.76785e-06	0	0	0	0	0	0	0	0	0	0	0	0	0	0	0	0	0	0	0	0	0	6.59083e-06	4.82728e-06	0	0	0	0	0	0	0	0	0	0	0	0	1.27698e-05	0	0	0	0	0	0
Bacteria/Actinobacteria/Acidimicrobiia/Acidimicrobiales/OM1_clade/OTU_003907	0	0	0	0	0	0	4.76785e-06	0	0	0	0	0	0	0	0	0	0	0	0	0	0	0	1.94966e-05	0	0	0	0	3.24775e-05	0	6.75819e-05	6.17459e-06	0	1.38652e-05	0	5.66617e-06	0	0	0	1.78531e-05	0	0	0	0	5.21893e-05	0	0	0	0	0
Bacteria/Actinobacteria/Acidimicrobiia/Acidimicrobiales/OM1_clade/OTU_004643	0	0	0	0	0	0	4.76785e-06	0	0	0	0	0	0	0	0	0	0	0	0	1.86727e-05	0	0	0	0	0	0	0	1.62388e-05	0	0	0	0	0	0	0	0	0	7.79624e-06	1.78531e-05	0	0	0	0	0	0	0	0	0	0
Bacteria/Actinobacteria/Acidimicrobiia/Acidimicrobiales/OM1_clade/OTU_004655	0	0	0	0	0	0	0	0	0	0	0	0	0	0	0	0	0	0	0	1.86727e-05	0	0	1.94966e-05	0	0	0	0	0	0	1.44818e-05	0	0	0	0	5.66617e-06	2.59232e-05	0	0	1.19021e-05	0	6.81361e-06	0	6.38488e-05	0	0	0	0	0	0
Bacteria/Actinobacteria/Acidimicrobiia/Acidimicrobiales/OM1_clade/OTU_005176	0	0	0	0	0	0	4.76785e-06	0	0	0	0	0	0	0	0	0	0	0	0	0	0	0	0	0	0	0	0	0	0	9.65456e-06	6.17459e-06	0	0	0	5.66617e-06	2.59232e-05	1.93592e-05	0	1.78531e-05	1.41663e-05	0	0	0	0	0	0	0	0	0
Bacteria/Actinobacteria/Acidimicrobiia/Acidimicrobiales/OM1_clade/OTU_006020	0	1.82505e-05	0	0	0	0	0	0	0	0	0	0	0	0	0	0	0	0	0	0	0	0	0	0	0	0	0	0	0	0	0	0	0	0	0	0	0	0	0	0	0	0	0	0	0	0	0	0	0
Bacteria/Actinobacteria/Acidimicrobiia/Acidimicrobiales/OM1_clade/OTU_006132	0	0	0	0	0	0	4.29107e-05	0	0	0	0	0	0	0	0	0	0	0	0	0	0	0	0	0	0	0	0	0	0	0	0	0	0	0	0	0	0	0	0	0	0	0	0	0	0	0	0	0	0
Bacteria/Actinobacteria/Acidimicrobiia/Acidimicrobiales/OM1_clade/OTU_006432	0	0	0	0	0	0	9.53571e-06	0	0	0	0	0	2.40691e-05	0	0	0	0	0	0	0	0	0	0	0	0	0	0	1.62388e-05	0	4.82728e-06	0	0	0	0	5.66617e-06	0	1.93592e-05	0	0	0	0	0	1.27698e-05	0	0	0	0	0	0
Bacteria/Actinobacteria/Acidimicrobiia/Acidimicrobiales/OM1_clade/OTU_007408	0	0	0	0	0	0	0	0	0	0	0	0	0	0	0	0	0	0	0	0	0	0	0	0	0	0	0	0	0	9.65456e-06	0	0	0	0	0	0	0	0	0	0	0	0	0	0	0	0	0	0	0
Bacteria/Actinobacteria/Acidimicrobiia/Acidimicrobiales/OTU_001269	0	0	0	0	0	6.31688e-06	3.81428e-05	0	0	0	0	6.48273e-06	0	0	0	0	0	0	0	0	0	0	1.94966e-05	0	0	0	0	1.62388e-05	0	0	0	0	0	0	0	0	0	0	0	0	0	1.08654e-05	0	0	0	0	1.18422e-05	4.22845e-05	0
Bacteria/Actinobacteria/Acidimicrobiia/Acidimicrobiales/OTU_001421	0	0	0	0	0	0	0	0	0	0	0	0	0	0	0	0	0	0	2.14192e-05	0	0.000447294	0	0	0	0	0.000251976	0	9.74326e-05	0	0	0	0	0	8.6103e-05	1.13323e-05	0	1.93592e-05	0	0	0	0	0	1.27698e-05	0	7.20669e-05	0	0.000118422	2.81897e-05	2.73632e-05
Bacteria/Actinobacteria/Acidimicrobiia/Acidimicrobiales/OTU_002141	0	0	0	0	0	0	0	0	0	0	0	0	0	0	0	0	0	0	0	0	0	0	0	0	0	9.44912e-05	6.21288e-06	0	0	0	0	0	0	0.000344412	1.13323e-05	1.29616e-05	0	0	0	0	0	1.08654e-05	0	0	0	0	0	0	0
Bacteria/Actinobacteria/Acidimicrobiia/Acidimicrobiales/OTU_002274	0	0	0	0	1.31261e-05	0	2.38393e-05	0	0	0	0	0	0	0	0	1.9974e-05	1.76972e-05	0	0	0	0	9.0009e-05	0	0	0	0	0	0	0	0	0	0	0	0	0	0	0	0	5.95103e-06	0	0	0	0	2.08757e-05	0	0	0	0	0
Bacteria/Actinobacteria/Acidimicrobiia/Acidimicrobiales/OTU_003343	0	0	0	7.86448e-06	0	0	3.3375e-05	0	6.98744e-06	1.77917e-05	0	0	0	0	0	0	0	0	0	0	0	0	0	0	0	0	0	0	0	0	0	0	0	0	0	0	1.93592e-05	0	0	0	0	0	0	2.08757e-05	0	0	0	1.40948e-05	0
Bacteria/Actinobacteria/Acidimicrobiia/Acidimicrobiales/OTU_003523	0	0	0	0	0	0	0	0	0	0	0	0	0	0	0	0	0	0	0	0	0	0	0	0	0	0	0	1.62388e-05	0	0	0	0	0	0	0	0	0	0	0	0	0	0	0	0	0	0	0	0	0
Bacteria/Actinobacteria/Acidimicrobiia/Acidimicrobiales/OTU_005055	0	0	0	0	0	0	0	0	0	0	0	0	0	0	0	0	0	0	0	0	0	0	0	0	0	0	6.21288e-06	0	0	0	0	0	0	0	5.66617e-06	0	0	0	0	0	0	0	1.27698e-05	0	0	0	0	0	0
Bacteria/Actinobacteria/Acidimicrobiia/Acidimicrobiales/OTU_005208	0	0	0	0	0	0	0	0	0	0	0	0	0	0	0	0	0	0	0	0	0	0	0	0	0	3.14971e-05	0	0	0	0	0	0	0	0	5.66617e-06	0	1.93592e-05	0	5.95103e-06	0	0	2.17309e-05	0	0	0	0	0	0	0
Bacteria/Actinobacteria/Acidimicrobiia/Acidimicrobiales/Sva0996_marine_group/OTU_000143	0	0	0	0	0	6.31688e-06	3.3375e-05	0	0	0	0	0	9.62765e-05	4.20592e-05	0	1.9974e-05	1.76972e-05	0	0.000107096	0.000989655	0.00164008	0.000450045	1.94966e-05	1.63399e-05	0	9.44912e-05	0.00590845	0.0134457	0.00135112	0.000120682	0	8.87626e-05	2.77304e-05	0.000258309	0.000113323	0.00308486	0.0163198	0.000670476	7.73635e-05	1.41663e-05	1.36272e-05	6.51926e-05	0.00301366	0.0204582	0.000576535	0.00182593	0.000118422	0.000183233	0.000232587
Bacteria/Actinobacteria/Acidimicrobiia/Acidimicrobiales/Sva0996_marine_group/OTU_000258	4.64697e-06	0	0	0	1.31261e-05	2.52675e-05	5.72142e-05	0	0	1.77917e-05	0	3.24137e-05	2.40691e-05	2.10296e-05	4.28211e-05	3.99481e-05	7.07889e-05	0	0.000107096	0.0012324	0.000596392	4.50045e-05	0	0.000196078	7.9038e-05	9.44912e-05	0.00196948	0.00306913	5.93175e-05	0.000699956	0.00134606	0.00173087	0.000277304	0.000430515	0.00033997	0.0030719	0.0034653	5.45737e-05	0.000946215	0.00179912	0.000327053	0.000434617	0.0024901	0.00480142	0.000144134	0.00273889	3.55265e-05	7.04742e-05	5.47263e-05
Bacteria/Actinobacteria/Acidimicrobiia/Acidimicrobiales/Sva0996_marine_group/OTU_001027	9.29394e-06	0	0	7.86448e-06	0	0	5.72142e-05	0	6.98744e-06	0	2.34285e-05	6.48273e-06	0	0	0	0	0	0	0	1.86727e-05	0	0	0	0	0	0	0	1.62388e-05	1.31817e-05	4.82728e-06	6.17459e-06	0	0	0	0	0	0	0	4.16572e-05	0	0	1.08654e-05	1.27698e-05	1.04379e-05	0	0	0	1.40948e-05	0
Bacteria/Actinobacteria/Acidimicrobiia/Acidimicrobiales/Sva0996_marine_group/OTU_001192	0	1.82505e-05	0	0	0	0	3.81428e-05	0	0	0	0	2.59309e-05	2.40691e-05	0	0	0	0	0	4.28385e-05	1.86727e-05	0.000149098	0	0	1.63399e-05	2.25823e-05	3.14971e-05	8.69803e-05	0.000194865	1.97725e-05	0.000362046	6.79205e-05	0	4.15956e-05	0.000258309	0.00014732	0.000129616	0.00025167	7.79624e-06	0.000363013	1.41663e-05	2.72545e-05	0.000217309	0.000229856	0.000271385	3.60334e-05	0	0	0	0
Bacteria/Actinobacteria/Acidimicrobiia/Acidimicrobiales/Sva0996_marine_group/OTU_001659	0	0	0	0	0	0	1.43036e-05	0	6.98744e-06	0	0	0	0	0	0	0	0	0	0	1.86727e-05	0	0	3.89932e-05	0	0	0	2.48515e-05	4.87163e-05	6.59083e-06	1.44818e-05	1.85238e-05	0	1.38652e-05	8.6103e-05	1.13323e-05	6.4808e-05	7.74368e-05	1.55925e-05	7.73635e-05	1.41663e-05	2.04408e-05	5.43272e-05	3.83093e-05	5.21893e-05	0	0	2.36843e-05	0	0
Bacteria/Actinobacteria/Acidimicrobiia/Acidimicrobiales/Sva0996_marine_group/OTU_003374	0	0	0	0	0	0	9.53571e-06	0	0	1.77917e-05	0	0	0	0	0	0	0	0	0	0	0	0	0	0	0	0	6.21288e-06	0	0	1.44818e-05	0	0	0	0	1.13323e-05	0	1.93592e-05	0	5.95103e-06	1.41663e-05	0	0	0	1.04379e-05	0	0	0	0	0
Bacteria/Actinobacteria/Acidimicrobiia/Acidimicrobiales/Sva0996_marine_group/OTU_004375	0	0	0	0	1.31261e-05	0	9.53571e-06	0	0	0	0	1.29655e-05	0	0	0	0	0	0	0	1.86727e-05	0	0	0	1.63399e-05	0	0	6.21288e-06	0	0	0.0001062	2.46984e-05	0	0	0	2.26647e-05	2.59232e-05	5.80776e-05	0	0.00017258	1.41663e-05	6.81361e-06	8.69235e-05	0	7.30651e-05	3.60334e-05	0	0	0	0
Bacteria/Actinobacteria/Acidimicrobiia/Acidimicrobiales/Sva0996_marine_group/OTU_004559	0	0	0	0	0	0	4.76785e-06	0	0	0	0	6.48273e-06	0	0	0	0	0	0	0	0	0	0	0	0	0	0	0	1.62388e-05	6.59083e-06	1.44818e-05	1.23492e-05	0	0	0	5.66617e-06	1.29616e-05	9.67961e-05	7.79624e-06	3.57062e-05	0	0	1.08654e-05	2.55395e-05	2.08757e-05	0	0	0	0	0
Bacteria/Actinobacteria/Acidimicrobiia/Acidimicrobiales/Sva0996_marine_group/OTU_004632	4.64697e-06	0	4.05318e-05	0	0	0	0	0	4.89121e-05	0	0	0	2.40691e-05	0	0	0	0	0	0	0	0	0	0	0	0	0	0	3.24775e-05	0	0	0	0	0	0	0	0	3.87184e-05	0	0	1.41663e-05	0	0	1.27698e-05	2.08757e-05	0	0	0	0	0
Bacteria/Actinobacteria/Acidimicrobiia/Acidimicrobiales/Sva0996_marine_group/OTU_004817	0	0	0	0	0	0	4.76785e-06	0	6.98744e-06	0	0	0	0	0	0	0	0	0	0	0	0	0	0	0	1.12911e-05	0	6.21288e-06	3.24775e-05	0	0	0	0	1.38652e-05	0	1.13323e-05	2.59232e-05	0	0	5.95103e-06	0	0	1.08654e-05	1.27698e-05	0	0	0	0	0	0
Bacteria/Actinobacteria/Acidimicrobiia/Acidimicrobiales/Sva0996_marine_group/OTU_004931	0	0	0	0	0	0	1.90714e-05	0	0	0	0	6.48273e-06	0	0	0	0	1.76972e-05	0	0	0	0	0	0	0	0	0	0	0	0	0	0	0	0	0	0	1.29616e-05	0	7.79624e-06	0	0	0	0	0	3.13136e-05	0	0	0	0	0
Bacteria/Actinobacteria/Acidimicrobiia/Acidimicrobiales/Sva0996_marine_group/OTU_006491	0	0	0	0	0	0	1.43036e-05	7.51208e-06	0	0	0	0	0	0	0	0	0	0	0	1.86727e-05	0	0	0	0	1.12911e-05	3.14971e-05	6.21288e-06	0	0	4.82728e-06	1.23492e-05	0	0	0	1.69985e-05	1.29616e-05	0	0	4.16572e-05	0	0	0	1.27698e-05	1.04379e-05	0	0	0	0	0
Bacteria/Actinobacteria/Acidimicrobiia/Acidimicrobiales/Sva0996_marine_group/OTU_006577	0	0	0	0	0	0	0	0	0	0	0	0	0	0	0	0	0	0	0	0	0	0	0	0	0	0	0	0	0	2.89637e-05	0	0	0	0	5.66617e-06	0	0	0	2.38041e-05	0	0	0	1.27698e-05	0	0	0	0	0	0
Bacteria/Actinobacteria/Acidimicrobiia/Acidimicrobiales/Sva0996_marine_group/OTU_007280	0	0	0	0	0	0	0	0	0	0	0	0	0	0	0	0	0	0	0	0	0	0	0	0	0	0	0	3.24775e-05	0	0	0	0	0	0	0	1.29616e-05	0	0	0	0	0	1.08654e-05	0	1.04379e-05	7.20669e-05	0	0.000331581	0.000549698	1.36816e-05
Bacteria/Actinobacteria/Acidimicrobiia/Acidimicrobiales/uncultured/OTU_000040	0.00188202	0.00333984	0.00340467	0.00443557	0.00279586	0.00316476	0.0115191	0.00195314	0.00329108	0.00224175	0.00419371	0.00463515	0.00601728	0.00241841	0.00389672	0.00201738	0.00226525	0.00165143	0.00413391	0.00388393	0.00223647	0.00490549	0.00434774	0.00295752	0.00220177	0.00188982	0.00451055	0.00479044	0.00384904	0.00201298	0.0052731	0.00252974	0.0108426	0.00206647	0.00329771	0.0034089	0.00503339	0.00618242	0.00250539	0.00123247	0.0103294	0.00363992	0.00263057	0.00578258	0.00515278	0.00547778	0.00190659	0.00114168	0.00369403
Bacteria/Actinobacteria/Acidimicrobiia/Acidimicrobiales/uncultured/OTU_000417	4.64697e-06	1.82505e-05	0	2.35934e-05	0	1.26338e-05	0.0001335	1.50242e-05	1.39749e-05	0	0	1.29655e-05	0	0	4.28211e-05	0	0	0	0	1.86727e-05	0	0	3.89932e-05	0	1.12911e-05	0	3.72773e-05	4.87163e-05	6.59083e-06	6.27546e-05	6.17459e-06	8.87626e-05	0	0	2.83309e-05	7.77696e-05	9.67961e-05	7.79624e-06	4.76083e-05	2.83326e-05	2.04408e-05	4.34617e-05	0.000140467	7.30651e-05	3.60334e-05	0	1.18422e-05	1.40948e-05	0
Bacteria/Actinobacteria/Acidimicrobiia/Acidimicrobiales/uncultured/OTU_000660	0	0	0	0	0	2.52675e-05	4.76785e-06	0	6.98744e-06	0	0	0	0	0	0	3.99481e-05	0	0	2.14192e-05	0	0	0	0	0	0	0	0	0	0	0	0	0	0	0	0	0	0.000154874	0	5.95103e-06	1.41663e-05	0	1.08654e-05	0	6.26272e-05	0.00263044	0.00182593	0.00429871	0.0024666	0.000848258
Bacteria/Actinobacteria/Acidimicrobiia/Acidimicrobiales/uncultured/OTU_001221	4.64697e-05	0	0	0	0	6.31688e-05	8.10535e-05	6.76087e-05	0	0	0	9.7241e-05	0	0	0	0	0	0	0	9.33637e-05	0	0	3.89932e-05	1.63399e-05	1.12911e-05	3.14971e-05	0.000155322	0.000211104	3.9545e-05	0.000559964	4.93967e-05	8.87626e-05	5.54608e-05	0	0.00011899	0.000194424	0.000425903	5.45737e-05	0.000624859	1.41663e-05	5.45089e-05	0.000249905	0.000102158	0.000365325	0	0	0	1.40948e-05	0
Bacteria/Actinobacteria/Acidimicrobiia/Acidimicrobiales/uncultured/OTU_001548	0	0	0	0	0	0	3.3375e-05	0	0	0	0	0	0	0	0	0	0	0	0	0	0	0	0	0	0	0	0	0	0	0	0	0	0	0	0	0	1.93592e-05	0	0	1.41663e-05	0	0	1.27698e-05	0	0	0	1.18422e-05	0	0
Bacteria/Actinobacteria/Acidimicrobiia/Acidimicrobiales/uncultured/OTU_001560	1.39409e-05	1.82505e-05	4.05318e-05	0	1.31261e-05	0	2.86071e-05	7.51208e-06	1.39749e-05	0	0	0	2.40691e-05	0	4.28211e-05	0	0	0	0	0	0	0	0	4.90196e-05	0	0	6.21288e-06	0	0	0	0	0	0	0	2.26647e-05	0	0	7.79624e-06	0	0	6.81361e-06	2.17309e-05	0	1.04379e-05	0	0	0	0	0
Bacteria/Actinobacteria/Acidimicrobiia/Acidimicrobiales/uncultured/OTU_001620	0	0	0	7.86448e-06	0	0	1.43036e-05	0	0	0	0	0	0	0	0	0	0	0	0	0	0	0	0	0	0	0	0	0	0	0	0	0	0	0	5.66617e-06	0	0	0	5.95103e-06	0	0	0	1.27698e-05	0	0	0	0	0	0
Bacteria/Actinobacteria/Acidimicrobiia/Acidimicrobiales/uncultured/OTU_002245	0	0	0	0	0	0	4.76785e-06	0	0	0	0	0	0	0	0	0	0	0	0	0	0	0	0	0	0	0	0	0	0	0	0	0	0	0	0	0	0	0	0	0	0	0	0	0	0	0	0	1.40948e-05	0
Bacteria/Actinobacteria/Acidimicrobiia/Acidimicrobiales/uncultured/OTU_002592	0	0	0	7.86448e-06	0	0	2.86071e-05	0	1.39749e-05	0	0	0	0	0	0	0	0	0	0	0	0	0	0	0	0	0	0	1.62388e-05	0	4.82728e-06	0	0	0	0	0	0	0	0	1.78531e-05	0	0	0	1.27698e-05	0	0	0	0	0	0
Bacteria/Actinobacteria/Acidimicrobiia/Acidimicrobiales/uncultured/OTU_003667	0	0	0	0	0	0	0	0	0	0	0	0	0	0	0	0	0	0	0	0	0	0	0	0	0	0	0	1.62388e-05	0	0	0	0	0	0	0	0	0	0	0	0	0	0	1.27698e-05	0	0	0	0	0	0
Bacteria/Actinobacteria/Acidimicrobiia/Acidimicrobiales/uncultured/OTU_004839	9.29394e-06	0	0.000121595	7.86448e-06	0	0	0	7.51208e-06	0	0	0	0	0	2.10296e-05	0	0	0	0	0	0	0	0	0	0	0	0	0	0	0	0	0	0	0	0	0	0	1.93592e-05	0	0	0	0	0	2.55395e-05	1.04379e-05	0	0	0	0	0
Bacteria/Actinobacteria/Acidimicrobiia/Acidimicrobiales/uncultured/OTU_005085	0	0	0	0	0	0	0	0	0	0	0	0	0	0	0	0	0	0	0	0	0	0	0	0	0	0	0	0	0	0	0	0	0	0	0	0	0	0	0	0	0	0	0	0	0	0	1.18422e-05	0	0
Bacteria/Actinobacteria/Acidimicrobiia/Acidimicrobiales/uncultured/OTU_006952	0	0	0	0	0	0	0	0	0	0	0	0	0	0	0	0	0	0	0	0	0	0	0	0	0	0	0	0	0	0	0	0	0	0	0	0	0	0	0	0	0	0	1.27698e-05	0	0	0	1.18422e-05	0	0
Bacteria/Actinobacteria/Actinobacteria/Bifidobacteriales/Bifidobacteriaceae/Bifidobacterium/OTU_002941	0	0	0	0	0	0	0	0	0	0	0	0	0	0	0	0	0	0	0	0	0	0	0	0	0	0	0	0	0	0	0	0	0	8.6103e-05	1.13323e-05	0	0	0	0	0	6.81361e-06	0	0	0	0	0	0	0	0
Bacteria/Actinobacteria/Actinobacteria/Bifidobacteriales/Bifidobacteriaceae/Bifidobacterium/OTU_007170	0	0	0	0	0	0	0	0	0	0	0	0	0	0	0	0	0	0	0	0	0	0	0	0	0	0	0	0	0	4.82728e-06	0	0	0	0	0	0	0	0	0	0	6.81361e-06	0	0	0	0	0	0	0	0
Bacteria/Actinobacteria/Actinobacteria/Corynebacteriales/Corynebacteriaceae/Corynebacterium/OTU_003612	0	1.82505e-05	0	0	0	1.26338e-05	1.90714e-05	7.51208e-06	0	0	0	6.48273e-06	0	0	0	0	1.76972e-05	0	0	1.86727e-05	0	0	0	0	0	0	1.86386e-05	6.49551e-05	5.93175e-05	9.65456e-06	0.000333428	0	0	0	0	0	1.93592e-05	2.33887e-05	5.95103e-06	0	4.08817e-05	0	0	0	0	0	0	0	0
Bacteria/Actinobacteria/Actinobacteria/Corynebacteriales/Corynebacteriaceae/Corynebacterium/OTU_003993	0	0	0	0	0	0	0	0	0	0	0	0	0	0	0	0	0	0	0	0	0	0	0	0	0	0	0	0	0	0	0	0	0	0	0	0	0	0	0	0	0	0	0	0	0	0	0	0	0
Bacteria/Actinobacteria/Actinobacteria/Corynebacteriales/Corynebacteriaceae/uncultured/OTU_006096	0	0	0	0	0	0	4.76785e-06	0	0	0	0	0	0	0	0	0	0	0	0	0	0	0	0	0	0	0	0	0	6.59083e-06	0	0	0	0	0	0	0	0	0	0	0	0	0	0	0	0	0	0	0	0
Bacteria/Actinobacteria/Actinobacteria/Corynebacteriales/Mycobacteriaceae/Mycobacterium/OTU_000053	0.0013058	0.000292008	8.10636e-05	0.000440411	9.18828e-05	0.000151605	0.000286071	0.000593454	0.000496108	0.0002135	0.000164	0.000149103	0.0010109	0.000904273	0.000856421	0.000579247	0.000353945	0.000294898	0.000385546	0.000896292	0.000149098	0.00112511	0.00152073	0.000441176	0.000609722	0.000283473	0.002218	0.00444942	0.0215256	0.00728437	0.0126703	0.00230783	0.00199659	0.00103324	0.00107657	0.00686965	0.00462685	0.0272167	0.0108666	0.00161496	0.004606	0.00141251	0.00556762	0.00664892	0.000216201	0.00121729	8.28952e-05	9.86638e-05	8.20895e-05
Bacteria/Actinobacteria/Actinobacteria/Corynebacteriales/Mycobacteriaceae/Mycobacterium/OTU_000068	0.0264738	0.00476338	0.00271563	0.00667694	0.00187703	0.00277943	0.0088539	0.00876659	0.00691057	0.00462584	0.00152285	0.0034553	0.000698005	0.000126178	0.000342568	0.000119844	5.30917e-05	8.84695e-05	0.000492642	0.000373455	0.000298196	0.000540054	0.000272952	6.53595e-05	0.000124203	0.000157485	0.00141032	0.00240334	0.00131817	0.000260673	0.000518666	0.000443813	9.70564e-05	0.000344412	0.000169985	0.000596233	0.00139386	0.00134875	0.000487985	0.000155829	7.49497e-05	0.000130385	0.000498021	0.00104379	0.00165754	0.00121729	0.00254607	0.00043694	0.000328358
Bacteria/Actinobacteria/Actinobacteria/Corynebacteriales/Mycobacteriaceae/Mycobacterium/OTU_000160	1.39409e-05	0	0.000121595	7.86448e-06	0	5.0535e-05	4.29107e-05	0	6.98744e-06	0	0	3.24137e-05	2.40691e-05	2.10296e-05	0	3.99481e-05	0	0	0.00027845	9.33637e-05	0.000298196	0	0	6.53595e-05	0	0	2.48515e-05	8.11939e-05	6.59083e-06	0	6.17459e-06	0	1.38652e-05	0.000172206	0	1.29616e-05	0.000948601	1.55925e-05	2.97552e-05	0	4.76953e-05	5.43272e-05	1.27698e-05	0.00019832	0.00789132	0.00821668	0.0322107	0.0051869	0.00209328
Bacteria/Actinobacteria/Actinobacteria/Corynebacteriales/Mycobacteriaceae/Mycobacterium/OTU_000161	2.32348e-05	0	4.05318e-05	0	0	0.000151605	6.67499e-05	0	1.39749e-05	0	7.02856e-05	0.000129655	0	2.10296e-05	0	3.99481e-05	0	0	0.000128515	1.86727e-05	0	0	0	0	0	0	5.59159e-05	3.24775e-05	0.000421813	0.000115855	2.46984e-05	0	4.15956e-05	0	5.66617e-06	5.18464e-05	0.000503339	0.000319646	0.000119021	0	9.53906e-05	4.34617e-05	7.66186e-05	0.000323574	0.00670222	0.00669507	0.0231041	0.00556746	0.00446019
Bacteria/Actinobacteria/Actinobacteria/Corynebacteriales/Mycobacteriaceae/Mycobacterium/OTU_000715	0	0	0	0	1.31261e-05	0	9.53571e-06	0	0	0	0	1.29655e-05	0	2.10296e-05	0	0	0	0	6.42577e-05	1.86727e-05	0.00074549	0	0	0	0	6.29941e-05	1.24258e-05	6.49551e-05	0	0	0	0	0	8.6103e-05	0	5.18464e-05	0	0	0	0	0	1.08654e-05	1.27698e-05	1.04379e-05	0.000648602	0	0.000497371	7.04742e-05	2.73632e-05
Bacteria/Actinobacteria/Actinobacteria/Corynebacteriales/Mycobacteriaceae/Mycobacterium/OTU_000861	0	0	4.05318e-05	0	0	1.26338e-05	2.86071e-05	0	6.98744e-06	0	0	1.29655e-05	0	0	0	0	0	0	2.14192e-05	0	0	0	0	0	0	0	0	0	0	0	0	0	1.38652e-05	0	5.66617e-06	1.29616e-05	0.000135514	0	0	0	1.36272e-05	1.08654e-05	1.27698e-05	7.30651e-05	0.00212597	0.00182593	0.00315002	0.000493319	0.00136816
Bacteria/Actinobacteria/Actinobacteria/Corynebacteriales/Mycobacteriaceae/Mycobacterium/OTU_001593	0	0	0	0	0	6.31688e-06	0	0	0	0	0	1.29655e-05	0	0	0	1.9974e-05	0	0	2.14192e-05	0	0	0	0	0	0	0	0	0	0	0	6.17459e-06	0	0	0	5.66617e-06	0	0	0	0	0	0	0	0	1.04379e-05	0.000576535	0.000608643	0.00161053	0.000761121	0.000273632
Bacteria/Actinobacteria/Actinobacteria/Corynebacteriales/Mycobacteriaceae/Mycobacterium/OTU_004814	0	0	0	0	0	0	0	0	0	0	0	6.48273e-06	2.40691e-05	0	0	0	0	0	0	0	0.000298196	0	0	0	0	0	0	0	0	0	0	0	0	8.6103e-05	0	3.88848e-05	0	0	0	0	0	0	1.27698e-05	0	0	0	0	0	0
Bacteria/Actinobacteria/Actinobacteria/Corynebacteriales/Mycobacteriaceae/Mycobacterium/OTU_007350	0	0	0	0	0	0	0	0	6.98744e-06	0	0	1.29655e-05	0	0	0	0	0	0	0	0	0.000149098	0	0	0	0	0	6.21288e-06	1.62388e-05	0	0	0	0	0	0	0	2.59232e-05	0	0	0	0	0	0	0	0	0	0	0	0	0
Bacteria/Actinobacteria/Actinobacteria/Corynebacteriales/Mycobacteriaceae/Mycobacterium/OTU_007616	0	0	0	0	0	0	0	0	0	0	0	0	0	0	0	0	0	0	2.14192e-05	1.86727e-05	0	0	0	0	0	0	0	0	0	0	0	0	0	0	0	0	0	0	0	0	0	0	0	0	7.20669e-05	0.000304321	0.000402634	0.000112759	1.36816e-05
Bacteria/Actinobacteria/Actinobacteria/Corynebacteriales/Nocardiaceae/Rhodococcus/OTU_003681	0	0	0	0	0	1.89506e-05	1.90714e-05	0	0	0	0	0	0	0	0	0	0	0	0	0	0	0	1.94966e-05	0	0	0	0	0	0	0	0	0	2.77304e-05	8.6103e-05	5.66617e-06	2.59232e-05	0	0	0	0	0	1.08654e-05	0	0	7.20669e-05	0	0	0	1.36816e-05
Bacteria/Actinobacteria/Actinobacteria/Corynebacteriales/Nocardiaceae/Rhodococcus/OTU_006340	0	0	0	0	0	0	0	0	0	0	0	0	0	0	0	0	0	0	0	0	0	0	0	0	0	0	0	0	0	0	0	0	0	0	0	0	0	0	0	0	0	0	0	0	0	0	0	0	0
Bacteria/Actinobacteria/Actinobacteria/Corynebacteriales/OTU_000991	4.64697e-06	0	0	0	0	0	0	7.51208e-06	0	0	0	0	2.40691e-05	0	8.56421e-05	0	0	0	0	0	0	0	1.94966e-05	0	0	0	3.72773e-05	6.49551e-05	0.000402041	0.000130337	2.46984e-05	4.43813e-05	0	0	1.13323e-05	0.000103693	7.74368e-05	0.000608107	0.000124972	1.41663e-05	3.40681e-05	0	0.000127698	0.000114817	0.0001081	0.000304321	9.47373e-05	0	1.36816e-05
Bacteria/Actinobacteria/Actinobacteria/Corynebacteriales/OTU_003545	0	0	0	0	0	0	0	0	0	0	0	6.48273e-06	0	0	0	0	0	0	0	0	0.000149098	0	0	0	0	0	1.24258e-05	1.62388e-05	0	9.65456e-06	0	0	2.77304e-05	0	0	3.88848e-05	0	0	1.78531e-05	0	6.81361e-06	0	3.83093e-05	2.08757e-05	0	0	0	0	0
Bacteria/Actinobacteria/Actinobacteria/Corynebacteriales/OTU_006511	9.29394e-06	0	0	0	0	0	2.38393e-05	0	0	0	0	1.94482e-05	0	0	0	0	0	0	0	1.86727e-05	0	0	0	0	0	0	2.48515e-05	4.87163e-05	6.59083e-06	9.65456e-06	1.23492e-05	4.43813e-05	0	0	1.69985e-05	6.4808e-05	0	3.89812e-05	1.19021e-05	2.83326e-05	6.81361e-06	1.08654e-05	1.27698e-05	1.04379e-05	0	0	1.18422e-05	0	0
Bacteria/Actinobacteria/Actinobacteria/Frankiales/Nakamurellaceae/Nakamurella/OTU_004949	0	0	0	0	0	0	0	0	0	0	0	0	0	0	0	0	0	0	0	0	0.000447294	0	0	0	0	0	0	3.24775e-05	0	0	6.17459e-06	0	0	8.6103e-05	1.13323e-05	0	0	0	0	0	0	0	0	0	0	0	0	0	1.36816e-05
Bacteria/Actinobacteria/Actinobacteria/Frankiales/OTU_000247	5.11167e-05	3.6501e-05	0	5.50514e-05	0	3.79013e-05	0.000338518	1.50242e-05	2.79497e-05	0.00010675	0	4.53791e-05	0	0	0	0	1.76972e-05	5.89797e-05	0	0	0.000298196	9.0009e-05	1.94966e-05	0	2.25823e-05	3.14971e-05	2.48515e-05	8.11939e-05	6.59083e-06	1.93091e-05	6.17459e-06	0	0	8.6103e-05	1.69985e-05	3.88848e-05	0	0	1.19021e-05	0	0	1.08654e-05	0.000127698	3.13136e-05	7.20669e-05	0	0.000225001	9.86638e-05	1.36816e-05
Bacteria/Actinobacteria/Actinobacteria/Frankiales/OTU_000786	0	0	0	0	0	4.42182e-05	0	0	0	1.77917e-05	0	3.24137e-05	0	0	0	0	0	0	0.000128515	0	0	0	0	0	1.12911e-05	0	0	0	0	0	0	0	0	0	0	0	9.67961e-05	0	0	0	6.81361e-06	0	0	2.08757e-05	0.000396368	0.000304321	9.47373e-05	2.81897e-05	0.00265423
Bacteria/Actinobacteria/Actinobacteria/Frankiales/OTU_003073	4.64697e-06	0	0	0	0	0	9.53571e-06	0	0	0	0	0	0	0	0	0	0	0	2.14192e-05	0	0	0	0	0	0	0	6.21288e-06	0	0	0	0	0	0	0	5.66617e-06	0	0	0	0	0	0	0	0	0	0	0	0	0	0
Bacteria/Actinobacteria/Actinobacteria/Frankiales/Sporichthyaceae/hgcI_clade/OTU_000013	0.00117568	0.00202581	0.00133755	0.000967331	0.00803318	0.00910894	0.00813396	0.00100662	0.00176782	0.000604918	0.00831713	0.0120579	0.000625797	8.41184e-05	0.000299747	0.000319585	0.000123881	0.00100265	0.00828925	0.00192329	0.00551662	0.000990099	5.84898e-05	3.26797e-05	0.000135494	0.00144886	0.00209374	0.00162388	1.97725e-05	4.34455e-05	3.0873e-05	4.43813e-05	0.000194113	0.00464956	0.00109924	0.000699926	0.00625302	7.79624e-06	0.000124972	0.000169996	0.00116513	0.00107568	0.000753416	0.00207714	0.0826967	0.0562995	0.0239922	0.00723065	0.189353
Bacteria/Actinobacteria/Actinobacteria/Frankiales/Sporichthyaceae/hgcI_clade/OTU_000031	0.00504661	0.00773821	0.00591764	0.00421536	0.00609052	0.00756131	0.00804337	0.00463495	0.00835697	0.00304238	0.0074737	0.0105474	0.00127566	0.000273385	0.000342568	0.000299611	0.000477825	0.00103214	0.00499068	0.00323038	0.00447294	0.00180018	0.000292449	0.000130719	0.000711342	0.00226779	0.00261562	0.0020948	0.000230679	0.000164128	0.000135841	0.000266288	0.000360495	0.00387463	0.0015242	0.000699926	0.00110347	0.000226091	0.000243992	4.24989e-05	0.000476953	0.00178193	0.000383093	0.000866343	0.0343759	0.0124772	0.00220264	0.0010994	0.026939
Bacteria/Actinobacteria/Actinobacteria/Frankiales/Sporichthyaceae/hgcI_clade/OTU_000035	0.000985158	0.00319384	0.00235084	0.0033424	0.0044235	0.00543883	0.00599796	0.000954034	0.00288581	0.00208163	0.00475599	0.00757183	0.000192553	2.10296e-05	0.000171284	3.99481e-05	0.00031855	0.000501327	0.00417675	0.00160586	0.00074549	0.000675068	7.79864e-05	3.26797e-05	0.000451646	0.00141737	0.00177688	0.00141277	2.63633e-05	9.65456e-06	2.46984e-05	0.000310669	0.00034663	0.000602721	0.000617613	0.000311078	0.00274901	1.55925e-05	2.38041e-05	8.49979e-05	0.000442885	0.000651926	0.000140467	0.000876781	0.0217642	0.0213025	0.027012	0.00290353	0.0407164
Bacteria/Actinobacteria/Actinobacteria/Frankiales/Sporichthyaceae/hgcI_clade/OTU_000048	4.64697e-06	0	8.10636e-05	0	0	6.31688e-05	3.81428e-05	0	6.98744e-06	1.77917e-05	2.34285e-05	6.48273e-05	2.40691e-05	0	4.28211e-05	0	1.76972e-05	2.94898e-05	0.000706835	0.000112036	0.00298196	4.50045e-05	1.94966e-05	0	0	0.000157485	0.000136683	0.000552118	0	0	0	0	1.38652e-05	0.00129154	0.000158653	0.000142578	9.67961e-05	7.79624e-06	1.19021e-05	0	0.000102204	0.000488944	0.000166007	1.04379e-05	0.000756702	0.000304321	1.18422e-05	7.04742e-05	0.00102612
Bacteria/Actinobacteria/Actinobacteria/Frankiales/Sporichthyaceae/hgcI_clade/OTU_000114	0.000385698	0.000657018	0.00109436	0.00112462	0.00207393	0.00227408	0.00709933	0.000247898	0.0011669	0.000676084	0.00234285	0.00348771	0.000168484	8.41184e-05	0.000214105	1.9974e-05	0.000460128	0.000678266	0.00179922	0.00145647	0.000596392	0.000630063	5.84898e-05	4.90196e-05	0.000654886	0.00132288	0.00180173	0.00146149	1.31817e-05	4.82728e-06	2.46984e-05	4.43813e-05	0.000207978	0.000516618	0.000827261	0.000375886	0.00098732	7.79624e-06	1.78531e-05	0	0.000197595	0.00118433	0.000242625	0.000709775	0.00198184	0.000912964	0.000414476	0.000169138	0.00220273
Bacteria/Actinobacteria/Actinobacteria/Frankiales/Sporichthyaceae/hgcI_clade/OTU_000130	0.00141268	0.00313909	0.00218872	0.00327949	0.00219206	0.00317107	0.0030848	0.00101413	0.00309543	0.00161904	0.00253028	0.0039804	0.000409175	0.000357503	0.0008136	0.000639169	0.00120341	0.000766735	0.00141367	0.00153116	0.000596392	0.000585059	0.000370435	0.00119281	0.0015356	0.00125988	0.00121772	0.000649551	4.61358e-05	6.75819e-05	9.26189e-05	0.000133144	0.000928969	0.000430515	0.0011389	0.000440694	0.000232311	6.23699e-05	8.33145e-05	4.24989e-05	0.000824447	0.00106481	0.000344784	0.00029226	0	0.000304321	0	1.40948e-05	0
Bacteria/Actinobacteria/Actinobacteria/Frankiales/Sporichthyaceae/hgcI_clade/OTU_000205	0.000236995	0.000821273	0.000567445	0.000432546	0.00143075	0.00241305	0.00287978	0.00018029	0.000712719	0.000355834	0.002132	0.00279406	0.000746143	2.10296e-05	0.000299747	5.99221e-05	8.84862e-05	0.000383368	0.00132799	0.00181126	0.00119278	0.000450045	9.7483e-05	6.53595e-05	7.9038e-05	0.000692935	0.0014973	0.00102304	0.000105453	0.000144818	4.93967e-05	0	5.54608e-05	0.000516618	0.000487291	0.000285155	0.000406543	0.000210498	0.000130923	1.41663e-05	5.45089e-05	0.000445483	0.000268165	0.00029226	0.000288268	0	7.1053e-05	1.40948e-05	0.000314676
Bacteria/Actinobacteria/Actinobacteria/Frankiales/Sporichthyaceae/hgcI_clade/OTU_000267	2.78818e-05	0	4.05318e-05	0	0	1.26338e-05	0	0	6.98744e-06	0	7.02856e-05	1.94482e-05	0	2.10296e-05	0	7.98961e-05	0	0	0.000706835	1.86727e-05	0	0	0	0	0	3.14971e-05	2.48515e-05	6.49551e-05	1.31817e-05	0	0	0	2.77304e-05	0	2.83309e-05	0	0.000154874	0	1.78531e-05	0	0.000109018	1.08654e-05	1.27698e-05	9.39408e-05	0.00594552	0.00304321	0.00178817	7.04742e-05	0.00186069
Bacteria/Actinobacteria/Actinobacteria/Frankiales/Sporichthyaceae/hgcI_clade/OTU_000346	3.25288e-05	0.000127754	8.10636e-05	0.000141561	6.56306e-05	0.000157922	0.000162107	7.51208e-06	9.78241e-05	0.00010675	0.000210857	0.000194482	7.22074e-05	0	0	0	0	2.94898e-05	0.000471223	0	0.000149098	0	0	0	1.12911e-05	3.14971e-05	2.48515e-05	4.87163e-05	0	0	0	0	4.15956e-05	0	3.3997e-05	1.29616e-05	0.000425903	0	0	1.41663e-05	0.000102204	3.25963e-05	3.83093e-05	9.39408e-05	0.00587345	0.00395618	0.0010658	0.000324181	0.0113147
Bacteria/Actinobacteria/Actinobacteria/Frankiales/Sporichthyaceae/hgcI_clade/OTU_000364	0	0	0	0	0	1.89506e-05	1.90714e-05	0	0	0	2.34285e-05	1.29655e-05	2.40691e-05	0	0	0	1.76972e-05	0	0.00027845	0	0.000298196	0	0	0	0	0	6.21288e-06	3.24775e-05	0	0	0	0	0	0.000516618	5.66617e-06	5.18464e-05	0	0	5.95103e-06	0	4.76953e-05	0.000162981	0	0	0.000252234	0	2.36843e-05	2.81897e-05	1.36816e-05
Bacteria/Actinobacteria/Actinobacteria/Frankiales/Sporichthyaceae/hgcI_clade/OTU_000406	4.64697e-06	0	0	0	1.31261e-05	4.42182e-05	4.76785e-06	0	0	0	2.34285e-05	1.29655e-05	0	2.10296e-05	0	1.9974e-05	0	0	0.000685416	1.86727e-05	0	4.50045e-05	0	0	0	0	6.21288e-06	6.49551e-05	6.59083e-06	0	0	4.43813e-05	1.38652e-05	8.6103e-05	1.13323e-05	0	0.000116155	0	5.95103e-06	0	0.000115831	2.17309e-05	0	9.39408e-05	0.00205391	0.00243457	0.000521055	0.000112759	0.00372139
Bacteria/Actinobacteria/Actinobacteria/Frankiales/Sporichthyaceae/hgcI_clade/OTU_000424	0	0	0	0	0	6.31688e-06	4.76785e-06	0	1.39749e-05	0	0	0	0	2.10296e-05	0	0	0	0	0.000128515	0	0	0	0	0	0	0	0	0	0	0	0	0	0	0	0	0	1.93592e-05	0	5.95103e-06	0	2.72545e-05	1.08654e-05	0	2.08757e-05	0.0011891	0.000912964	0.00312633	0.000112759	8.20895e-05
Bacteria/Actinobacteria/Actinobacteria/Frankiales/Sporichthyaceae/hgcI_clade/OTU_000576	0	0	0	0	0	0	4.76785e-06	0	0	0	7.02856e-05	6.48273e-06	0	0	0	0	0	0	0.000171354	0	0.000447294	0	0	0	0	0	1.24258e-05	3.24775e-05	0	0	0	4.43813e-05	0	0.000258309	0	1.29616e-05	1.93592e-05	0	0	0	3.40681e-05	0.000152116	3.83093e-05	0	0.000144134	0	0	0	0
Bacteria/Actinobacteria/Actinobacteria/Frankiales/Sporichthyaceae/hgcI_clade/OTU_000719	0	0	0	0	0	6.31688e-06	4.76785e-06	0	0	0	0	6.48273e-06	0	0	0	0	0	0	0.000107096	0	0.000596392	0	0	0	0	0	3.10644e-05	4.87163e-05	0	0	0	0	0	0.000516618	5.66617e-06	0	1.93592e-05	0	0	0	2.04408e-05	6.51926e-05	1.27698e-05	0	0.000252234	0.000304321	1.18422e-05	0	0.000123134
Bacteria/Actinobacteria/Actinobacteria/Frankiales/Sporichthyaceae/hgcI_clade/OTU_000772	0	0	0	0	0	0	4.76785e-06	0	0	0	0	6.48273e-06	0	0	4.28211e-05	0	0	0	4.28385e-05	0	0	0	0	0	0	0	0	1.62388e-05	0	0	0	0	0	0.000258309	0.00011899	1.29616e-05	0	0	0	0	6.81361e-06	2.17309e-05	0	0	0	0	1.18422e-05	0	2.73632e-05
Bacteria/Actinobacteria/Actinobacteria/Frankiales/Sporichthyaceae/hgcI_clade/OTU_002495	0	0	4.05318e-05	2.35934e-05	0.000328153	0.000107387	1.90714e-05	0	6.98744e-06	1.77917e-05	0.000234285	5.18618e-05	0	0	0	0	0	5.89797e-05	0.000342708	0	0.000149098	0	0	0	0	3.14971e-05	6.21288e-06	0	0	0	0	0	0	8.6103e-05	0	1.29616e-05	3.87184e-05	0	0	0	6.13225e-05	0	0	0	0.00183771	0.00152161	0.000248686	4.22845e-05	0.00206592
Bacteria/Actinobacteria/Actinobacteria/Frankiales/Sporichthyaceae/hgcI_clade/OTU_002694	0	1.82505e-05	4.05318e-05	0	0	6.31688e-06	0	0	0	0	2.34285e-05	0	0	0	0	1.9974e-05	1.76972e-05	0	2.14192e-05	0	0	0	0	0	0	0	1.24258e-05	1.62388e-05	0	0	0	0	0	0.000516618	3.96632e-05	2.59232e-05	0	0	0	0	6.81361e-06	6.51926e-05	0	0	7.20669e-05	0	0	0	1.36816e-05
Bacteria/Actinobacteria/Actinobacteria/Frankiales/Sporichthyaceae/hgcI_clade/OTU_002995	1.39409e-05	0.000127754	0.000607977	6.29158e-05	0.000459414	2.52675e-05	4.76785e-06	9.7657e-05	3.49372e-05	0.000640501	0.000398285	0	0	8.41184e-05	0	1.9974e-05	0.00019467	0.000294898	0.000214192	5.60182e-05	0	0.000135014	1.94966e-05	0	0.000214532	0.000472456	1.24258e-05	1.62388e-05	0	0	0	0	0	0	1.69985e-05	0	0	7.79624e-06	0	0	0	4.34617e-05	1.27698e-05	0	3.60334e-05	0	0	0	1.36816e-05
Bacteria/Actinobacteria/Actinobacteria/Frankiales/Sporichthyaceae/hgcI_clade/OTU_003260	4.64697e-06	7.3002e-05	0.000202659	4.71869e-05	0.000275648	0.000120021	5.72142e-05	7.51208e-06	6.28869e-05	0.000124542	0.000398285	7.77928e-05	2.40691e-05	0	0	0	3.53945e-05	0	0.000128515	5.60182e-05	0.000149098	0	0	0	1.12911e-05	0.000125988	1.86386e-05	3.24775e-05	0	0	0	0	0	0	3.3997e-05	1.29616e-05	3.87184e-05	0	0	0	3.40681e-05	3.25963e-05	0	2.08757e-05	0.00100894	0.000304321	0.00043816	9.86638e-05	0.00110821
Bacteria/Actinobacteria/Actinobacteria/Frankiales/Sporichthyaceae/hgcI_clade/OTU_005354	0	5.47515e-05	0.000243191	6.29158e-05	0.000459414	8.21194e-05	1.43036e-05	0.000105169	5.58995e-05	0.000373626	0.000538856	6.48273e-06	0.000168484	0.00052574	0.000385389	0.000159792	0.000584009	0.00103214	0.0005569	0.000168055	0.000298196	0.000360036	0.000389932	0.000130719	0.000462937	0.0010394	6.21288e-06	8.11939e-05	8.56808e-05	7.24092e-05	0	4.43813e-05	0	0	0.000169985	2.59232e-05	0	6.23699e-05	0.000107119	2.83326e-05	2.72545e-05	0.000141251	0	1.04379e-05	3.60334e-05	0	0	0	0
Bacteria/Actinobacteria/Actinobacteria/Frankiales/Sporichthyaceae/hgcI_clade/OTU_005533	0	0	0	0	0	0	0	0	0	0	0	0	0	0	0	0	0	0	0	0	0	0	0	0	0	0	0	0	0	0	0	0	0	0	0	0	1.93592e-05	0	0	0	0	0	0	0	0	0	2.36843e-05	2.81897e-05	0.000232587
Bacteria/Actinobacteria/Actinobacteria/Frankiales/Sporichthyaceae/hgcI_clade/OTU_006462	9.29394e-06	0	4.05318e-05	2.35934e-05	0.000105009	0.000151605	0.000195482	0	5.58995e-05	5.33751e-05	0.000187428	0.000168551	0	0	0	0	0	0	0	0	0	0	0	0	0	0	3.10644e-05	1.62388e-05	0	0	0	0	0	0	0	0	1.93592e-05	0	0	0	0	0	0	2.08757e-05	0.000180167	0	2.36843e-05	0	0.000300995
Bacteria/Actinobacteria/Actinobacteria/Frankiales/Sporichthyaceae/hgcI_clade/OTU_006594	0	1.82505e-05	0	0	0	0	4.76785e-06	0	0	1.77917e-05	0	0	0	0	0	0	0	0	8.5677e-05	1.86727e-05	0	0	0	0	0	0	2.48515e-05	0	0	0	6.17459e-06	0	0	0.00086103	1.69985e-05	0	1.93592e-05	0	0	0	2.04408e-05	2.17309e-05	1.27698e-05	0	0.000180167	0.000608643	8.28952e-05	1.40948e-05	9.5771e-05
Bacteria/Actinobacteria/Actinobacteria/Frankiales/Sporichthyaceae/OTU_000074	0.0020679	0.00525615	0.00405318	0.00223351	0.00586737	0.0057989	0.00604087	0.00213343	0.00535238	0.00144113	0.00606799	0.00709859	0.000914627	8.41184e-05	0.000171284	0	3.53945e-05	0.000265408	0.00147793	0.00126975	0.00074549	0.00112511	7.79864e-05	0	0	0.000503953	0.00117423	0.00102304	0.000112044	0.000178609	3.70476e-05	0	5.54608e-05	0.000430515	0.000164319	0.000168501	0.0010454	9.35549e-05	0.000208286	4.24989e-05	7.49497e-05	0.000162981	0.000114928	0.000375763	0.0124315	0.00547778	0.000793425	0.000916164	0.0234502
Bacteria/Actinobacteria/Actinobacteria/Frankiales/Sporichthyaceae/OTU_000136	4.64697e-06	7.3002e-05	0.000202659	7.86448e-06	0.000183766	0.00018319	3.3375e-05	1.50242e-05	4.89121e-05	7.11668e-05	0.000257714	0.000116689	0	0	4.28211e-05	1.9974e-05	1.76972e-05	2.94898e-05	0.00190631	9.33637e-05	0.00119278	4.50045e-05	0	1.63399e-05	1.12911e-05	3.14971e-05	3.10644e-05	6.49551e-05	6.59083e-06	0	0	4.43813e-05	2.77304e-05	0.000430515	1.69985e-05	7.77696e-05	0.00106476	0	1.19021e-05	1.41663e-05	0.000258917	0.000141251	8.93883e-05	0.000459266	0.0170078	0.0109556	0.00553029	0.00084569	0.0279104
Bacteria/Actinobacteria/Actinobacteria/Frankiales/Sporichthyaceae/OTU_000780	4.64697e-06	0	4.05318e-05	0	0	3.79013e-05	0	0	6.98744e-06	0	0	6.48273e-06	0	0	0	0	1.76972e-05	0	0.000107096	1.86727e-05	0.000149098	0	0	0	0	0	6.21288e-06	1.62388e-05	0	0	0	0	0	0.000258309	5.66617e-06	0	0	0	5.95103e-06	0	6.81361e-06	0.000162981	1.27698e-05	0	0.000396368	0	0	1.40948e-05	9.5771e-05
Bacteria/Actinobacteria/Actinobacteria/Frankiales/Sporichthyaceae/OTU_001885	0	0	0	7.86448e-06	9.18828e-05	3.79013e-05	3.3375e-05	0	1.39749e-05	1.77917e-05	7.02856e-05	3.24137e-05	0	0	0	0	0	0	4.28385e-05	0	0	0	0	0	0	3.14971e-05	0	1.62388e-05	0	0	0	0	1.38652e-05	0	0	0	7.74368e-05	0	0	0	0	0	0	1.04379e-05	0.00126117	0.000304321	0.000248686	2.81897e-05	0.00124502
Bacteria/Actinobacteria/Actinobacteria/Frankiales/Sporichthyaceae/OTU_007685	0	0	0	0	6.56306e-05	1.89506e-05	4.76785e-06	0	0	3.55834e-05	9.37141e-05	2.59309e-05	0	0	0	0	1.76972e-05	2.94898e-05	0.000107096	0	0	0	0	0	0	3.14971e-05	6.21288e-06	0	0	0	0	0	0	0	0	0	3.87184e-05	0	0	0	0	1.08654e-05	0	0	0.000540502	0.000608643	0	2.81897e-05	0.000424129
Bacteria/Actinobacteria/Actinobacteria/Kineosporiales/Kineosporiaceae/OTU_002531	0	0	0	0	0	0	0	0	0	0	0	0	0	0	0	0	0	0	0	0	0.000596392	0	0	0	0	0	0	1.62388e-05	0	0	6.17459e-06	0	0	0	0	2.59232e-05	0	0	0	0	0	0	0	0	0	0	0	0	0
Bacteria/Actinobacteria/Actinobacteria/Micrococcales/Demequinaceae/Demequina/OTU_005420	0	0	0	0	0	0	0	0	0	0	0	0	0	0	0	0	0	0	0	0	0	0	0	0	0	0	0	0	0	0	0	0	0	0	0	0	0	0	0	0	0	0	0	0	0	0	0	0	0
Bacteria/Actinobacteria/Actinobacteria/Micrococcales/Intrasporangiaceae/OTU_002143	0	0	0	0	0	0	0	0	0	0	0	0	0	0	0	0	0	0	0	0	0	4.50045e-05	0	0	0	0	0	6.49551e-05	0	0	0	0	0	8.6103e-05	2.83309e-05	0	0	0	0	0	0	1.08654e-05	3.83093e-05	0	0	0	0	0	0
Bacteria/Actinobacteria/Actinobacteria/Micrococcales/Microbacteriaceae/Alpinimonas/OTU_001481	0	0	0	0	0	6.31688e-06	0	0	0	0	0	0	0	0	0	0	0	0	2.14192e-05	0	0	0	0	0	0	0	6.21288e-06	1.62388e-05	0	0	0	0	0	0	0	1.29616e-05	0	0	0	0	0	1.08654e-05	0	0	0	0	0	0	0
Bacteria/Actinobacteria/Actinobacteria/Micrococcales/Microbacteriaceae/Alpinimonas/OTU_001886	0	0	0	0	0	0	4.76785e-06	0	0	0	0	0	0	0	0	0	0	0	0	0	0	0	0	0	0	0	0	0	0	0	0	0	0	8.6103e-05	5.66617e-06	0	0	0	0	0	0	0	1.27698e-05	0	0	0	0	0	0
Bacteria/Actinobacteria/Actinobacteria/Micrococcales/Microbacteriaceae/Alpinimonas/OTU_001955	0	0	0	0	0	0	0	0	0	0	0	0	0	0	0	0	0	0	0	0	0	0	0	0	0	0	0	0	0	0	0	0	0	0	0	0	0	0	0	0	0	0	0	0	0	0	0	0	0
Bacteria/Actinobacteria/Actinobacteria/Micrococcales/Microbacteriaceae/Candidatus_Aquiluna/OTU_000002	0.138605	0.115799	0.169058	0.218255	0.0987084	0.0754172	0.0587352	0.11963	0.117452	0.261769	0.0987044	0.0830697	0.0568272	0.149626	0.130304	0.137721	0.171929	0.172722	0.135734	0.112933	0.0341434	0.0635464	0.136671	0.129134	0.200779	0.169171	0.0729268	0.0494633	0.0458656	0.132557	0.0434383	0.0866767	0.0926473	0.0638884	0.170716	0.0973675	0.0371697	0.0476038	0.136707	0.0511404	0.138391	0.161515	0.0792491	0.0353948	0.00450418	0.0112599	0.000805267	0.000859785	0.00158706
Bacteria/Actinobacteria/Actinobacteria/Micrococcales/Microbacteriaceae/Candidatus_Aquiluna/OTU_000008	0.205666	0.0648075	0.0628648	0.0251585	0.0294156	0.0377181	0.059541	0.173514	0.066716	0.0281109	0.0278565	0.0419627	0.0324211	0.0193683	0.0113048	0.0102667	0.0111847	0.0120908	0.0129158	0.0142473	0.00670941	0.0353285	0.0175079	0.00990196	0.0127477	0.0127563	0.0153334	0.015573	0.0177623	0.00916218	0.00347012	0.00696787	0.00483896	0.00559669	0.00967216	0.00754365	0.00917627	0.0156782	0.00936098	0.00337158	0.00589378	0.0102896	0.00528668	0.00764052	0.00122514	0.00334753	0.000177633	0.000338276	0.000191542
Bacteria/Actinobacteria/Actinobacteria/Micrococcales/Microbacteriaceae/Candidatus_Aquiluna/OTU_000036	0.00464697	0.00129579	0.000932231	0.000401088	0.000315027	0.000536935	0.000433875	0.00344053	0.00118786	0.0002135	0.000702856	0.000473239	0.0118901	0.0054677	0.004068	0.000719065	0.000849467	0.000884695	0.00115664	0.00154984	0.000298196	0.0130513	0.0063169	0.000882353	0.000903291	0.000976409	0.00147866	0.00110424	0.0432227	0.0227075	0.00265507	0.00492633	0.00163609	0.000688824	0.00120123	0.00136097	0.000832446	0.0466137	0.0215963	0.00141663	0.000585971	0.00140164	0.0010982	0.000835029	0.000180167	0.000912964	4.73687e-05	0	4.10447e-05
Bacteria/Actinobacteria/Actinobacteria/Micrococcales/Microbacteriaceae/Candidatus_Aquiluna/OTU_000089	0.000985158	0.00292008	0.00960603	0.00548941	0.00473853	0.00109914	0.000314678	0.00294473	0.0023338	0.0152475	0.00459199	0.000687169	0.00356223	0.0181065	0.00886396	0.00940777	0.01368	0.015954	0.00824641	0.00222206	0.00178918	0.0050405	0.0123803	0.00732026	0.0177384	0.0118744	0.00116181	0.00154268	0.0015093	0.00337427	0.000463094	0.00195278	0.00101216	0.00223868	0.00853892	0.00329225	0.000774368	0.00125519	0.00383247	0.00219578	0.00393827	0.00835552	0.00226025	0.00049058	0.0001081	0.000304321	1.18422e-05	1.40948e-05	1.36816e-05
Bacteria/Actinobacteria/Actinobacteria/Micrococcales/Microbacteriaceae/Candidatus_Aquiluna/OTU_000884	4.64697e-05	0.000127754	0.000364786	0.000102238	0.000105009	1.89506e-05	1.43036e-05	0.000187802	0.000132761	0.000284667	9.37141e-05	6.48273e-05	0.000625797	0.000862214	0.000299747	0.000239688	0.000300853	0.000206429	0.000321289	0.000149382	0.000149098	0.000855086	0.000643388	0.000114379	0.000383899	0.000346468	4.34901e-05	4.87163e-05	0.000448176	0.000555137	1.85238e-05	0.000177525	5.54608e-05	0	0.00019265	7.77696e-05	3.87184e-05	0.000530144	0.000523691	8.49979e-05	7.49497e-05	0.000195578	7.66186e-05	2.08757e-05	3.60334e-05	0	0	0	0
Bacteria/Actinobacteria/Actinobacteria/Micrococcales/Microbacteriaceae/Candidatus_Aquiluna/OTU_001187	0.000385698	0.00071177	0.00174287	0.00029885	0.000787567	0.000195823	4.29107e-05	0.00114184	0.000475146	0.00108529	0.000538856	7.131e-05	0.000866489	0.00145104	0.000214105	0.000399481	0.00051322	0.000766735	0.000406966	0.000149382	0.000149098	0.00135014	0.00101382	0.000294118	0.000609722	0.00053545	0.000111832	8.11939e-05	0.000402041	0.000188264	3.0873e-05	8.87626e-05	1.38652e-05	0.000258309	0.000396632	0.000233309	1.93592e-05	0.00031185	0.000249943	8.49979e-05	0.000129459	0.000304232	7.66186e-05	5.21893e-05	3.60334e-05	0	0	0	0
Bacteria/Actinobacteria/Actinobacteria/Micrococcales/Microbacteriaceae/Candidatus_Aquiluna/OTU_001207	4.64697e-05	0.000127754	0.000851167	0.00022807	5.25045e-05	6.31688e-06	0	0.00018029	0.000118786	0.000889585	0	0	0.000336968	0.000862214	0.000513853	0.00143813	0.000176972	2.94898e-05	0	3.73455e-05	0	0.000540054	0.000643388	0.000833333	0.000169367	0	6.21288e-06	0	0.000177952	0.000246191	3.70476e-05	0.000532576	6.9326e-05	0.000172206	5.66617e-05	5.18464e-05	0	0.00018711	0.00034516	0.000892478	0.000265731	7.6058e-05	3.83093e-05	1.04379e-05	7.20669e-05	0	0	0	0
Bacteria/Actinobacteria/Actinobacteria/Micrococcales/Microbacteriaceae/Candidatus_Aquiluna/OTU_001378	2.32348e-05	1.82505e-05	8.10636e-05	1.5729e-05	3.93783e-05	2.52675e-05	1.90714e-05	7.51208e-06	1.39749e-05	5.33751e-05	0	6.48273e-06	0	6.30888e-05	0	1.9974e-05	3.53945e-05	2.94898e-05	0	0	0	0	1.94966e-05	4.90196e-05	7.9038e-05	3.14971e-05	6.21288e-06	1.62388e-05	1.31817e-05	1.44818e-05	0	0	0	8.6103e-05	4.53294e-05	0	0	1.55925e-05	1.78531e-05	0	2.72545e-05	2.17309e-05	2.55395e-05	0	0	0	0	0	1.36816e-05
Bacteria/Actinobacteria/Actinobacteria/Micrococcales/Microbacteriaceae/Candidatus_Aquiluna/OTU_002191	5.57636e-05	0.000219006	0.000324254	0.000401088	0.000131261	0.000132654	6.19821e-05	0.000157754	0.000139749	0.000889585	0.000210857	5.83446e-05	4.81383e-05	0.000147207	4.28211e-05	0.000299611	0.000389339	0.000796225	0.000514062	0.000130709	0	4.50045e-05	7.79864e-05	0.000228758	0.000372608	0.00053545	8.07674e-05	1.62388e-05	1.97725e-05	0.000178609	1.85238e-05	8.87626e-05	9.70564e-05	8.6103e-05	0.000243645	0.000116654	3.87184e-05	3.1185e-05	0.00011307	0.000127497	0.000122645	0.000304232	8.93883e-05	6.26272e-05	0	0	0	0	0
Bacteria/Actinobacteria/Actinobacteria/Micrococcales/Microbacteriaceae/Candidatus_Aquiluna/OTU_002532	0.000171938	0.000511014	0.00283722	0.00131337	0.00174577	0.000208457	6.67499e-05	0.000488285	0.00060092	0.0030068	0.00105428	0.000110206	0.000433244	0.000736036	0.000214105	0.000958754	0.00083177	0.00126806	0.00115664	0.000336109	0.000149098	0.000675068	0.000662884	0.000882353	0.00103879	0.0010709	0.000192599	0.000324775	0.000210907	0.000222055	6.79205e-05	0.000488195	0.000277304	0.000516618	0.000946251	0.000544387	7.74368e-05	0.000210498	0.00034516	0.00026916	0.00148537	0.00113	0.000319244	0.000156568	7.20669e-05	0	2.36843e-05	0	0
Bacteria/Actinobacteria/Actinobacteria/Micrococcales/Microbacteriaceae/Candidatus_Aquiluna/OTU_002863	0.000343876	9.12525e-05	0.000364786	6.29158e-05	0.000223144	0.000164239	5.24464e-05	0.000991594	0.000125774	0.000160125	0.000187428	7.77928e-05	0.000144415	0.000168237	0	5.99221e-05	5.30917e-05	8.84695e-05	4.28385e-05	3.73455e-05	0	9.0009e-05	3.89932e-05	1.63399e-05	4.51646e-05	0	9.31932e-05	9.74326e-05	0.000197725	2.89637e-05	0	0	4.15956e-05	0	7.93264e-05	5.18464e-05	3.87184e-05	0.000202702	2.38041e-05	0	3.40681e-05	0.000141251	1.27698e-05	6.26272e-05	3.60334e-05	0	0	0	0
Bacteria/Actinobacteria/Actinobacteria/Micrococcales/Microbacteriaceae/Candidatus_Aquiluna/OTU_003978	0.000385698	0.00034676	0.000851167	0.000495462	0.000354405	0.000233725	0.000100125	0.000285459	0.000258535	0.000907376	0.000445142	0.000187999	0.000144415	0.000336474	0.000171284	0.000379507	0.000778678	0.000855205	0.000364127	0.000429473	0.000447294	0.000225023	0.000311946	0.000326797	0.000519393	0.000503953	0.000161535	0.00012991	0.000125226	0.00028481	4.93967e-05	0.000177525	0.000138652	0.000172206	0.000526954	0.000168501	7.74368e-05	8.57586e-05	0.000273748	0.000169996	0.000361122	0.000456348	0.000344784	0.00014613	0	0	0	1.40948e-05	1.36816e-05
Bacteria/Actinobacteria/Actinobacteria/Micrococcales/Microbacteriaceae/Candidatus_Aquiluna/OTU_004332	4.64697e-06	1.82505e-05	0	3.14579e-05	1.31261e-05	6.31688e-06	4.76785e-06	0	6.98744e-06	8.89585e-05	2.34285e-05	1.29655e-05	0	2.10296e-05	4.28211e-05	3.99481e-05	0	0	0	0	0	0	0	1.63399e-05	3.38734e-05	0	6.21288e-06	0	0	0	0	0	0	0	0	0	0	7.79624e-06	5.95103e-06	0	1.36272e-05	2.17309e-05	0	1.04379e-05	0	0	0	0	0
Bacteria/Actinobacteria/Actinobacteria/Micrococcales/Microbacteriaceae/Candidatus_Aquiluna/OTU_004787	0.000120821	5.47515e-05	0.000202659	3.93224e-05	2.62522e-05	4.42182e-05	4.76785e-06	0.000368092	9.08367e-05	7.11668e-05	0.000117143	3.24137e-05	0.00166077	0.00109354	0.000299747	0.000139818	0.000230064	0.000206429	6.42577e-05	0.000112036	0.000149098	0.0019802	0.000877347	4.90196e-05	0.000135494	0.000220479	8.07674e-05	3.24775e-05	0.00289996	0.0021771	4.93967e-05	0.000443813	0.000110922	0.000172206	0.000158653	0.000103693	7.74368e-05	0.00340696	0.00180316	0.000141663	8.17634e-05	0.00011952	0.000153237	1.04379e-05	0	0	1.18422e-05	0	0
Bacteria/Actinobacteria/Actinobacteria/Micrococcales/Microbacteriaceae/Candidatus_Aquiluna/OTU_005324	0	0	0	7.86448e-06	0	0	0	7.51208e-06	1.39749e-05	0	0	0	0	0	0	3.99481e-05	7.07889e-05	0.000117959	0	0.000112036	0	0	0	1.63399e-05	4.51646e-05	6.29941e-05	2.48515e-05	0	0	2.41364e-05	0	4.43813e-05	2.77304e-05	0	6.79941e-05	1.29616e-05	0	0	1.19021e-05	4.24989e-05	3.40681e-05	1.08654e-05	7.66186e-05	0	0	0	0	0	0
Bacteria/Actinobacteria/Actinobacteria/Micrococcales/Microbacteriaceae/Candidatus_Aquiluna/OTU_005769	0	1.82505e-05	0	0	2.62522e-05	0	0	0	6.98744e-06	0	0	0	0	2.10296e-05	0	0	1.76972e-05	2.94898e-05	0	0	0	0	0	1.63399e-05	1.12911e-05	3.14971e-05	0	0	0	0	6.17459e-06	0	0	0	1.13323e-05	0	0	0	0	0	1.36272e-05	0	0	0	0	0	0	0	0
Bacteria/Actinobacteria/Actinobacteria/Micrococcales/Microbacteriaceae/Candidatus_Aquiluna/OTU_005998	1.39409e-05	1.82505e-05	0	0	2.62522e-05	0	4.76785e-06	3.00483e-05	2.09623e-05	5.33751e-05	0	1.94482e-05	0	2.10296e-05	4.28211e-05	1.9974e-05	1.76972e-05	0	2.14192e-05	0	0	0	0	0	2.25823e-05	6.29941e-05	0	1.62388e-05	6.59083e-06	1.44818e-05	2.46984e-05	0	1.38652e-05	0	1.69985e-05	1.29616e-05	0	7.79624e-06	1.78531e-05	1.41663e-05	6.81361e-06	3.25963e-05	0	2.08757e-05	0	0	0	0	0
Bacteria/Actinobacteria/Actinobacteria/Micrococcales/Microbacteriaceae/Candidatus_Aquiluna/OTU_006023	1.85879e-05	1.82505e-05	8.10636e-05	3.14579e-05	0	1.89506e-05	9.53571e-06	7.51208e-06	3.49372e-05	0.000124542	2.34285e-05	3.24137e-05	0	8.41184e-05	0.000128463	5.99221e-05	5.30917e-05	0.000235919	6.42577e-05	3.73455e-05	0.000149098	0	3.89932e-05	4.90196e-05	9.03291e-05	9.44912e-05	1.86386e-05	4.87163e-05	1.31817e-05	8.6891e-05	0	4.43813e-05	6.9326e-05	0.000172206	0.000113323	5.18464e-05	1.93592e-05	7.79624e-06	4.16572e-05	1.41663e-05	4.76953e-05	0.000217309	0.000127698	1.04379e-05	0	0	0	0	0
Bacteria/Actinobacteria/Actinobacteria/Micrococcales/Microbacteriaceae/Candidatus_Aquiluna/OTU_006872	3.25288e-05	0.000237257	0.000486381	0.000165154	0.000223144	6.94857e-05	4.76785e-06	5.25845e-05	0.000104812	0.000302459	4.68571e-05	2.59309e-05	0.000168484	0.000336474	0.000385389	0.000299611	0.000619403	0.000619286	0.000235612	0.000149382	0.000596392	9.0009e-05	0.000175469	0.000196078	0.000621013	0.000818923	8.07674e-05	0.000113671	5.27266e-05	7.24092e-05	1.23492e-05	0.000355051	9.70564e-05	0.000258309	0.000424963	0.000168501	0.000174233	4.67774e-05	5.95103e-05	0.000127497	0.000204408	0.000445483	0.000255395	0.000125254	0	0	0	0	1.36816e-05
Bacteria/Actinobacteria/Actinobacteria/Micrococcales/Microbacteriaceae/Curtobacterium/OTU_006644	0	0	0	0	0	0	0	0	0	0	0	0	0	0	0	0	0	0	0	0	0	0	0	0	0	0	1.24258e-05	1.62388e-05	0	4.82728e-06	6.17459e-06	0	0	8.6103e-05	0	0	0	0	0	1.41663e-05	0	0	0	0	0	0	0	1.40948e-05	1.36816e-05
Bacteria/Actinobacteria/Actinobacteria/Micrococcales/Microbacteriaceae/OTU_000005	0.101959	0.0786049	0.0914802	0.13055	0.0729812	0.0719429	0.0609332	0.100376	0.081732	0.146817	0.065061	0.0796598	0.0871784	0.228403	0.170214	0.10033	0.149736	0.145945	0.104676	0.102215	0.0313106	0.0906391	0.214853	0.105621	0.17132	0.130965	0.0767042	0.0617723	0.0654403	0.111501	0.0782136	0.0624001	0.0628232	0.0507147	0.128543	0.0645099	0.0301423	0.0757872	0.127674	0.0294376	0.0753858	0.131048	0.0491508	0.0294452	0.00457625	0.0127815	0.000900005	0.000451035	0.000643034
Bacteria/Actinobacteria/Actinobacteria/Micrococcales/Microbacteriaceae/OTU_000009	0.00041358	0.00175205	0.00559339	0.00232002	0.00372782	0.000922264	0.000195482	0.00185548	0.00108305	0.00939401	0.00470913	0.000563998	0.00185332	0.00971568	0.00552392	0.00551283	0.0109369	0.0122678	0.00644719	0.00438809	0.00581482	0.00319532	0.00625841	0.00362745	0.0149946	0.0101106	0.00090708	0.0018837	0.000678855	0.00125509	0.000172889	0.000887626	0.000263439	0.0565697	0.00678241	0.00167205	0.000348466	0.000498959	0.00119616	0.000864145	0.0112902	0.00689955	0.00187715	0.00019832	0.000576535	0.000608643	0.00010658	9.86638e-05	0.000232587
Bacteria/Actinobacteria/Actinobacteria/Micrococcales/Microbacteriaceae/OTU_000010	0.0696999	0.0410636	0.0444634	0.0300974	0.0685446	0.0713049	0.048799	0.065941	0.0433151	0.0361705	0.069161	0.079018	0.0214937	0.0304719	0.0365692	0.0224908	0.067161	0.0948393	0.0775591	0.048213	0.0192336	0.0247075	0.02866	0.021732	0.0847852	0.0856405	0.0348853	0.023806	0.00441585	0.00335979	0.00437779	0.00443813	0.00887373	0.0204064	0.0507122	0.0180944	0.012932	0.00425675	0.00337424	0.00179912	0.0146833	0.0514695	0.0146086	0.0105944	0.044141	0.0176506	0.00699872	0.00262164	0.0255025
Bacteria/Actinobacteria/Actinobacteria/Micrococcales/Microbacteriaceae/OTU_000052	4.64697e-06	3.6501e-05	0.000121595	1.5729e-05	0	0.000138971	5.24464e-05	0	2.09623e-05	0	9.37141e-05	0.000123172	2.40691e-05	2.10296e-05	4.28211e-05	0	0	5.89797e-05	8.5677e-05	0.000261418	0.00298196	0.000225023	0	0	1.12911e-05	0.000724432	0.000198812	0.000552118	0	9.65456e-06	1.85238e-05	0	2.77304e-05	0.00929912	0.000645944	0.000298117	0	0	1.78531e-05	0	0.000790379	0.00177107	0.000344784	0	3.60334e-05	0.000912964	0	0	0
Bacteria/Actinobacteria/Actinobacteria/Micrococcales/Microbacteriaceae/OTU_000094	2.78818e-05	1.82505e-05	0.000121595	1.5729e-05	0	0.000246358	0.000214553	8.26328e-05	5.58995e-05	8.89585e-05	0.000374857	0.000226896	0.000216622	0.000189266	8.56421e-05	0.000159792	7.07889e-05	8.84695e-05	0.000663996	0.000728237	0.010586	0.000405041	3.89932e-05	0.000114379	0.000146785	0.000251976	0.000490817	0.00112048	4.61358e-05	2.89637e-05	6.17459e-06	4.43813e-05	1.38652e-05	0.0139487	0.000742269	0.00057031	7.74368e-05	3.89812e-05	2.38041e-05	4.24989e-05	0.00142405	0.00344434	0.000753416	2.08757e-05	0.000468435	0.00121729	3.55265e-05	4.22845e-05	4.10447e-05
Bacteria/Actinobacteria/Actinobacteria/Micrococcales/Microbacteriaceae/OTU_000110	0	3.6501e-05	0	0	0	0.00010107	1.90714e-05	0	6.98744e-06	1.77917e-05	9.37141e-05	0.000129655	0	4.20592e-05	0	1.9974e-05	0	2.94898e-05	0.000149935	0.000280091	0.000596392	0	3.89932e-05	1.63399e-05	3.38734e-05	0.000125988	0.000118045	0.000243582	1.97725e-05	0	0	0	2.77304e-05	0.00740486	0.000113323	9.07312e-05	0.000212951	0	5.95103e-06	0	0.000361122	0.000575868	0.000166007	4.17515e-05	0.000540502	0.00121729	0.000248686	0.000563793	0.00525372
Bacteria/Actinobacteria/Actinobacteria/Micrococcales/Microbacteriaceae/OTU_000224	0	0	4.05318e-05	7.86448e-06	0	9.47532e-05	2.38393e-05	0	6.98744e-06	0	2.34285e-05	3.88964e-05	2.40691e-05	2.10296e-05	0	3.99481e-05	1.76972e-05	0	6.42577e-05	0.000168055	0.000298196	0	0	0	0	6.29941e-05	2.48515e-05	0.000227343	0	0	0	4.43813e-05	0	0.00129154	5.09955e-05	7.77696e-05	1.93592e-05	7.79624e-06	5.95103e-06	0	8.8577e-05	0.00184712	0.000102158	0	0.0001081	0	5.92108e-05	0	0.000164179
Bacteria/Actinobacteria/Actinobacteria/Micrococcales/Microbacteriaceae/OTU_000225	0.00758385	0.00974577	0.0141861	0.0140853	0.0101334	0.00811087	0.00542105	0.0118541	0.00897886	0.0226132	0.0102148	0.00715045	0.0116495	0.0310607	0.0210251	0.0146609	0.0224932	0.0249779	0.0158502	0.0116144	0.00536753	0.0127363	0.0269248	0.0128268	0.0254728	0.0205991	0.00942494	0.00738864	0.00726968	0.0126861	0.0080208	0.00643529	0.00668303	0.0122266	0.0177691	0.00791953	0.00383312	0.00801453	0.0142408	0.00379657	0.0101387	0.0172869	0.00643596	0.003528	0.000432401	0.00213025	0.000118422	5.63793e-05	5.47263e-05
Bacteria/Actinobacteria/Actinobacteria/Micrococcales/Microbacteriaceae/OTU_000268	0	0	0	0	0	0	4.76785e-06	0	2.09623e-05	0	0	1.29655e-05	0	2.10296e-05	8.56421e-05	0	0	0	4.28385e-05	7.4691e-05	0.000149098	0	1.94966e-05	0	0	0	3.10644e-05	3.24775e-05	6.59083e-06	0	0	0	2.77304e-05	0.00309971	1.69985e-05	1.29616e-05	1.93592e-05	0	0	0	6.81361e-05	0.000282501	2.55395e-05	0	3.60334e-05	0	0	0	2.73632e-05
Bacteria/Actinobacteria/Actinobacteria/Micrococcales/Microbacteriaceae/OTU_000427	0	0	8.10636e-05	7.86448e-06	2.62522e-05	0.000151605	2.38393e-05	7.51208e-06	0	0	2.34285e-05	0.000136137	7.22074e-05	2.10296e-05	0	3.99481e-05	1.76972e-05	0	0.00027845	0.000112036	0.000447294	0.000135014	0	0	0	6.29941e-05	1.86386e-05	9.74326e-05	0	0	0	4.43813e-05	1.38652e-05	0.0030136	3.96632e-05	3.88848e-05	0.000367825	7.79624e-06	0	0	0.000115831	0.0008801	5.1079e-05	0.00019832	0.000576535	0.00243457	0.000532898	0.000944354	0.0148582
Bacteria/Actinobacteria/Actinobacteria/Micrococcales/Microbacteriaceae/OTU_000560	0.000446109	0.00118628	0.00380999	0.00355474	0.00300588	0.000846462	0.000114428	0.00178787	0.00108305	0.00903818	0.00224914	0.000434343	0.0010109	0.00715007	0.00419646	0.00417457	0.00778678	0.00837511	0.00436952	0.00125107	0.000447294	0.00189019	0.00477667	0.00292484	0.00827641	0.0075278	0.000745545	0.00102304	0.000863398	0.00217228	0.000185238	0.000843245	0.000554608	0.00111934	0.00478792	0.0016202	0.000425903	0.000896567	0.0025768	0.0011758	0.00213947	0.00493291	0.00111097	0.000354888	7.20669e-05	0	0	0	1.36816e-05
Bacteria/Actinobacteria/Actinobacteria/Micrococcales/Microbacteriaceae/OTU_000760	4.64697e-06	0	0	0	0	0	0	0	0	0	2.34285e-05	6.48273e-06	0	0	0	0	0	0	2.14192e-05	0	0	0	0	0	0	3.14971e-05	1.24258e-05	0	0	0	0	0	0	0	0	0	0	0	0	0	6.81361e-06	7.6058e-05	1.27698e-05	0	0.0001081	0	7.1053e-05	0	4.10447e-05
Bacteria/Actinobacteria/Actinobacteria/Micrococcales/Microbacteriaceae/OTU_000981	2.78818e-05	0	8.10636e-05	2.35934e-05	3.93783e-05	3.79013e-05	1.90714e-05	6.00966e-05	4.19246e-05	0.000142334	0.000234285	3.88964e-05	9.62765e-05	0.000105148	0.000128463	9.98702e-05	0.000141578	0.000235919	0.000257031	0.000280091	0.00104369	0.000225023	9.7483e-05	3.26797e-05	0.000214532	9.44912e-05	0.000149109	9.74326e-05	2.63633e-05	7.24092e-05	1.23492e-05	8.87626e-05	0	0.0028414	0.000249312	0.000103693	1.93592e-05	5.45737e-05	5.95103e-05	2.83326e-05	0.000361122	0.000304232	0.000114928	1.04379e-05	0	0	0	0	0
Bacteria/Actinobacteria/Actinobacteria/Micrococcales/Microbacteriaceae/OTU_001291	0	0	0	0	0	0	0	0	0	0	0	6.48273e-06	0	0	0	0	0	2.94898e-05	0	0	0	4.50045e-05	0	0	0	0.000157485	6.21288e-06	0	0	0	0	0	0	0.00086103	2.83309e-05	2.59232e-05	0	0	0	0	4.76953e-05	1.08654e-05	1.27698e-05	0	0	0	0	0	0
Bacteria/Actinobacteria/Actinobacteria/Micrococcales/Microbacteriaceae/OTU_001297	0	1.82505e-05	0	7.86448e-06	1.31261e-05	3.15844e-05	2.38393e-05	0	0	0	2.34285e-05	4.53791e-05	2.40691e-05	0	0	0	0	5.89797e-05	0.000171354	0	0.000149098	0	0	0	1.12911e-05	0	6.21288e-06	0	6.59083e-06	0	0	0	1.38652e-05	0	0	0	0.000116155	7.79624e-06	0	0	1.36272e-05	1.08654e-05	0	7.30651e-05	0.00104497	0.000912964	0.000225001	0.000155043	0.00220273
Bacteria/Actinobacteria/Actinobacteria/Micrococcales/Microbacteriaceae/OTU_001312	0	0	0	0	0	0	0	0	6.98744e-06	1.77917e-05	0.000281142	1.29655e-05	0	0	0	0	0	5.89797e-05	2.14192e-05	0.000112036	0	0	0	0	0	3.14971e-05	0	0	6.59083e-06	0	0	0	0	0.00120544	0.000135988	0	0	0	0	0	0.000347494	8.69235e-05	1.27698e-05	0	0	0	1.18422e-05	0	0
Bacteria/Actinobacteria/Actinobacteria/Micrococcales/Microbacteriaceae/OTU_001386	4.64697e-06	0	0	0	0	6.31688e-06	0	0	0	0	4.68571e-05	0	2.40691e-05	0	0	0	0	2.94898e-05	0	1.86727e-05	0	0	0	0	1.12911e-05	3.14971e-05	6.21288e-06	0	0	0	0	0	0	0.000258309	1.13323e-05	0	0	0	0	0	4.08817e-05	3.25963e-05	1.27698e-05	0	0	0	0	0	0
Bacteria/Actinobacteria/Actinobacteria/Micrococcales/Microbacteriaceae/OTU_001402	0.00019982	0.00036501	0.000770104	0.000322444	0.00107634	0.000499034	0.000104893	0.000510821	0.000286485	0.000925168	0.000866856	0.000324137	0.000649866	0.00126178	0.000984884	0.000559273	0.00208827	0.00294898	0.00186347	0.000560182	0.00074549	0.00049505	0.000799361	0.000392157	0.00272117	0.00261426	0.000242302	0.000308537	0.000118635	2.89637e-05	1.23492e-05	4.43813e-05	2.77304e-05	0.000344412	0.000883923	0.00032404	3.87184e-05	0.000101351	5.35593e-05	2.83326e-05	0.00017034	0.00106481	0.000140467	7.30651e-05	0.000144134	0	0	1.40948e-05	2.73632e-05
Bacteria/Actinobacteria/Actinobacteria/Micrococcales/Microbacteriaceae/OTU_001609	0	1.82505e-05	0	0	0	2.52675e-05	4.76785e-06	0	0	0	0	0	0	2.10296e-05	0	0	0	0	0	1.86727e-05	0.000447294	0	1.94966e-05	0	0	0	7.45545e-05	8.11939e-05	0	0	0	0	0	0.000172206	1.13323e-05	3.88848e-05	9.67961e-05	1.55925e-05	5.95103e-06	0	0	2.17309e-05	6.38488e-05	0	0	0	1.18422e-05	0	1.36816e-05
Bacteria/Actinobacteria/Actinobacteria/Micrococcales/Microbacteriaceae/OTU_002270	0.00598994	0.00441662	0.00482328	0.00354688	0.00330778	0.00319634	0.00257464	0.00793275	0.00475146	0.00362951	0.00264742	0.00359792	0.00291236	0.00498402	0.00530981	0.00820933	0.0116625	0.0103214	0.00942447	0.00690891	0.00193827	0.00306031	0.00473767	0.00852941	0.0135155	0.0109295	0.00417505	0.00198113	0.00142362	0.00134198	0.00180916	0.00399432	0.00496374	0.00482177	0.0106297	0.0045236	0.00181977	0.00148908	0.00158298	0.0028191	0.00620039	0.00953985	0.00344784	0.00155524	0.000180167	0.00213025	1.18422e-05	2.81897e-05	2.73632e-05
Bacteria/Actinobacteria/Actinobacteria/Micrococcales/Microbacteriaceae/OTU_002529	0.00019982	9.12525e-05	0.000243191	0.000204476	0.000131261	0.000107387	0.000119196	0.000172778	5.58995e-05	0.000160125	0.000140571	0.000175034	2.40691e-05	0.000252355	0.000385389	9.98702e-05	0.000283156	0.000235919	0.00027845	0.000149382	0.000298196	0.000135014	0.000292449	0.000130719	0.000158076	0.000220479	8.07674e-05	9.74326e-05	0.000118635	0.000217228	0.000135841	8.87626e-05	6.9326e-05	0.000258309	0.000152987	0.000142578	0.000135514	0.000109147	0.000214237	0	0.000122645	0.000217309	7.66186e-05	8.35029e-05	0.000648602	0	0.000296054	0	5.47263e-05
Bacteria/Actinobacteria/Actinobacteria/Micrococcales/Microbacteriaceae/OTU_003193	0.000655223	0.00100378	0.00133755	0.000967331	0.000656306	0.000467449	0.000543535	0.000631014	0.000677781	0.00101413	0.000515428	0.000596411	0.00113125	0.00233429	0.00188413	0.00129831	0.000955651	0.00109112	0.000706835	0.00128842	0.000894588	0.000855086	0.00271003	0.00145425	0.00106137	0.000661438	0.00086359	0.000633312	0.000652492	0.00102338	0.00083357	0.00102077	0.000831912	0.000602721	0.00112757	0.000738811	0.000309747	0.000631495	0.00120211	0.000708316	0.000742684	0.00122779	0.000408632	0.000302698	3.60334e-05	0	2.36843e-05	0	5.47263e-05
Bacteria/Actinobacteria/Actinobacteria/Micrococcales/Microbacteriaceae/OTU_003465	0	0	0	0	0	6.31688e-06	0	0	0	0	0	0	0	0	0	0	0	0	0	0	0	0	0	0	0	0	6.21288e-06	1.62388e-05	0	0	6.17459e-06	0	0	0	0	1.29616e-05	1.93592e-05	0	0	0	6.81361e-06	0	0	0	0	0	0	0	1.36816e-05
Bacteria/Actinobacteria/Actinobacteria/Micrococcales/Microbacteriaceae/OTU_003651	0.000487932	0.000419762	0.00068904	0.000692074	0.000603801	0.000429548	0.000238393	0.000548382	0.000461171	0.000925168	0.000562285	0.000278757	0.000361037	0.00100942	0.00124181	0.000539299	0.00122111	0.0011501	0.0010067	0.000504164	0.000149098	0.000315032	0.00120879	0.000522876	0.00130977	0.00129138	0.000422476	0.000389731	0.000289996	0.00049721	0.000351952	0.000310669	0.000180248	0.000258309	0.000849926	0.00024627	0.000174233	0.000335238	0.000464181	0.000141663	0.000347494	0.00111914	0.000344784	0.000219195	3.60334e-05	0	0	0	0
Bacteria/Actinobacteria/Actinobacteria/Micrococcales/Microbacteriaceae/OTU_003933	2.78818e-05	0.000109503	0.000202659	0.000102238	0.000144387	3.79013e-05	4.76785e-06	4.50725e-05	2.79497e-05	0.000160125	0	3.88964e-05	7.22074e-05	0.000189266	0.000214105	0.00019974	0.000283156	0.000265408	0.000149935	9.33637e-05	0.000149098	0.000135014	0.000155973	0.000163399	0.000316152	9.44912e-05	5.59159e-05	4.87163e-05	1.97725e-05	5.79274e-05	1.85238e-05	8.87626e-05	1.38652e-05	0.000172206	0.000124656	1.29616e-05	1.93592e-05	3.1185e-05	7.14124e-05	4.24989e-05	0.000102204	0.000217309	5.1079e-05	1.04379e-05	3.60334e-05	0	0	0	0
Bacteria/Actinobacteria/Actinobacteria/Micrococcales/Microbacteriaceae/OTU_003988	0	0	0	0	0	0	0	0	0	0	0	0	0	0	0	0	0	0	0	0	0	0	0	0	0	0	0	1.62388e-05	0	0	1.23492e-05	0	0	0	0	0	0	0	0	0	0	0	0	0	0	0	0	0	0
Bacteria/Actinobacteria/Actinobacteria/Micrococcales/Microbacteriaceae/OTU_004229	0	0	0	0	0	0	0	0	0	0	0	0	0	0	0	0	0	2.94898e-05	2.14192e-05	0	0	0	0	0	0	0	0	0	0	0	0	0	1.38652e-05	8.6103e-05	0	1.29616e-05	0	0	5.95103e-06	0	6.81361e-06	2.17309e-05	0	0	0	0	0	0	0
Bacteria/Actinobacteria/Actinobacteria/Micrococcales/Microbacteriaceae/OTU_004458	0.000190526	0.000237257	0.000243191	5.50514e-05	0.000380657	0.00030321	0.000109661	0.000225362	0.000202636	0.00010675	0.000351428	0.000155586	2.40691e-05	8.41184e-05	0.000299747	9.98702e-05	0.000548614	0.000471837	0.000364127	0.000224073	0	4.50045e-05	1.94966e-05	9.80392e-05	0.000643595	0.000346468	0.00013047	8.11939e-05	1.97725e-05	9.65456e-06	1.23492e-05	0	5.54608e-05	8.6103e-05	0.000209648	6.4808e-05	7.74368e-05	1.55925e-05	5.95103e-06	1.41663e-05	7.49497e-05	0.000239039	3.83093e-05	2.08757e-05	0.000576535	0.000304321	0.000130264	0	4.10447e-05
Bacteria/Actinobacteria/Actinobacteria/Micrococcales/Microbacteriaceae/OTU_004534	1.39409e-05	3.6501e-05	0.000121595	1.5729e-05	5.25045e-05	2.52675e-05	0	0.000105169	6.98744e-06	0.000177917	9.37141e-05	1.29655e-05	0.000649866	0.000862214	0.000256926	0.000139818	0.00019467	0.000294898	6.42577e-05	7.4691e-05	0.000149098	0.00049505	0.000740871	1.63399e-05	0.000146785	0.000125988	3.10644e-05	1.62388e-05	0.00105453	0.000661337	1.23492e-05	0.000266288	4.15956e-05	8.6103e-05	0.000130322	3.88848e-05	1.93592e-05	0.00102131	0.000684369	5.66653e-05	7.49497e-05	0.000206443	5.1079e-05	2.08757e-05	0	0	0	0	0
Bacteria/Actinobacteria/Actinobacteria/Micrococcales/Microbacteriaceae/OTU_004611	0.00246289	0.00248207	0.00206712	0.00325589	0.00144387	0.0019077	0.00185946	0.00260669	0.00239669	0.00281109	0.00173371	0.00245695	0.00173298	0.00517328	0.00393954	0.0021572	0.00306162	0.00238868	0.00250605	0.00296897	0.00104369	0.00225023	0.00577099	0.00259804	0.00416643	0.00207881	0.0027523	0.00207856	0.00164771	0.00320531	0.00309965	0.00181963	0.00217684	0.00120544	0.00362068	0.00189239	0.00106476	0.00192567	0.0037313	0.000949143	0.00223487	0.003553	0.00192823	0.0010751	0.000180167	0.000304321	2.36843e-05	1.40948e-05	4.10447e-05
Bacteria/Actinobacteria/Actinobacteria/Micrococcales/Microbacteriaceae/OTU_004618	9.29394e-06	5.47515e-05	0.00044585	9.43738e-05	0.00017064	3.15844e-05	0	5.25845e-05	4.19246e-05	0.000320251	0.000210857	6.48273e-06	0	8.41184e-05	8.56421e-05	0.000159792	0.000389339	0.000235919	0.000257031	3.73455e-05	0	0	5.84898e-05	0.000163399	0.000451646	0.000220479	0	0	0	0	0	0	0	0	5.09955e-05	1.29616e-05	0	0	0	1.41663e-05	2.72545e-05	8.69235e-05	1.27698e-05	0	0	0	0	0	0
Bacteria/Actinobacteria/Actinobacteria/Micrococcales/Microbacteriaceae/OTU_005147	0.000134762	9.12525e-05	4.05318e-05	0.000204476	0.000118135	3.79013e-05	7.62857e-05	0.000135217	0.000160711	0.000160125	0.000164	0.000136137	7.22074e-05	0.000420592	0.000171284	0.000179766	0.000283156	0.000176939	8.5677e-05	0.000168055	0	9.0009e-05	0.000350939	9.80392e-05	0.000259696	0.000157485	8.07674e-05	4.87163e-05	0.000105453	0.000149646	6.79205e-05	4.43813e-05	8.31912e-05	8.6103e-05	0.000186984	0.000155539	1.93592e-05	0.000171517	0.000214237	2.83326e-05	9.53906e-05	0.000228174	8.93883e-05	4.17515e-05	0	0	0	0	0
Bacteria/Actinobacteria/Actinobacteria/Micrococcales/Microbacteriaceae/OTU_006516	0.000139409	0.00036501	0.000972763	0.00068421	0.000590675	0.00028426	8.10535e-05	0.000473261	0.000426234	0.00169021	0.000421714	7.131e-05	0.000625797	0.0017034	0.00111335	0.000998702	0.00157505	0.00194633	0.00137083	0.0004108	0	0.000855086	0.00136476	0.000964052	0.00200982	0.00135437	0.000248515	0.000308537	0.000263633	0.000502037	0.000117317	0.000355051	0.000291169	0.000516618	0.000985914	0.000375886	7.74368e-05	0.000241683	0.000654614	0.000226661	0.000381562	0.000988754	0.000280935	0.000104379	7.20669e-05	0	0	0	0
Bacteria/Actinobacteria/Actinobacteria/Micrococcales/Microbacteriaceae/OTU_006522	1.85879e-05	9.12525e-05	0.000121595	3.14579e-05	0.000118135	6.94857e-05	1.43036e-05	2.25362e-05	4.89121e-05	7.11668e-05	9.37141e-05	3.24137e-05	2.40691e-05	6.30888e-05	0.000171284	3.99481e-05	0.000353945	0.000442347	0.000428385	3.73455e-05	0	4.50045e-05	1.94966e-05	4.90196e-05	0.000248405	0.000220479	4.9703e-05	8.11939e-05	6.59083e-06	4.82728e-06	0	4.43813e-05	0	0	0.00014732	6.4808e-05	3.87184e-05	7.79624e-06	1.19021e-05	0	2.72545e-05	0.000162981	3.83093e-05	4.17515e-05	0.000288268	0	2.36843e-05	1.40948e-05	0
Bacteria/Actinobacteria/Actinobacteria/Micrococcales/Microbacteriaceae/OTU_006747	0	5.47515e-05	0.000243191	7.86448e-05	0.000275648	1.26338e-05	0	1.50242e-05	3.49372e-05	0.000338042	0.000445142	6.48273e-06	4.81383e-05	0	4.28211e-05	1.9974e-05	0.000141578	0.000265408	0.000299869	7.4691e-05	0	0	0	0	0.000214532	0.000409462	0	0	0	0	0	0	1.38652e-05	0	4.53294e-05	0	0	0	0	0	0	1.08654e-05	0	0	0	0	0	0	0
Bacteria/Actinobacteria/Actinobacteria/Micrococcales/Microbacteriaceae/OTU_006774	3.25288e-05	0	8.10636e-05	8.65093e-05	6.56306e-05	1.89506e-05	0	3.00483e-05	2.09623e-05	0.000177917	0.000117143	1.94482e-05	0	4.20592e-05	8.56421e-05	7.98961e-05	0.000123881	0.000117959	8.5677e-05	1.86727e-05	0	0	5.84898e-05	8.16993e-05	0.000191949	6.29941e-05	6.21288e-06	0	5.93175e-05	4.82728e-05	1.23492e-05	8.87626e-05	5.54608e-05	0	9.06587e-05	0.000116654	1.93592e-05	5.45737e-05	8.92655e-05	1.41663e-05	0.000299799	9.77889e-05	3.83093e-05	3.13136e-05	0	0	0	0	0
Bacteria/Actinobacteria/Actinobacteria/Micrococcales/Microbacteriaceae/OTU_006801	0	0	0	0	0	0	0	0	0	0	0	0	0	0	0	0	0	0	0	0	0	0	0	0	0	0	0	0	0	0	0	0	0	0	0	0	1.93592e-05	0	0	0	0	0	0	0	7.20669e-05	0	0.00054474	0.000140948	9.5771e-05
Bacteria/Actinobacteria/Actinobacteria/Micrococcales/Microbacteriaceae/OTU_007091	0	0	0	0	0	0	0	0	0	0	0	0	0	0	0	0	0	0	0	0	0	0	0	0	0	0	0	0	0	0	0	0	0	0	0	0	0	0	0	0	0	0	0	0	0	0	0	0	0
Bacteria/Actinobacteria/Actinobacteria/Micrococcales/Microbacteriaceae/OTU_007485	1.39409e-05	5.47515e-05	0.000324254	7.86448e-05	7.87567e-05	6.31688e-05	1.43036e-05	9.7657e-05	4.89121e-05	0.000177917	4.68571e-05	1.29655e-05	0.000216622	0.000357503	0.000342568	3.99481e-05	0.000672495	0.000353878	0.000342708	7.4691e-05	0.000149098	0.000135014	0.000292449	0.000114379	0.000632304	0.000440959	6.21288e-05	1.62388e-05	1.31817e-05	7.72365e-05	6.17459e-06	0.000133144	1.38652e-05	0.000172206	0.00019265	6.4808e-05	3.87184e-05	3.89812e-05	6.54614e-05	7.08316e-05	5.45089e-05	0.000152116	5.1079e-05	0	0	0	0	0	0
Bacteria/Actinobacteria/Actinobacteria/Micrococcales/Microbacteriaceae/OTU_007519	0	0	0	7.86448e-06	0	6.31688e-06	0	0	0	0	0	0	0	0	0	0	0	0	0	0	0	0	0	0	0	0	0	0	0	0	0	0	0	0	5.66617e-06	0	0	0	0	0	0	0	0	0	0	0	0	0	0
Bacteria/Actinobacteria/Actinobacteria/Micrococcales/Microbacteriaceae/OTU_007553	0	0	0.000324254	3.93224e-05	0.00023627	0	0	1.50242e-05	0	0.000124542	0.000351428	0	0	0	4.28211e-05	0	0	0.000147449	4.28385e-05	1.86727e-05	0	0	0	0	0	6.29941e-05	0	0	0	0	0	0	0	0	1.13323e-05	0	0	0	0	0	1.36272e-05	0	0	0	0	0	0	0	0
Bacteria/Actinobacteria/Actinobacteria/Micrococcales/Micrococcaceae/Arthrobacter/OTU_004446	0	0	0	0	0	0	0	0	0	0	0	0	0	0	0	0	0	0	0	0	0	0	0	0	0	3.14971e-05	6.21288e-06	1.62388e-05	0	0	0	0	0	0	0	0	0	0	0	0	0	0	1.27698e-05	0	0	0	0	0	1.36816e-05
Bacteria/Actinobacteria/Actinobacteria/Micrococcales/OTU_000029	1.39409e-05	0.000109503	4.05318e-05	1.5729e-05	0	0.000126338	7.15178e-05	1.50242e-05	2.09623e-05	1.77917e-05	0.000304571	0.000110206	7.22074e-05	6.30888e-05	0.000171284	0.000119844	1.76972e-05	2.94898e-05	0.000192773	0.000821601	0.00566572	9.0009e-05	3.89932e-05	1.63399e-05	0	0.000724432	0.000205025	0.00103928	1.31817e-05	1.93091e-05	1.85238e-05	0	2.77304e-05	0.0197176	0.00124656	0.000583272	0	2.33887e-05	1.19021e-05	0	0.00145811	0.0020101	0.000612949	2.08757e-05	0.000144134	0.000608643	9.47373e-05	0	0.000218905
Bacteria/Actinobacteria/Actinobacteria/Micrococcales/OTU_000090	0.000543695	0.000511014	0.00109436	0.000896551	0.000813819	0.000562202	0.000338518	0.000871401	0.000565982	0.00181475	0.00103086	0.000447308	0.00488603	0.00975774	0.00685137	0.00329572	0.00207058	0.00294898	0.00194915	0.00186727	0.000596392	0.00526553	0.00984578	0.00351307	0.00285666	0.00248827	0.00172718	0.00381611	0.0141176	0.0129902	0.00274769	0.00328422	0.00185794	0.00146375	0.00258944	0.00409586	0.003988	0.0152183	0.0129435	0.00110497	0.00239158	0.00268376	0.00374154	0.00550076	0.000360334	0.00213025	5.92108e-05	9.86638e-05	6.84079e-05
Bacteria/Actinobacteria/Actinobacteria/Micrococcales/OTU_000689	0	0	0	0	0	1.26338e-05	9.53571e-06	0	0	0	0	1.94482e-05	2.40691e-05	0	4.28211e-05	0	0	0	0.000149935	0	0	4.50045e-05	0	1.63399e-05	0	0	4.9703e-05	3.24775e-05	6.59083e-06	0	0	0	0	0.000344412	5.09955e-05	1.29616e-05	1.93592e-05	7.79624e-06	0	0	6.81361e-05	0.000217309	1.27698e-05	2.08757e-05	0.000396368	0.000304321	0.000284212	1.40948e-05	0.000615671
Bacteria/Actinobacteria/Actinobacteria/Micrococcales/OTU_001399	0	0	0	0	0	1.89506e-05	0	0	0	0	0	3.24137e-05	0	0	0	0	0	0	4.28385e-05	0	0	4.50045e-05	0	0	0	0	6.21288e-06	0	0	0	0	0	0	0	2.26647e-05	1.29616e-05	1.93592e-05	0	0	0	6.81361e-06	0	0	1.04379e-05	0.000144134	0.000912964	0.000201317	1.40948e-05	0.0005199
Bacteria/Actinobacteria/Actinobacteria/Micrococcales/OTU_001684	0	0	0	0	0	6.31688e-06	0	0	0	0	2.34285e-05	0	0	0	0	0	0	0	0	0	0.000149098	0	0	0	0	0	0	8.11939e-05	0	0	0	0	0	0.000172206	0	6.4808e-05	0	0	0	0	2.72545e-05	0	2.55395e-05	1.04379e-05	3.60334e-05	0	0	0	0
Bacteria/Actinobacteria/Actinobacteria/Micrococcales/OTU_002195	0	0	0	0	0	0	0	0	0	0	2.34285e-05	0	0	0	0	0	0	0	0	0	0	0	0	0	0	0	0	0	0	0	0	0	0	0	0	0	0	0	0	0	6.81361e-06	0	0	0	0	0	0	0	0
Bacteria/Actinobacteria/Actinobacteria/Micrococcales/OTU_002894	0	0	0	0	0	0	0	0	0	0	0	0	0	0	0	0	0	0	0	0	0	0	0	0	0	0	0	0	0	0	0	0	0	0	0	0	0	0	0	0	0	0	1.27698e-05	0	0	0	0	0	0
Bacteria/Actinobacteria/Actinobacteria/Micrococcales/OTU_003161	4.64697e-06	0	0	0	0	0	0	7.51208e-06	0	0	7.02856e-05	6.48273e-06	0	2.10296e-05	0	0	0	0	0	5.60182e-05	0	0	0	0	0	3.14971e-05	0	0	0	0	0	0	0	0.00086103	9.63249e-05	2.59232e-05	0	0	0	0	0.00032024	4.34617e-05	0	0	3.60334e-05	0	0	0	0
Bacteria/Actinobacteria/Actinobacteria/Micrococcales/OTU_003747	0	0	0	0	0	0	0	0	0	0	0	1.29655e-05	0	0	0	0	0	0	4.28385e-05	1.86727e-05	0.000298196	0	0	0	0	0	1.24258e-05	4.87163e-05	0	0	0	0	0	0.000172206	5.66617e-06	0	0	0	0	0	2.72545e-05	0.00011952	1.27698e-05	0	0.0001081	0.000304321	0.00010658	2.81897e-05	0.000232587
Bacteria/Actinobacteria/Actinobacteria/Micrococcales/OTU_003796	0	0	4.05318e-05	0	0	0	0	0	0	0	0	0	0	2.10296e-05	0	0.000379507	7.07889e-05	2.94898e-05	0	0	0	0	1.94966e-05	0.000343137	0.000112911	3.14971e-05	0	0	0	0	0	0.000221907	5.54608e-05	0	1.69985e-05	0	0	0	0	9.91642e-05	2.04408e-05	0	0	0	0	0	1.18422e-05	0	0
Bacteria/Actinobacteria/Actinobacteria/Micromonosporales/Micromonosporaceae/Actinoplanes/OTU_002442	0	0	0	0	0	0	0	0	0	0	0	0	0	0	0	0	0	0	0	0	0	0	0	0	0	0	0	0	0	0	0	0	0	0	0	1.29616e-05	0	0	0	0	0	0	0	0	0	0	0	0	0
Bacteria/Actinobacteria/Actinobacteria/Micromonosporales/Micromonosporaceae/Actinoplanes/OTU_007038	0	0	0	0	0	0	0	0	0	0	0	0	0	0	0	0	0	0	0	0	0.000149098	0	0	0	0	0	6.21288e-06	0	0	0	0	0	0	0	0	0	0	0	0	0	0	0	1.27698e-05	0	0	0	0	0	0
Bacteria/Actinobacteria/Actinobacteria/OTU_000091	0.0199076	0.00107678	0.00174287	0.00101452	0.00179828	0.0023941	0.0142988	0.00787266	0.00163506	0.00083621	0.001968	0.00513432	0.00154042	0.000567799	0.000556674	9.98702e-05	0.000123881	0.000353878	0.000706835	0.000877619	0	0.00126013	0.000779864	0.000163399	0.000135494	0.000503953	0.00174582	0.00193241	0.00115339	0.000125509	0.000277857	0.000443813	0.000277304	0.000774927	0.000855592	0.000401809	0.000890524	0.00078742	0.000220188	2.83326e-05	0.00032024	0.00118433	0.000332014	0.00125254	0.0001081	0	1.18422e-05	1.40948e-05	4.10447e-05
Bacteria/Actinobacteria/Actinobacteria/OTU_000398	1.85879e-05	1.82505e-05	0	1.5729e-05	1.31261e-05	1.89506e-05	0.000138268	1.50242e-05	2.09623e-05	0	0	1.29655e-05	0	0	4.28211e-05	3.99481e-05	0	2.94898e-05	2.14192e-05	3.73455e-05	0	0	0	1.63399e-05	2.25823e-05	3.14971e-05	4.34901e-05	0.000113671	0	1.44818e-05	6.17459e-06	0	2.77304e-05	0	1.69985e-05	2.59232e-05	7.74368e-05	0	1.78531e-05	0	0	3.25963e-05	5.1079e-05	4.17515e-05	0	0	0	0	0
Bacteria/Actinobacteria/Actinobacteria/OTU_000587	0	0	0	0	0	1.26338e-05	0	7.51208e-06	0	0	0	1.29655e-05	0	2.10296e-05	0	0	0	0	0	0	0	0	0	0	0	0	0	0	0	0	0	0	0	0	1.13323e-05	0	0	0	5.95103e-06	0	1.36272e-05	0	0	1.04379e-05	0.0001081	0.000304321	0.000142106	7.04742e-05	5.47263e-05
Bacteria/Actinobacteria/Actinobacteria/OTU_000768	0	0	0	7.86448e-06	0	0	4.76785e-06	0	0	0	0	0	2.40691e-05	0	0	0	0	0	2.14192e-05	0	0	0	0	0	0	0	0	0	0	0	0	0	0	0.000172206	0	1.29616e-05	1.93592e-05	0	0	0	6.81361e-06	2.17309e-05	1.27698e-05	0	0	0	0	0	0
Bacteria/Actinobacteria/Actinobacteria/OTU_000939	0	0	0	0	0	0	0	0	0	1.77917e-05	0	0	0	0	0	0	0	2.94898e-05	0	0	0	0	0	0	0	3.14971e-05	4.34901e-05	0.000276059	1.31817e-05	4.82728e-06	9.26189e-05	0	0.00034663	0.000172206	5.09955e-05	0.000635118	0.000561417	3.89812e-05	0	1.41663e-05	0.000504207	8.69235e-05	0.000498021	0.000897657	0	0.000304321	0	0	0
Bacteria/Actinobacteria/Actinobacteria/OTU_001254	0	0	0	0	0	1.26338e-05	9.53571e-06	0	6.98744e-06	0	0	0	2.40691e-05	0	0	0	0	0	0	0	0	0	0	0	0	0	0	1.62388e-05	0	0	0	0	0	0	1.13323e-05	0	0	7.79624e-06	5.95103e-06	0	0	1.08654e-05	1.27698e-05	0	0.0001081	0	7.1053e-05	2.81897e-05	2.73632e-05
Bacteria/Actinobacteria/Actinobacteria/OTU_001335	0	0	0	0	0	0	9.53571e-06	0	6.98744e-06	1.77917e-05	0	1.29655e-05	0	0	0	0	0	0	0	0	0	0	0	0	0	0	6.21288e-06	1.62388e-05	0	0	0	0	0	8.6103e-05	0	0	0	7.79624e-06	2.38041e-05	0	0	0	0	0	0	0	1.18422e-05	0	0
Bacteria/Actinobacteria/Actinobacteria/OTU_001607	9.29394e-06	1.82505e-05	0	7.86448e-06	0	6.31688e-06	4.76785e-05	7.51208e-06	0	0	2.34285e-05	0	2.40691e-05	4.20592e-05	0	0	0	2.94898e-05	2.14192e-05	0	0	0	0	0	0	0	1.24258e-05	6.49551e-05	6.59083e-06	0	0	0	0	0	1.69985e-05	1.29616e-05	3.87184e-05	0	0	0	0	3.25963e-05	0	3.13136e-05	0.000144134	0	7.1053e-05	2.81897e-05	0.0005199
Bacteria/Actinobacteria/Actinobacteria/OTU_001675	0.000116174	1.82505e-05	4.05318e-05	7.86448e-06	1.31261e-05	1.89506e-05	9.53571e-05	6.00966e-05	2.79497e-05	0	0	4.53791e-05	4.81383e-05	8.41184e-05	8.56421e-05	1.9974e-05	0	5.89797e-05	2.14192e-05	5.60182e-05	0.000149098	4.50045e-05	1.94966e-05	1.63399e-05	2.25823e-05	0	0.000186386	0.000227343	5.27266e-05	2.89637e-05	4.93967e-05	4.43813e-05	0	0	2.26647e-05	6.4808e-05	0.000193592	5.45737e-05	9.52166e-05	0	6.81361e-06	0	7.66186e-05	0.00014613	0	0	0	0	0
Bacteria/Actinobacteria/Actinobacteria/OTU_002219	9.29394e-05	3.6501e-05	0	0	2.62522e-05	0	2.86071e-05	4.50725e-05	1.39749e-05	0	0	1.29655e-05	0	0	0	0	0	0	0	0	0	4.50045e-05	0	0	1.12911e-05	6.29941e-05	3.10644e-05	6.49551e-05	4.61358e-05	3.86182e-05	3.0873e-05	0	0	0	1.13323e-05	7.77696e-05	1.93592e-05	7.79624e-05	4.76083e-05	1.41663e-05	0	0	1.27698e-05	5.21893e-05	0	0	0	0	0
Bacteria/Actinobacteria/Actinobacteria/OTU_002490	0	0	0	0	0	0	0	0	0	0	0	0	0	0	0	0	0	0	0	0	0.000149098	0	0	0	0	0	0	6.49551e-05	0	0	0	0	0	8.6103e-05	0	0	1.93592e-05	0	5.95103e-06	0	0	0	0	0	3.60334e-05	0	3.55265e-05	1.40948e-05	0
Bacteria/Actinobacteria/Actinobacteria/OTU_003014	0	0	0	0	0	6.31688e-06	0	0	0	0	0	0	0	0	4.28211e-05	0	0	0	6.42577e-05	0	0	0	0	0	0	0	0	0	6.59083e-06	0	0	0	0	0	0	0	0	0	0	0	2.04408e-05	0	0	0	0.000576535	0	4.73687e-05	0	0
Bacteria/Actinobacteria/Actinobacteria/OTU_003133	0	0	0	7.86448e-06	0	0	2.86071e-05	0	0	0	0	1.29655e-05	0	0	0	0	0	0	0	1.86727e-05	0	0	0	0	1.12911e-05	0	1.24258e-05	1.62388e-05	6.59083e-06	9.65456e-06	0	0	0	0	0	3.88848e-05	0	1.55925e-05	1.78531e-05	0	6.81361e-06	1.08654e-05	0	1.04379e-05	0	0	0	0	0
Bacteria/Actinobacteria/Actinobacteria/OTU_003160	1.39409e-05	0	0	0	0	6.31688e-06	2.86071e-05	0	0	0	0	0	0	0	0	0	0	0	0	1.86727e-05	0	0	0	0	0	0	0	0	0	4.82728e-06	0	0	0	0	0	0	0	0	0	0	0	0	0	0	0	0	2.36843e-05	7.04742e-05	2.73632e-05
Bacteria/Actinobacteria/Actinobacteria/OTU_003841	0	0	0	7.86448e-06	0	0	4.76785e-06	0	0	0	0	0	0	0	0	0	0	0	0	0	0	0	0	0	0	0	0	0	0	0	0	0	0	0	0	0	0	0	5.95103e-06	0	0	0	0	1.04379e-05	3.60334e-05	0.000304321	0.000142106	7.04742e-05	1.36816e-05
Bacteria/Actinobacteria/Actinobacteria/OTU_005359	0	0	0	0	0	0	0	0	0	0	0	0	0	0	0	0	0	0	0	0	0.000149098	0	0	0	0	0	0	0	0	0	0	0	0	0	0	1.29616e-05	0	0	0	0	0	0	0	0	0	0	0	1.40948e-05	0
Bacteria/Actinobacteria/Actinobacteria/OTU_007657	0	0	0.000202659	1.5729e-05	0.000105009	2.52675e-05	0	1.50242e-05	1.39749e-05	5.33751e-05	4.68571e-05	0	4.81383e-05	0.000147207	0.000128463	1.9974e-05	0.00019467	0.000442347	6.42577e-05	0	0	0	9.7483e-05	0	0.000158076	0.000220479	1.24258e-05	0	6.59083e-06	4.82728e-06	0	0	0	0	4.53294e-05	0	0	7.79624e-06	1.78531e-05	0	6.81361e-06	1.08654e-05	1.27698e-05	0	0	0	0	0	0
Bacteria/Actinobacteria/Actinobacteria/PeM15/OTU_000050	0.00833202	0.00262807	0.00299935	0.00319298	0.00413473	0.00375854	0.0200488	0.00632517	0.00399681	0.00249084	0.00538856	0.00752645	0.00657087	0.00132487	0.00167002	0.000878857	0.000424734	0.000353878	0.00162786	0.00168055	0.00074549	0.00450045	0.00179369	0.000882353	0.000462937	0.000818923	0.00398245	0.00742112	0.0117449	0.00551758	0.0061005	0.00239659	0.00983043	0.0029275	0.00332038	0.0111599	0.0183525	0.0189059	0.00771849	0.00158663	0.0121078	0.00453088	0.00801941	0.0248317	0.00212597	0.00699939	0.0044645	0.00226927	0.000834576
Bacteria/Actinobacteria/Actinobacteria/PeM15/OTU_000059	0.00512561	0.000401511	0.000202659	0.00029885	0.000354405	0.000315844	0.000610285	0.00210338	0.000384309	0.000142334	0.000304571	0.000654756	0.00252726	0.000651918	0.000556674	0.000219714	0.000230064	0.000560307	0.000771093	0.00145647	0.00074549	0.0019802	0.000682381	0.000114379	0.000304861	0.000661438	0.0039576	0.00768094	0.0142757	0.00265018	0.00527928	0.00195278	0.00579565	0.00172206	0.00313339	0.00556052	0.0131449	0.0166762	0.00332663	0.000821646	0.00750179	0.00512848	0.00372877	0.0207609	0.000756702	0.00273889	0.000189475	0.000366466	0.000246268
Bacteria/Actinobacteria/Actinobacteria/PeM15/OTU_000079	0.00187738	0.00071177	0.000851167	0.000975195	0.000984459	0.000713807	0.00254127	0.00112681	0.000740668	0.00083621	0.00103086	0.00115393	0.000673936	0.000399563	0.000428211	0.000679117	0.000584009	0.000619286	0.00124232	0.000896292	0.000894588	0.000225023	0.000467918	0.000686275	0.00068876	0.000566947	0.00118045	0.0015914	0.00268906	0.00224469	0.00547686	0.0019084	0.00550449	0.00172206	0.00304273	0.00365517	0.00139386	0.00336797	0.0034278	0.00110497	0.00931421	0.00386809	0.00252841	0.00205626	0.000144134	0	0.000236843	0.00038056	2.73632e-05
Bacteria/Actinobacteria/Actinobacteria/PeM15/OTU_000131	0.000487932	0.000182505	0.000364786	0.00217846	0.00294025	0.00269099	0.00192621	0.000225362	0.000349372	0.000818418	0.00175714	0.00496577	0.000168484	0.000126178	0.000342568	0.000299611	0.000548614	0.000855205	0.000985285	0.000728237	0.000894588	0.000360036	1.94966e-05	0.000261438	0.000756507	0.000818923	0.000962996	0.000552118	8.56808e-05	6.27546e-05	0.000104968	0.000532576	0.00353563	0.00198037	0.00289541	0.0017887	0.000832446	9.35549e-05	7.14124e-05	9.91642e-05	0.00424488	0.00424838	0.00154514	0.00109598	3.60334e-05	0	1.18422e-05	0	0
Bacteria/Actinobacteria/Actinobacteria/PeM15/OTU_000290	0	0	8.10636e-05	0	0	4.42182e-05	0	7.51208e-06	6.98744e-06	0	0	5.18618e-05	0	0	0	5.99221e-05	0	0	2.14192e-05	3.73455e-05	0	0	0	0	0	0	0	3.24775e-05	0	0	1.23492e-05	0	0	8.6103e-05	2.83309e-05	3.88848e-05	0.000445262	0	5.95103e-06	0	6.81361e-06	4.34617e-05	0	0.000156568	0.00255837	0.0042605	0.0115343	0.00800586	0.00470646
Bacteria/Actinobacteria/Actinobacteria/PeM15/OTU_000371	0.000325288	0.000109503	0.000162127	0.000346037	0.000840071	0.000675906	0.00281303	0.000135217	0.000104812	0.000302459	0.000257714	0.00133544	4.81383e-05	2.10296e-05	4.28211e-05	0	1.76972e-05	2.94898e-05	8.5677e-05	7.4691e-05	0	4.50045e-05	0	0	0	3.14971e-05	0.000248515	0.00025982	6.59083e-06	0	0	4.43813e-05	1.38652e-05	0	3.96632e-05	0.000155539	0.000271029	1.55925e-05	5.95103e-06	0	1.36272e-05	7.6058e-05	0.000153237	0.000448828	0.000504468	0.000304321	0.00145659	0.00040875	0.000150497
Bacteria/Actinobacteria/Actinobacteria/PeM15/OTU_000524	0	0	0	0	1.31261e-05	6.31688e-06	3.81428e-05	0	0	0	0	1.29655e-05	0	2.10296e-05	0	0	0	2.94898e-05	0.000257031	0	0.000447294	0	0	0	1.12911e-05	0	6.21288e-06	6.49551e-05	0	0	0	0	0	8.6103e-05	5.66617e-06	2.59232e-05	0.000154874	0	0	0	2.72545e-05	1.08654e-05	3.83093e-05	3.13136e-05	0.000648602	0.00121729	0.000509213	0.000394655	0.00264054
Bacteria/Actinobacteria/Actinobacteria/PeM15/OTU_000647	4.64697e-06	0	0	7.86448e-06	0	6.31688e-06	5.72142e-05	7.51208e-06	2.09623e-05	0	0	6.48273e-06	2.40691e-05	0	4.28211e-05	0	0	0	2.14192e-05	0	0.000149098	4.50045e-05	0	1.63399e-05	1.12911e-05	3.14971e-05	1.24258e-05	3.24775e-05	1.31817e-05	3.3791e-05	2.46984e-05	0	1.38652e-05	0.000344412	1.69985e-05	3.88848e-05	5.80776e-05	1.55925e-05	7.73635e-05	2.83326e-05	0	2.17309e-05	8.93883e-05	5.21893e-05	7.20669e-05	0	0.00016579	5.63793e-05	4.10447e-05
Bacteria/Actinobacteria/Actinobacteria/PeM15/OTU_000674	1.85879e-05	1.82505e-05	4.05318e-05	0	1.31261e-05	1.26338e-05	2.86071e-05	0	0	1.77917e-05	2.34285e-05	1.29655e-05	0	0	0	1.9974e-05	0	0	2.14192e-05	3.73455e-05	0.000447294	4.50045e-05	0	0	0	0.000125988	2.48515e-05	0.000292298	2.63633e-05	0	6.17459e-06	0	1.38652e-05	8.6103e-05	4.53294e-05	3.88848e-05	1.93592e-05	2.33887e-05	1.78531e-05	0	3.40681e-05	2.17309e-05	6.38488e-05	3.13136e-05	0.000396368	0	0.00016579	9.86638e-05	6.84079e-05
Bacteria/Actinobacteria/Actinobacteria/PeM15/OTU_001022	0	0	0	0	0	0	0	0	0	0	0	0	0	0	0	0	0	0	2.14192e-05	0	0	0	0	1.63399e-05	0	0	0	0	0	0	6.17459e-06	4.43813e-05	0	8.6103e-05	1.69985e-05	1.29616e-05	0.000116155	0	0	0	0	3.25963e-05	1.27698e-05	4.17515e-05	0.000252234	0.00182593	0.00410923	0.00170547	6.84079e-05
Bacteria/Actinobacteria/Actinobacteria/PeM15/OTU_001761	0.000130115	1.82505e-05	8.10636e-05	5.50514e-05	0	2.52675e-05	0.000123964	6.00966e-05	2.79497e-05	3.55834e-05	0	8.42755e-05	2.40691e-05	0	0	1.9974e-05	0	0	2.14192e-05	0	0	0	0	1.63399e-05	1.12911e-05	6.29941e-05	0.000111832	0.000194865	1.97725e-05	9.65456e-06	2.46984e-05	4.43813e-05	0	0	2.83309e-05	2.59232e-05	7.74368e-05	2.33887e-05	1.78531e-05	0	1.36272e-05	1.08654e-05	1.27698e-05	1.04379e-05	0	0	0	0	0
Bacteria/Actinobacteria/Actinobacteria/PeM15/OTU_001912	0	0	0	7.86448e-06	0	6.31688e-06	0	0	0	0	0	0	0	0	0	0	0	0	2.14192e-05	0	0	0	0	0	0	0	0	1.62388e-05	0	0	0	0	0	0	1.13323e-05	1.29616e-05	1.93592e-05	0	0	0	0	1.08654e-05	0	0	0.000432401	0.000608643	0.00149211	0.000620173	0.000164179
Bacteria/Actinobacteria/Actinobacteria/PeM15/OTU_002015	0	0	8.10636e-05	0	0	6.31688e-06	0	0	0	0	0	0	0	0	0	0	0	0	0	0	0.000298196	0	0	0	0	0	6.21288e-06	3.24775e-05	0	0	0	0	0	8.6103e-05	1.13323e-05	0	3.87184e-05	0	0	0	0	0	3.83093e-05	2.08757e-05	0.000144134	0.000304321	0.00153948	7.04742e-05	0
Bacteria/Actinobacteria/Actinobacteria/PeM15/OTU_002669	1.85879e-05	1.82505e-05	0	1.5729e-05	0	0	9.53571e-06	0	6.98744e-06	3.55834e-05	0	1.29655e-05	0	2.10296e-05	0.000171284	0.000619195	0.000141578	0.000147449	0.000107096	7.4691e-05	0	4.50045e-05	7.79864e-05	0.000441176	0.000124203	3.14971e-05	9.31932e-05	8.11939e-05	0.000105453	0.000251019	0.000710078	0.000266288	0.000859643	8.6103e-05	0.000322972	0.000414771	9.67961e-05	9.35549e-05	0.000380866	0.000212495	0.00199639	0.000369425	0.000421402	0.00014613	3.60334e-05	0	0	0	1.36816e-05
Bacteria/Actinobacteria/Actinobacteria/PeM15/OTU_005815	5.57636e-05	7.3002e-05	0.000162127	8.65093e-05	9.18828e-05	8.21194e-05	5.72142e-05	0.000202826	0.000111799	0.000355834	0.000187428	0	0.000168484	8.41184e-05	4.28211e-05	3.99481e-05	5.30917e-05	8.84695e-05	6.42577e-05	0	0.000149098	4.50045e-05	3.89932e-05	6.53595e-05	4.51646e-05	0	4.34901e-05	8.11939e-05	0.000224088	0.000168955	1.85238e-05	4.43813e-05	4.15956e-05	0	8.49926e-05	0.000207386	0.000174233	0.000436589	0.000208286	4.24989e-05	0.000183968	0.000130385	0.000229856	0.000260947	0	0	4.73687e-05	0	0
Bacteria/Actinobacteria/Actinobacteria/PeM15/OTU_006880	0	0	0	0	0	0	0	0	0	0	0	0	0	0	0	0	0	0	0	1.86727e-05	0	0	0	0	0	3.14971e-05	0	4.87163e-05	0	0	0	0	0	8.6103e-05	5.66617e-06	1.29616e-05	3.87184e-05	0	0	0	0	2.17309e-05	1.27698e-05	1.04379e-05	0	0	0.000331581	5.63793e-05	0
Bacteria/Actinobacteria/Actinobacteria/PeM15/OTU_007368	4.64697e-06	0	0	0	1.31261e-05	6.31688e-06	4.76785e-06	0	0	0	2.34285e-05	0	0	0	4.28211e-05	0	0	0	0	0	0	0	1.94966e-05	0	0	0	1.24258e-05	0	1.31817e-05	4.82728e-06	0	0	2.77304e-05	0	0	2.59232e-05	1.93592e-05	7.79624e-06	0	0	1.36272e-05	1.08654e-05	0	2.08757e-05	0	0	0	0	0
Bacteria/Actinobacteria/Actinobacteria/Propionibacteriales/Propionibacteriaceae/uncultured/OTU_000396	9.29394e-06	3.6501e-05	0	2.35934e-05	1.31261e-05	6.31688e-06	0.000147803	2.25362e-05	4.19246e-05	1.77917e-05	0	1.29655e-05	0	0	4.28211e-05	0	0	0	0	1.86727e-05	0	4.50045e-05	1.94966e-05	0	2.25823e-05	0	4.9703e-05	0.000146149	3.29541e-05	6.75819e-05	6.17459e-05	4.43813e-05	0	8.6103e-05	3.96632e-05	0.000155539	5.80776e-05	0.000101351	0.000136874	0	0	4.34617e-05	0.000191546	6.26272e-05	0	0	7.1053e-05	1.40948e-05	2.73632e-05
Bacteria/Actinobacteria/Actinobacteria/Propionibacteriales/Propionibacteriaceae/uncultured/OTU_000529	0.000780691	7.3002e-05	0.000162127	7.86448e-05	6.56306e-05	0.00020214	0.000519696	0.000232874	0.000132761	5.33751e-05	4.68571e-05	0.000252826	4.81383e-05	6.30888e-05	8.56421e-05	3.99481e-05	5.30917e-05	0	8.5677e-05	0.000130709	0	9.0009e-05	0.000136476	1.63399e-05	0	3.14971e-05	0.000316857	0.000487163	0.000204316	0.000149646	0.000123492	8.87626e-05	8.31912e-05	0.000172206	8.49926e-05	0.000181462	0.000309747	0.000233887	0.000214237	4.24989e-05	2.04408e-05	0.000108654	0.000255395	0.000302698	0	0	0	0	1.36816e-05
Bacteria/Actinobacteria/Actinobacteria/Propionibacteriales/Propionibacteriaceae/uncultured/OTU_002636	4.64697e-06	0	0	7.86448e-06	0	0	9.53571e-06	7.51208e-06	0	1.77917e-05	0	0	0	0	0	0	0	0	0	0	0	0	0	0	1.12911e-05	0	0	0	0	0	0	0	0	0	0	0	0	0	5.95103e-06	0	0	0	0	0	0	0	0	0	0
Bacteria/Actinobacteria/Actinobacteria/Propionibacteriales/Propionibacteriaceae/uncultured/OTU_006949	0	0	0	0	0	0	0	0	0	0	0	0	0	0	0	0	0	0	0	0	0	0	0	0	0	0	0	0	0	0	0	0	0	0	0	0	0	0	0	0	0	0	0	0	0	0	0	0	0
Bacteria/Actinobacteria/Actinobacteria/Streptosporangiales/Streptosporangiaceae/OTU_007539	0	0	0	0	0	0	0	0	0	0	0	0	0	0	0	0	0	0	0	0	0	0	0	0	0	0	0	0	0	0	0	0	0	0	0	1.29616e-05	0	0	0	0	0	0	0	0	0	0	0	0	0
Bacteria/Actinobacteria/Coriobacteriia/Coriobacteriales/Coriobacteriaceae/uncultured/OTU_000620	0	0	0	0	0	6.31688e-06	3.3375e-05	0	6.98744e-06	0	0	6.48273e-06	0	0	0	0	0	0	0	0	0	4.50045e-05	0	0	0	0	1.24258e-05	1.62388e-05	0	0	0	0	0	0	0	0	0	0	0	0	0	1.08654e-05	2.55395e-05	0	0	0	0	0	0
Bacteria/Actinobacteria/Coriobacteriia/Coriobacteriales/Coriobacteriaceae/uncultured/OTU_002044	0	0	0	0	0	0	0	0	0	0	0	0	2.40691e-05	0	0	0	0	0	0	0	0.000149098	0	0	0	0	6.29941e-05	0	3.24775e-05	0	0	0	0	0	0.000172206	0	2.59232e-05	0	0	0	0	0	0	1.27698e-05	0	0	0	0	0	0
Bacteria/Actinobacteria/Coriobacteriia/Coriobacteriales/Coriobacteriaceae/uncultured/OTU_002780	0	0	0	0	0	0	0	0	0	0	0	0	0	0	0	0	0	0	0	0	0.000298196	0	0	0	0	0	6.21288e-06	3.24775e-05	0	0	0	0	0	0	5.66617e-06	0	0	0	0	0	0	1.08654e-05	0	0	0	0	3.55265e-05	0	2.73632e-05
Bacteria/Actinobacteria/Coriobacteriia/Coriobacteriales/Coriobacteriaceae/uncultured/OTU_003026	0	0	0	0	0	0	4.76785e-06	0	0	1.77917e-05	0	0	0	0	0	0	0	0	0	0	0	0	0	0	0	0	3.10644e-05	0	0	4.82728e-06	0	0	0	0	0	0	0	0	0	0	0	0	0	0	0	0	0	0	0
Bacteria/Actinobacteria/Coriobacteriia/Coriobacteriales/Coriobacteriaceae/uncultured/OTU_003543	0	0	0	0	0	0	9.53571e-06	0	0	0	0	0	0	2.10296e-05	0	0	0	0	0	0	0.000149098	0	0	0	0	0	0	0	0	0	0	0	0	0	0	1.29616e-05	0	0	0	0	0	0	0	0	0	0	0	0	0
Bacteria/Actinobacteria/Coriobacteriia/Coriobacteriales/Coriobacteriaceae/uncultured/OTU_003800	0	0	0	0	0	0	4.76785e-06	0	0	0	0	0	0	0	4.28211e-05	0	0	0	0	0	0	0	1.94966e-05	0	0	0	0	1.62388e-05	0	4.82728e-06	0	0	0	0	5.66617e-06	0	0	0	0	0	0	0	0	1.04379e-05	0	0	0	0	0
Bacteria/Actinobacteria/Coriobacteriia/Coriobacteriales/Coriobacteriaceae/uncultured/OTU_005862	0	0	0	0	0	0	4.76785e-06	0	0	0	0	0	0	0	0	0	0	0	0	0	0	0	0	0	0	0	0	0	0	0	6.17459e-06	0	0	0	0	0	0	0	0	0	0	0	0	0	0	0	0	0	0
Bacteria/Actinobacteria/Coriobacteriia/Coriobacteriales/Coriobacteriaceae/uncultured/OTU_007192	0	0	0	0	0	0	0	0	0	0	0	0	0	0	0	0	0	0	0	0	0	0	0	0	0	0	0	0	0	0	0	0	0	0	0	0	1.93592e-05	0	1.19021e-05	0	0	0	1.27698e-05	0	0	0	0	0	0
Bacteria/Actinobacteria/MB-A2-108/OTU_005393	0	0	0	0	0	0	0	0	0	0	0	0	0	0	0	0	0	0	0	0	0.000149098	4.50045e-05	0	0	0	0	0	6.49551e-05	0	0	0	0	0	0	5.66617e-06	0	0	0	0	0	0	0	0	0	0	0	0	0	0
Bacteria/Actinobacteria/Nitriliruptoria/Nitriliruptorales/Nitriliruptoraceae/Nitriliruptor/OTU_000015	0.0169475	0.0174475	0.0164964	0.0304041	0.00681245	0.0244147	0.0334417	0.014596	0.0213466	0.0121161	0.00379542	0.0295094	0.00216622	0.00214502	0.00338286	0.00229701	0.00201748	0.00153347	0.00235612	0.00309968	0.000596392	0.00315032	0.00206664	0.00352941	0.00429063	0.00201581	0.00584011	0.00258197	0.000869989	0.00312808	0.00533485	0.0028404	0.00253733	0.00163596	0.00341104	0.00207386	0.000851805	0.000420997	0.00337424	0.00114747	0.00325009	0.00342261	0.00208147	0.000761964	7.20669e-05	0	1.18422e-05	2.81897e-05	0
Bacteria/Actinobacteria/Nitriliruptoria/Nitriliruptorales/Nitriliruptoraceae/Nitriliruptor/OTU_000061	0.00843425	0.00425237	0.00632296	0.015029	0.00465977	0.0105492	0.00435782	0.00549133	0.00542225	0.00496388	0.00349085	0.0131016	0.000240691	0.000672948	0.00111335	0.00113852	0.00115032	0.000973164	0.00124232	0.00095231	0.000447294	0.00090009	0.000701878	0.00178105	0.00210015	0.000629941	0.00121151	0.000178627	6.59083e-05	0.00258742	0.00150043	0.00177525	0.00126173	8.6103e-05	0.0010879	0.000920273	7.74368e-05	4.67774e-05	0.00216023	0.000580819	0.00201683	0.00123866	0.000855574	0.00014613	3.60334e-05	0	1.18422e-05	0	0
Bacteria/Actinobacteria/Nitriliruptoria/Nitriliruptorales/Nitriliruptoraceae/Nitriliruptor/OTU_000617	0.000204467	0.000912525	0.000364786	0.000621294	0.000433162	0.000480083	0.000581678	0.000262923	0.000866442	0.000427001	0.000257714	0.000492687	9.62765e-05	0.000231326	0.000256926	0.00019974	0.000159275	0.000147449	0.000128515	0.000112036	0	4.50045e-05	0.000194966	0.000310458	0.000158076	0	7.45545e-05	3.24775e-05	0	1.44818e-05	4.32221e-05	4.43813e-05	0.000166382	8.6103e-05	0.000141654	3.88848e-05	3.87184e-05	7.79624e-06	1.19021e-05	2.83326e-05	0.000122645	0.000152116	3.83093e-05	1.04379e-05	0	0	0	0	0
Bacteria/Actinobacteria/Nitriliruptoria/Nitriliruptorales/Nitriliruptoraceae/Nitriliruptor/OTU_002666	0.00647323	0.00585841	0.00575551	0.01149	0.00267773	0.00836987	0.0119578	0.00544625	0.00748354	0.00405651	0.00112457	0.0108197	0.00103497	0.000946332	0.00115617	0.000759013	0.000619403	0.000560307	0.00109238	0.00130709	0.000149098	0.00121512	0.000838354	0.00124183	0.00136623	0.000944912	0.00229876	0.000909371	0.000309769	0.00130819	0.00186473	0.00133144	0.00116468	0.000430515	0.00111057	0.000738811	0.000290388	0.000272868	0.00120806	0.000424989	0.00124689	0.00118433	0.000651258	0.000240071	0	0	0	2.81897e-05	0
Bacteria/Actinobacteria/Nitriliruptoria/Nitriliruptorales/Nitriliruptoraceae/Nitriliruptor/OTU_004027	0	9.12525e-05	4.05318e-05	4.71869e-05	5.25045e-05	8.84363e-05	4.76785e-06	2.25362e-05	8.38492e-05	5.33751e-05	2.34285e-05	2.59309e-05	2.40691e-05	0	0	0	1.76972e-05	0	2.14192e-05	0	0	0	1.94966e-05	1.63399e-05	3.38734e-05	6.29941e-05	0	1.62388e-05	0	9.65456e-06	0	0	0	0	1.69985e-05	1.29616e-05	0	7.79624e-06	1.19021e-05	0	6.81361e-06	1.08654e-05	0	0	0	0	0	0	0
Bacteria/Actinobacteria/Nitriliruptoria/Nitriliruptorales/Nitriliruptoraceae/Nitriliruptor/OTU_005081	7.43515e-05	0.000255507	0.000364786	0.000534785	0.000249396	0.000366379	8.10535e-05	0.000375604	0.000195648	0.000658293	0.000187428	6.48273e-05	0	6.30888e-05	8.56421e-05	5.99221e-05	7.07889e-05	0.000147449	2.14192e-05	9.33637e-05	0	9.0009e-05	7.79864e-05	4.90196e-05	0.000158076	0.000188982	6.83417e-05	1.62388e-05	1.31817e-05	3.86182e-05	0	0.000177525	1.38652e-05	8.6103e-05	0.000101991	6.4808e-05	1.93592e-05	1.55925e-05	7.14124e-05	2.83326e-05	5.45089e-05	0.000141251	3.83093e-05	1.04379e-05	0	0	0	0	0
Bacteria/Actinobacteria/OPB41/OTU_000614	0	0	0	0	0	0	0	0	0	0	0	0	0	0	0	0	0	0	0	0	0	0	0	0	0	0	0	1.62388e-05	0	0	0	0	0	0	0	0	1.93592e-05	0	0	0	0	0	2.55395e-05	1.04379e-05	0	0	0	0	0
Bacteria/Actinobacteria/OPB41/OTU_000882	0	0	0	0	0	0	0	0	0	0	0	6.48273e-06	0	0	0	1.9974e-05	0	0	0	0	0	0	0	0	0	0	0	0	0	4.82728e-06	0	0	0	0	0	0	0	0	0	0	0	1.08654e-05	2.55395e-05	0	0	0	0	0	0
Bacteria/Actinobacteria/OPB41/OTU_000974	4.64697e-06	0	0	0	0	0	0	0	6.98744e-06	0	0	0	0	0	0	0	0	0	0	0	0	4.50045e-05	0	0	0	0	6.21288e-06	0	0	0	0	0	0	0	0	0	0	0	0	0	0	0	6.38488e-05	1.04379e-05	0	0	0	0	0
Bacteria/Actinobacteria/OPB41/OTU_005985	0	0	0	0	0	0	0	0	0	0	0	0	0	0	0	0	0	0	0	0	0	0	0	0	0	0	6.21288e-06	0	0	0	0	0	0	0	5.66617e-06	1.29616e-05	0	0	0	0	0	0	0	0	0	0	0	0	0
Bacteria/Actinobacteria/OPB41/OTU_006086	0	0	0	0	0	0	0	0	0	0	0	0	0	0	0	0	0	0	0	0	0	0	0	0	0	0	0	0	0	0	0	0	0	0	0	0	0	0	0	0	0	0	1.27698e-05	0	0	0	0	0	0
Bacteria/Actinobacteria/OPB41/OTU_006464	0	0	0	0	0	0	0	0	0	0	0	0	0	0	0	0	0	0	0	0	0	0	0	0	0	0	0	0	0	0	0	0	0	0	0	0	0	0	0	0	0	0	0	1.04379e-05	0	0	0	0	0
Bacteria/Actinobacteria/OPB41/OTU_007324	0	0	0	0	0	0	0	0	0	0	0	0	0	0	0	0	0	0	0	1.86727e-05	0	0	0	0	0	0	0	0	0	0	0	0	0	0	0	0	0	0	0	0	0	0	0	0	0	0	0	0	0
Bacteria/Actinobacteria/OTU_000125	0.000994452	0.000693519	0.00170233	0.00399516	0.00173265	0.000739075	0.00030991	0.00079628	0.00115293	0.00339821	0.00154628	0.00122524	9.62765e-05	0.000715007	0.00235516	0.00425447	0.00138038	0.000678266	0.0016707	0.001027	0.00104369	0.000225023	0.000877347	0.00593137	0.00132106	0.00053545	0.000857377	0.00121791	0.000817263	0.00289154	0.00876792	0.00497071	0.0130056	0.00327191	0.00325805	0.00565126	0.00276837	0.00108368	0.00396339	0.00301742	0.0214288	0.00361819	0.00432895	0.00343406	0.000360334	0.000912964	0.000461845	0.000169138	0.000123134
Bacteria/Actinobacteria/OTU_000132	9.29394e-06	0	0	0	2.62522e-05	0	0	0	0	1.77917e-05	9.37141e-05	1.94482e-05	2.40691e-05	0	4.28211e-05	3.99481e-05	0	8.84695e-05	0.00216334	1.86727e-05	0.000149098	4.50045e-05	0	0	1.12911e-05	0	0	3.24775e-05	6.59083e-06	0	0	0	2.77304e-05	0	2.26647e-05	0	0.00100668	0	1.78531e-05	1.41663e-05	0.000436071	2.17309e-05	1.27698e-05	0.000219195	0.00111704	0.00547778	0.00116053	0.000563793	0.0320696
Bacteria/Actinobacteria/OTU_000199	0.00010688	0.000328509	0.00125649	0.0105227	0.000682558	0.000151605	9.53571e-06	0.000105169	0.000223598	0.00665409	0.000679427	0.000129655	2.40691e-05	0.000105148	0.000342568	0.000778987	0.0006371	0.000383368	0.000792512	0.000168055	0.000149098	9.0009e-05	7.79864e-05	0.00111111	0.00141139	0.000661438	0.000124258	3.24775e-05	0	9.65456e-06	0	0.000532576	0.000956699	0.000172206	0.000549619	9.07312e-05	0	0	5.95103e-06	2.83326e-05	0.000722243	0.00061933	5.1079e-05	0	0	0	0	1.40948e-05	1.36816e-05
Bacteria/Actinobacteria/OTU_000484	1.39409e-05	1.82505e-05	0	0	0	1.26338e-05	0.000123964	7.51208e-06	6.98744e-06	0	0	2.59309e-05	0	0	0	0	0	0	0	3.73455e-05	0	0	1.94966e-05	1.63399e-05	1.12911e-05	0	6.21288e-06	6.49551e-05	6.59083e-06	2.89637e-05	6.17459e-06	0	0	0	1.13323e-05	5.18464e-05	1.93592e-05	7.79624e-06	7.14124e-05	2.83326e-05	0	2.17309e-05	2.55395e-05	9.39408e-05	0	0	0	0	0
Bacteria/Actinobacteria/OTU_001915	0	0	0	0	0	1.26338e-05	9.53571e-06	0	0	0	2.34285e-05	0	0	0	0	0	0	0	0	0	0	0	0	0	0	0	6.21288e-06	0	0	0	0	0	0	0	5.66617e-06	0	0	0	0	0	0	1.08654e-05	3.83093e-05	1.04379e-05	0	0	0.000118422	4.22845e-05	1.36816e-05
Bacteria/Actinobacteria/OTU_002339	9.29394e-06	0	0	7.86448e-06	7.87567e-05	0.000138971	0.000104893	0	6.98744e-06	0	7.02856e-05	0.000129655	0	0	0	1.9974e-05	0	0	0	0	0	0	0	1.63399e-05	1.12911e-05	0	0	0	0	0	0	0	0	0	0	0	1.93592e-05	0	5.95103e-06	0	0	1.08654e-05	0	2.08757e-05	0.000612568	0.000304321	0.0009829	0.00124035	0.000902984
Bacteria/Actinobacteria/OTU_003938	0	0	0	7.86448e-06	0	0	0	0	6.98744e-06	0	0	0	0	0	0	0	1.76972e-05	0	0	0	0	0	0	0	0	0	0	0	0	0	0	0	0	0	5.66617e-06	0	1.93592e-05	0	0	0	0	0	0	1.04379e-05	0	0	0.000781583	0.000451035	5.47263e-05
Bacteria/Actinobacteria/OTU_005589	0	0	0	0	0	0	4.76785e-06	0	6.98744e-06	0	0	0	0	0	0	0	0	0	0	0	0	4.50045e-05	0	0	0	0	0	0	0	0	0	0	0	0	0	0	0	0	0	0	0	0	0	0	0	0	2.36843e-05	0	0
Bacteria/Actinobacteria/Thermoleophilia/Gaiellales/uncultured/OTU_001463	0	1.82505e-05	0	0	0	0	4.76785e-06	0	0	0	0	0	0	0	0	0	0	0	0	0	0	0	0	0	0	0	0	1.62388e-05	0	0	0	0	0	0	0	1.29616e-05	0	0	0	0	0	0	1.27698e-05	0	3.60334e-05	0	0	1.40948e-05	1.36816e-05
Bacteria/Actinobacteria/Thermoleophilia/Gaiellales/uncultured/OTU_001741	0	0	0	0	0	0	1.90714e-05	0	6.98744e-06	0	0	0	0	0	0	0	0	0	0	0	0	0	0	0	0	0	0	0	0	0	0	0	0	0	0	0	0	0	0	0	0	1.08654e-05	2.55395e-05	0	0	0	0	0	0
Bacteria/Actinobacteria/Thermoleophilia/Gaiellales/uncultured/OTU_002511	0	0	0	0	0	0	0	0	0	0	0	0	0	0	0	0	0	0	0	0	0	0	0	0	0	0	0	0	0	0	0	0	0	0	0	0	0	0	0	0	0	0	1.27698e-05	0	0	0	0	0	0
Bacteria/Actinobacteria/Thermoleophilia/Gaiellales/uncultured/OTU_002545	0	0	0	0	0	0	9.53571e-06	0	0	0	0	6.48273e-06	0	2.10296e-05	0	0	0	0	0	0	0	0	0	0	0	0	0	1.62388e-05	6.59083e-06	4.82728e-06	1.23492e-05	0	0	8.6103e-05	5.66617e-06	1.29616e-05	0	0	5.95103e-06	0	0	0	1.27698e-05	0	0	0	0	0	0
Bacteria/Actinobacteria/Thermoleophilia/Gaiellales/uncultured/OTU_003313	4.64697e-06	3.6501e-05	4.05318e-05	0.000259528	7.87567e-05	2.52675e-05	9.53571e-06	0	3.49372e-05	0.000266875	2.34285e-05	5.83446e-05	0	0	0	3.99481e-05	1.76972e-05	0	2.14192e-05	0	0	0	0	0	2.25823e-05	0	0	0	0	0	0	8.87626e-05	0	0	1.13323e-05	1.29616e-05	0	0	0	0	0	4.34617e-05	1.27698e-05	0	0	0	0	0	0
Bacteria/Actinobacteria/Thermoleophilia/Gaiellales/uncultured/OTU_003795	0	0	0	0	0	0	0	0	0	0	0	2.59309e-05	0	0	0	0	0	0	2.14192e-05	0	0	0	0	0	0	0	0	0	0	0	0	0	1.38652e-05	0	0	0	5.80776e-05	0	0	0	6.81361e-06	0	0	0	0.0001081	0	0.000698688	8.4569e-05	0.000492537
Bacteria/Actinobacteria/Thermoleophilia/Gaiellales/uncultured/OTU_004604	0	0	0	0	0	0	0	0	0	0	0	0	0	0	0	0	0	0	0	0	0	0	0	0	0	0	0	0	0	0	0	0	0	0	0	0	0	0	0	0	0	0	0	0	0	0	0	0	0
Bacteria/Actinobacteria/Thermoleophilia/Gaiellales/uncultured/OTU_004922	0	0	0	0	0	0	0	7.51208e-06	0	0	0	0	0	0	0	0	0	0	0	0	0	0	0	0	0	0	0	0	0	0	0	0	0	0	0	0	0	0	0	0	0	0	0	0	0	0	0	0	0
Bacteria/Actinobacteria/Thermoleophilia/Gaiellales/uncultured/OTU_005005	0	0	0	0	0	0	0	0	0	0	0	0	0	0	0	1.9974e-05	0	0	0	0	0	0	0	0	0	0	0	1.62388e-05	6.59083e-06	0	0	0	0	0	5.66617e-06	0	0	0	0	0	0	0	1.27698e-05	0	0	0	0	0	0
Bacteria/Actinobacteria/Thermoleophilia/Gaiellales/uncultured/OTU_005433	0	0	0	0	0	0	0	0	0	0	0	0	0	0	0	0	0	0	0	0	0	0	0	0	0	0	0	3.24775e-05	0	0	0	0	0	0.000172206	0	0	0	0	0	0	0	0	0	0	0	0	2.36843e-05	1.40948e-05	0
Bacteria/Actinobacteria/Thermoleophilia/Gaiellales/uncultured/OTU_006016	0	0	0	7.86448e-06	0	0	4.76785e-06	0	0	1.77917e-05	0	0	0	0	0	0	0	0	0	0	0	0	0	0	0	3.14971e-05	0	1.62388e-05	0	0	0	0	0	0	0	0	0	0	5.95103e-06	0	0	0	0	0	0	0	1.18422e-05	0	0
Bacteria/Actinobacteria/Thermoleophilia/Solirubrobacterales/480-2/OTU_000234	4.18227e-05	3.6501e-05	0	4.71869e-05	0	5.0535e-05	0.000371893	1.50242e-05	5.58995e-05	1.77917e-05	2.34285e-05	5.18618e-05	0	2.10296e-05	8.56421e-05	1.9974e-05	0	0	0	7.4691e-05	0	4.50045e-05	3.89932e-05	0	4.51646e-05	0	0.000149109	0.000454686	9.22716e-05	0.000111027	4.32221e-05	0	8.31912e-05	0	5.66617e-05	0.000168501	0.000271029	6.23699e-05	0.000119021	1.41663e-05	0.000136272	0.000141251	0.000268165	0.000668024	3.60334e-05	0	0	2.81897e-05	0
Bacteria/Actinobacteria/Thermoleophilia/Solirubrobacterales/480-2/OTU_000986	0	0	0	0	0	0	4.76785e-06	0	0	0	0	0	0	0	0	0	0	0	2.14192e-05	0	0	0	0	0	0	0	0	0	0	0	0	0	0	0	0	2.59232e-05	0.000116155	0	0	0	0	0	0	5.21893e-05	0.00367541	0.00152161	0.00230922	0.00204375	0.000848258
Bacteria/Actinobacteria/Thermoleophilia/Solirubrobacterales/480-2/OTU_001624	0	0	4.05318e-05	0	0	0	0	0	0	1.77917e-05	0	0	0	0	4.28211e-05	0	0	0	4.28385e-05	0	0	0	0	0	0	0	0	4.87163e-05	0	0	0	0	0	0	5.66617e-06	0.000103693	3.87184e-05	7.79624e-06	0	0	6.81361e-06	0	7.66186e-05	9.39408e-05	3.60334e-05	0	0.00010658	5.63793e-05	4.10447e-05
Bacteria/Actinobacteria/Thermoleophilia/Solirubrobacterales/480-2/OTU_001639	0	0	0	0	0	0	1.43036e-05	7.51208e-06	0	0	0	6.48273e-06	0	0	0	0	1.76972e-05	0	0	0	0	0	0	0	0	0	0	0	0	0	0	0	0	0	0	0	0	0	5.95103e-06	0	0	0	0	0	0	0	0	0	0
Bacteria/Actinobacteria/Thermoleophilia/Solirubrobacterales/480-2/OTU_002018	0.000102233	7.3002e-05	4.05318e-05	0.000259528	3.93783e-05	4.42182e-05	1.43036e-05	2.25362e-05	2.79497e-05	0.000284667	2.34285e-05	8.42755e-05	0	0	0	0	3.53945e-05	0	0	1.86727e-05	0	4.50045e-05	0	4.90196e-05	2.25823e-05	0	4.34901e-05	6.49551e-05	6.59083e-06	0	6.17459e-06	0	0.000110922	8.6103e-05	6.23279e-05	0.000220347	5.80776e-05	7.79624e-06	0	1.41663e-05	0.000177154	4.34617e-05	0.000191546	8.35029e-05	0	0	0	0	0
Bacteria/Actinobacteria/Thermoleophilia/Solirubrobacterales/480-2/OTU_002907	4.64697e-06	3.6501e-05	0	0	0	0	3.81428e-05	7.51208e-06	0	0	4.68571e-05	6.48273e-06	0	0	0	0	0	0	0	0	0	0	0	1.63399e-05	0	0	6.21288e-06	1.62388e-05	0	0	0	0	0	0	0	0	0	0	0	0	0	0	0	0	0	0	1.18422e-05	0	0
Bacteria/Actinobacteria/Thermoleophilia/Solirubrobacterales/480-2/OTU_005283	0	0	0	0	0	0	0	0	0	0	0	6.48273e-06	0	0	0	0	0	0	2.14192e-05	0	0	0	0	0	0	0	0	1.62388e-05	0	0	0	0	0	8.6103e-05	0	1.29616e-05	0	0	0	0	0	0	1.27698e-05	1.04379e-05	0	0	0	0	0
Bacteria/Actinobacteria/Thermoleophilia/Solirubrobacterales/OTU_005054	0	0	0	0	0	0	0	0	0	0	0	0	0	0	0	0	1.76972e-05	0	0	0	0	0	0	0	0	0	6.21288e-06	0	0	0	0	0	0	0	5.66617e-06	0	1.93592e-05	0	0	0	0	0	0	0	0.000180167	0	7.1053e-05	0	0
Bacteria/Actinobacteria/Thermoleophilia/Solirubrobacterales/TM146/OTU_001250	0	1.82505e-05	0	0	0	6.31688e-06	4.76785e-06	0	0	0	0	0	0	0	0	0	1.76972e-05	0	2.14192e-05	0	0	0	0	0	0	0	0	0	0	0	0	0	0	0	0	0	7.74368e-05	0	0	0	0	0	0	4.17515e-05	0.000648602	0.000608643	0.00403818	0.0010853	0.000670397
Bacteria/Armatimonadetes/Armatimonadia/Armatimonadales/Armatimonadaceae/Armatimonas/OTU_000765	0	0	0	0	0	1.89506e-05	0	0	1.39749e-05	0	0	0	0	0	0	3.99481e-05	0	2.94898e-05	0.000406966	0	0.000149098	0	0	0	0	0	0	0	6.59083e-06	0	0	0	0	0	1.13323e-05	0	3.87184e-05	0	1.19021e-05	0	8.8577e-05	2.17309e-05	1.27698e-05	2.08757e-05	0.00176564	0.00121729	2.36843e-05	1.40948e-05	5.47263e-05
Bacteria/Armatimonadetes/Armatimonadia/Armatimonadales/Armatimonadaceae/Armatimonas/OTU_003134	0	0	0	0	0	0	0	0	0	0	0	0	0	0	0	0	0	0	0	0	0	0	0	0	0	0	6.21288e-06	0	0	0	0	0	0	0	0	0	0	0	0	0	0	1.08654e-05	0	0	0	0	0.000307896	2.81897e-05	0
Bacteria/Armatimonadetes/OTU_001576	0	0	0	0	0	0	0	0	0	0	0	0	0	0	0	0	0	0	0	0	0	0	0	0	0	0	0	0	0	0	0	0	0	0	0	0	0	0	0	0	0	1.08654e-05	0	0	0.00291871	0.000304321	0.000592108	4.22845e-05	5.47263e-05
Bacteria/Armatimonadetes/OTU_001923	0	0	0	4.71869e-05	0	0	0	0	0	0	0	0	0	0	0	0	0	0	0	0	0	0	0	0	0	0	0	0	0	0	0	0	0	0	2.26647e-05	0	1.93592e-05	0	5.95103e-06	0	0	0	0	1.04379e-05	0.000360334	0	0.000201317	4.22845e-05	0
Bacteria/Armatimonadetes/OTU_005423	0	0	0	0	0	0	0	0	0	0	0	0	0	0	0	0	0	0	0	0	0	0	0	0	0	0	0	0	0	0	0	0	0	0	0	0	0	0	0	0	0	0	0	0	0	0	0	0	0
Bacteria/Bacteroidetes/Bacteroidetes_Incertae_Sedis/Unknown_Order/Unknown_Family/Prolixibacter/OTU_005556	0	0	0	0	0	0	0	0	0	0	0	0	0	0	0	0	0	0	0	0	0.000149098	0	0	0	0	0	0	0	0	0	0	0	0	0	0	0	0	0	0	0	0	0	0	0	0	0	0	0	0
Bacteria/Bacteroidetes/Bacteroidia/Bacteroidales/Bacteroidaceae/Bacteroides/OTU_005018	0	0	0	0	0	0	0	0	0	0	0	0	0	0	0	0	0	0	0	0	0	0	0	0	0	6.29941e-05	1.24258e-05	0	0	0	0	0	0	0	0	0	0	0	0	0	0	0	0	0	3.60334e-05	0	0	0	0
Bacteria/Bacteroidetes/Bacteroidia/Bacteroidales/Bacteroidaceae/Bacteroides/OTU_006050	0	0	0	0	0	0	0	0	0	0	0	0	0	0	0	0	0	0	0	0	0	0	0	0	0	0	0	0	0	0	0	4.43813e-05	0	0	5.66617e-06	1.29616e-05	0	0	0	0	0	0	0	0	0	0	0	0	0
Bacteria/Bacteroidetes/Bacteroidia/Bacteroidales/Marinilabiaceae/uncultured/OTU_000429	4.64697e-06	0	0	0	0	0	0	0	6.98744e-06	0	0	0	0	0	0	0	0	0	0	0	0	0	0	0	0	0	0	0	0	0	6.17459e-06	0	0	0	0	0	0	0	5.95103e-06	0	0	0	1.27698e-05	0	0	0	0	0	0
Bacteria/Bacteroidetes/Bacteroidia/Bacteroidales/Marinilabiaceae/uncultured/OTU_000596	0	0	0	0	0	0	0	7.51208e-06	0	0	0	6.48273e-06	0	0	0	0	0	0	0	0	0	0	0	0	0	3.14971e-05	0	0	0	0	0	0	0	0	0	0	1.93592e-05	0	0	0	0	0	0	0	0	0	1.18422e-05	0	0
Bacteria/Bacteroidetes/Bacteroidia/Bacteroidales/Marinilabiaceae/uncultured/OTU_000621	0	0	0	7.86448e-06	1.31261e-05	0	2.86071e-05	7.51208e-06	0	1.77917e-05	0	6.48273e-06	0	0	0	0	1.76972e-05	0	0	0	0	0	0	0	1.12911e-05	0	0	0	6.59083e-06	4.82728e-06	0	0	0	0	1.13323e-05	0	0	0	0	0	0	0	6.38488e-05	0	0	0	0	0	2.73632e-05
Bacteria/Bacteroidetes/Bacteroidia/Bacteroidales/Marinilabiaceae/uncultured/OTU_000895	0	0	0	0	1.31261e-05	6.31688e-06	4.76785e-06	0	0	1.77917e-05	0	6.48273e-06	0	2.10296e-05	0	0	0	2.94898e-05	0	1.86727e-05	0	0	0	1.63399e-05	1.12911e-05	0	0	0	0	0	0	4.43813e-05	0	0	5.66617e-06	0	0	0	0	0	0	0	6.38488e-05	0	0	0	0	0	0
Bacteria/Bacteroidetes/Bacteroidia/Bacteroidales/Marinilabiaceae/uncultured/OTU_001341	0	0	0	0	0	0	0	0	0	0	0	0	0	0	0	0	0	0	0	0	0	0	0	0	0	0	0	1.62388e-05	0	0	0	0	0	0	0	0	0	0	0	0	0	0	2.55395e-05	0	0	0	0	0	0
Bacteria/Bacteroidetes/Bacteroidia/Bacteroidales/Marinilabiaceae/uncultured/OTU_001840	4.64697e-06	0	0	7.86448e-06	0	0	0	0	0	0	0	0	0	0	0	0	0	0	2.14192e-05	0	0	0	0	0	0	0	6.21288e-06	0	0	0	0	0	0	0	0	3.88848e-05	1.93592e-05	0	1.19021e-05	0	0	0	2.55395e-05	0	0	0	0	0	0
Bacteria/Bacteroidetes/Bacteroidia/Bacteroidales/Marinilabiaceae/uncultured/OTU_002515	0	0	0	0	0	0	0	0	0	0	0	0	0	0	0	0	0	0	0	1.86727e-05	0	0	0	0	0	0	0	0	0	0	0	0	0	0	0	0	0	0	0	1.41663e-05	0	0	2.55395e-05	0	0	0	0	0	0
Bacteria/Bacteroidetes/Bacteroidia/Bacteroidales/Marinilabiaceae/uncultured/OTU_003689	0	0	4.05318e-05	0	0	0.000176873	6.67499e-05	0	1.39749e-05	0	0	0.000129655	2.40691e-05	0	0	0	0	0	0	0	0	4.50045e-05	1.94966e-05	0	0	0	3.72773e-05	0	0	0	0	0	1.38652e-05	0	5.66617e-06	0	1.93592e-05	1.55925e-05	0	0	6.81361e-06	0	0	1.04379e-05	0	0	0	0	0
Bacteria/Bacteroidetes/Bacteroidia/Bacteroidales/Marinilabiaceae/uncultured/OTU_004222	0	0	0	0	0	0	0	0	0	0	0	0	0	0	0	0	0	0	0	0	0	0	0	0	0	0	0	0	0	0	0	0	0	0	0	0	0	0	0	0	0	0	1.27698e-05	0	0	0	0	0	0
Bacteria/Bacteroidetes/Bacteroidia/Bacteroidales/Marinilabiaceae/uncultured/OTU_006499	0	0	0	0	0	3.79013e-05	2.38393e-05	7.51208e-06	0	0	0	5.18618e-05	0	0	0	1.9974e-05	0	0	0	3.73455e-05	0	0	0	0	0	3.14971e-05	3.10644e-05	1.62388e-05	1.97725e-05	3.86182e-05	0	0	1.38652e-05	0	0	0	0	7.79624e-06	0	1.41663e-05	0	6.51926e-05	2.55395e-05	6.26272e-05	0	0	0	0	0
Bacteria/Bacteroidetes/Bacteroidia/Bacteroidales/Marinilabiaceae/uncultured/OTU_006709	0	0	0	0	0	6.31688e-06	4.76785e-06	0	0	0	2.34285e-05	6.48273e-06	0	0	0	0	0	0	0	0	0	0	0	0	0	0	0	0	0	0	0	0	0	0	0	0	0	0	0	0	0	0	0	0	0	0	0	0	0
Bacteria/Bacteroidetes/Bacteroidia/Bacteroidales/Marinilabiaceae/uncultured/OTU_006845	0	0	0	0	0	0	0	0	0	0	0	0	0	0	0	0	0	0	0	0	0	0	0	0	0	0	6.21288e-06	0	0	0	0	0	0	0	0	0	0	0	5.95103e-06	0	0	0	0	0	0	0	0	0	0
Bacteria/Bacteroidetes/Bacteroidia/Bacteroidales/Marinilabiaceae/uncultured/OTU_007010	0	0	0	0	0	6.31688e-06	0	0	0	0	0	0	0	0	0	0	0	0	0	0	0	0	0	0	0	0	0	1.62388e-05	0	0	1.23492e-05	0	0	0	0	0	0	0	5.95103e-06	1.41663e-05	0	1.08654e-05	0	1.04379e-05	0	0	0	0	0
Bacteria/Bacteroidetes/Bacteroidia/Bacteroidales/OTU_001671	0	0	0	0	0	0	0	0	0	0	0	0	0	0	0	0	0	0	0	0	0	0	0	0	0	3.14971e-05	1.86386e-05	1.62388e-05	0	0	0	0	0	0.000172206	0	0	0	7.79624e-06	0	0	1.36272e-05	0	0	0	0	0	0	0	0
Bacteria/Bacteroidetes/Bacteroidia/Bacteroidales/OTU_003696	0	0	0	0	0	0	0	0	0	1.77917e-05	0	0	0	0	0	0	0	0	0	0	0	0	0	0	0	0	0	1.62388e-05	0	0	0	0	0	0	0	0	0	0	0	0	3.40681e-05	0	0	0	0	0	0	0	0
Bacteria/Bacteroidetes/Bacteroidia/Bacteroidales/OTU_005933	0	0	0	0	0	0	0	0	0	0	0	0	0	0	0	0	0	0	0	0	0.000149098	0	0	0	0	0	0	0	0	0	0	0	0	0	0	0	0	0	0	0	6.81361e-06	0	0	0	0	0	0	0	0
Bacteria/Bacteroidetes/Bacteroidia/Bacteroidales/OTU_006567	0	0	0	0	0	0	0	0	0	0	0	0	0	0	0	0	0	0	0	0	0	0	0	0	0	0	0	0	0	0	0	0	0	0	0	0	0	0	0	0	0	0	0	0	0	0	0	0	0
Bacteria/Bacteroidetes/Bacteroidia/Bacteroidales/Porphyromonadaceae/Macellibacteroides/OTU_001984	0	0	0	7.86448e-06	0	0	0	0	0	0	0	6.48273e-06	0	0	0	0	0	0	0	0	0.000149098	0	0	0	0	0	3.10644e-05	1.62388e-05	0	0	0	0	0	8.6103e-05	5.66617e-06	1.29616e-05	0	0	0	0	0	0	0	0	0	0	0	0	0
Bacteria/Bacteroidetes/Bacteroidia/Bacteroidales/Porphyromonadaceae/OTU_003815	0	0	0	0	0	0	0	0	0	0	0	0	0	0	0	0	0	0	0	0	0	0	0	0	0	0	1.24258e-05	0	0	0	0	0	0	0.000172206	0	0	0	0	0	0	6.81361e-06	0	0	0	0	0	0	0	0
Bacteria/Bacteroidetes/Bacteroidia/Bacteroidales/Porphyromonadaceae/Paludibacter/OTU_000912	0	0	0	0	0	0	0	0	0	0	0	0	0	0	0	0	0	0	0	0	0.00074549	0	0	0	0	0	6.21288e-06	0	0	0	0	0	0	0	0	0	0	0	0	0	1.36272e-05	0	2.55395e-05	0	0	0	0	1.40948e-05	0
Bacteria/Bacteroidetes/Bacteroidia/Bacteroidales/Porphyromonadaceae/Paludibacter/OTU_002523	0	0	0	0	0	0	0	0	0	0	0	0	0	0	0	0	0	0	0	0	0	0	0	0	0	0	1.24258e-05	0	0	0	0	0	0	8.6103e-05	0	1.29616e-05	0	0	0	0	0	0	0	0	0	0	0	0	0
Bacteria/Bacteroidetes/Bacteroidia/Bacteroidales/Porphyromonadaceae/Paludibacter/OTU_003392	0	0	0	0	0	0	0	0	0	0	0	0	0	0	0	0	0	0	0	0	0	0	0	0	0	0	0	1.62388e-05	0	0	0	0	0	0	0	1.29616e-05	0	0	0	0	0	0	0	0	0	0	0	0	0
Bacteria/Bacteroidetes/Bacteroidia/Bacteroidales/Porphyromonadaceae/Paludibacter/OTU_003724	0	0	0	0	0	0	0	0	0	0	0	0	0	0	0	0	0	0	0	0	0.000447294	0	0	0	0	0	1.24258e-05	1.62388e-05	0	0	0	0	0	0	5.66617e-06	3.88848e-05	0	0	0	0	0	0	1.27698e-05	0	0	0	0	0	0
Bacteria/Bacteroidetes/Bacteroidia/Bacteroidales/Porphyromonadaceae/Paludibacter/OTU_005958	0	0	0	0	0	0	0	0	0	0	0	0	0	0	0	0	0	0	0	0	0.000149098	0	0	0	0	0	6.21288e-06	0	0	0	0	0	0	0	0	2.59232e-05	0	0	0	0	0	0	0	0	0	0	0	0	0
Bacteria/Bacteroidetes/Bacteroidia/Bacteroidales/Porphyromonadaceae/Paludibacter/OTU_006405	0	0	0	0	0	0	0	0	0	0	0	0	0	0	0	0	0	0	0	0	0.000149098	0	0	0	0	0	0	1.62388e-05	0	0	0	0	0	0	0	1.29616e-05	0	0	0	0	0	0	0	0	0	0	0	0	0
Bacteria/Bacteroidetes/Bacteroidia/Bacteroidales/Porphyromonadaceae/Paludibacter/OTU_006797	0	0	0	0	0	0	0	0	0	0	0	0	0	0	0	0	0	0	0	0	0	0	0	0	0	0	0	0	0	0	0	0	0	0	5.66617e-06	0	0	0	0	0	0	0	0	0	0	0	0	0	0
Bacteria/Bacteroidetes/Bacteroidia/Bacteroidales/Porphyromonadaceae/Paludibacter/OTU_007687	0	0	0	0	0	0	0	0	0	0	0	0	0	0	0	0	0	0	0	0	0	0	0	0	0	0	0	0	0	0	0	0	0	0	0	0	0	0	0	0	0	0	0	0	0	0	0	0	0
Bacteria/Bacteroidetes/Bacteroidia/Bacteroidales/Porphyromonadaceae/Parabacteroides/OTU_006501	0	0	0	0	0	6.31688e-06	0	0	0	0	0	0	0	0	0	0	0	0	2.14192e-05	0	0	0	0	0	0	0	0	0	0	0	0	0	0	0	0	0	0	0	0	0	0	0	0	0	0	0	0	0	0
Bacteria/Bacteroidetes/Bacteroidia/Bacteroidales/Porphyromonadaceae/uncultured/OTU_005080	0	0	0	0	0	0	0	0	0	0	0	0	0	0	0	0	0	0	0	0	0.000149098	0	0	0	0	0	6.21288e-06	0	0	0	0	0	0	0	0	0	0	0	0	0	0	0	0	0	0	0	0	0	0
Bacteria/Bacteroidetes/Bacteroidia/Bacteroidales/Porphyromonadaceae/uncultured/OTU_005560	0	0	0	0	0	0	0	0	0	0	0	0	2.40691e-05	0	0	0	0	0	0	0	0.000149098	0	0	0	0	0	0	0	0	0	0	0	0	0	0	1.29616e-05	0	0	0	0	0	0	1.27698e-05	0	0	0	0	0	0
Bacteria/Bacteroidetes/Bacteroidia/Bacteroidales/Porphyromonadaceae/uncultured/OTU_006138	0	0	0	0	0	0	0	0	0	0	0	0	0	0	0	0	0	0	0	0	0	0	0	0	0	0	0	0	0	0	0	0	0	0	5.66617e-06	0	0	0	0	0	0	0	0	0	0	0	0	0	0
Bacteria/Bacteroidetes/Bacteroidia/Bacteroidales/Prevotellaceae/OTU_001216	0	0	0	0	0	0	0	0	0	0	0	0	2.40691e-05	0	0	0	0	0	0	0	0.00149098	0	0	0	0	0	3.72773e-05	9.74326e-05	0	0	0	0	0	0.00111934	1.13323e-05	6.4808e-05	0	0	0	0	0	2.17309e-05	6.38488e-05	0	0	0	0	0	0
Bacteria/Bacteroidetes/Bacteroidia/Bacteroidales/Prevotellaceae/OTU_002404	0	0	0	0	0	0	0	0	0	0	0	0	0	0	0	0	0	0	2.14192e-05	0	0.000149098	0	0	0	0	3.14971e-05	0	3.24775e-05	0	4.82728e-06	0	0	0	0	0	0	0	0	0	0	0	0	1.27698e-05	0	0	0	0	0	0
Bacteria/Bacteroidetes/Bacteroidia/Bacteroidales/Prevotellaceae/Prevotella/OTU_006000	0	0	0	0	0	0	0	0	0	0	0	6.48273e-06	0	0	0	0	1.76972e-05	0	0	0	0	0	0	0	0	0	0	0	0	0	0	0	0	0	0	0	0	0	0	0	6.81361e-06	0	0	0	0	0	0	0	0
Bacteria/Bacteroidetes/Bacteroidia/Bacteroidales/Prevotellaceae/Prevotella/OTU_006879	0	0	0	0	0	6.94857e-05	3.3375e-05	0	0	0	0	3.88964e-05	0	0	0	0	0	0	0	0	0	0	0	0	0	0	0	0	0	0	0	0	0	0	0	0	0	0	0	0	0	0	0	0	0	0	0	0	0
Bacteria/Bacteroidetes/Bacteroidia/Bacteroidales/Prevotellaceae/Prevotella/OTU_007547	0	0	0	0	0	0	0	0	0	0	0	0	0	0	0	0	0	0	0	0	0	0	0	0	0	3.14971e-05	0	1.62388e-05	0	0	0	0	0	0	0	0	0	0	0	0	0	0	0	0	0	0	1.18422e-05	0	0
Bacteria/Bacteroidetes/Bacteroidia/Bacteroidales/Rikenellaceae/Alistipes/OTU_005110	0	0	0	0	0	6.31688e-06	0	0	0	0	0	0	0	0	0	0	0	0	0	0	0	0	0	0	0	3.14971e-05	0	0	0	0	0	0	0	8.6103e-05	0	0	0	0	0	0	1.36272e-05	0	1.27698e-05	0	0	0	0	0	0
Bacteria/Bacteroidetes/Bacteroidia/Bacteroidales/Rikenellaceae/Blvii28_wastewater-sludge_group/OTU_005273	0	0	0	0	0	0	0	0	0	0	0	0	0	0	0	0	0	0	0	0	0.000298196	0	0	0	0	0	0	0	0	0	0	0	0	0	0	0	0	0	0	0	0	0	0	0	0	0	0	0	0
Bacteria/Bacteroidetes/BD2-2/OTU_000189	0	3.6501e-05	4.05318e-05	7.86448e-06	0	0	1.43036e-05	2.25362e-05	1.39749e-05	1.77917e-05	2.34285e-05	1.29655e-05	0	4.20592e-05	8.56421e-05	1.9974e-05	0	0	2.14192e-05	3.73455e-05	0	0.000225023	1.94966e-05	1.63399e-05	0	0	6.21288e-06	3.24775e-05	1.31817e-05	1.44818e-05	1.23492e-05	0	0	8.6103e-05	3.96632e-05	3.88848e-05	5.80776e-05	7.79624e-06	1.78531e-05	0	0	1.08654e-05	0.000612949	2.08757e-05	3.60334e-05	0	2.36843e-05	1.40948e-05	2.73632e-05
Bacteria/Bacteroidetes/BD2-2/OTU_000328	0	1.82505e-05	0	0	0	0	0	0	0	0	0	0	2.40691e-05	0	4.28211e-05	0	0	0	0	0	0	4.50045e-05	0	0	0	0	0	0	0	0	0	0	2.77304e-05	0	0	0	1.93592e-05	0	0	0	0	0	0.000153237	1.04379e-05	0	0.000304321	1.18422e-05	0	0
Bacteria/Bacteroidetes/BD2-2/OTU_000399	0	0	0	0	0	0	0	7.51208e-06	6.98744e-06	0	0	0	0	0	0	3.99481e-05	0	0	0	0	0	0	0	0	0	0	0	0	0	0	6.17459e-06	0	0	8.6103e-05	0	0	0	0	5.95103e-06	0	6.81361e-06	1.08654e-05	0	0	0	0	0	0	0
Bacteria/Bacteroidetes/BD2-2/OTU_000404	0	0	0	7.86448e-06	0	0	4.76785e-06	0	0	0	0	0	2.40691e-05	0	4.28211e-05	0	0	2.94898e-05	0	0	0.000149098	9.0009e-05	0	0	0	0	0	0	0	0	0	0	0	0	0	0	0	0	0	0	1.36272e-05	0	6.38488e-05	0	0	0	0	0	0
Bacteria/Bacteroidetes/BD2-2/OTU_000459	9.29394e-06	0	0	0	0	0	1.90714e-05	0	6.98744e-06	1.77917e-05	0	0	2.40691e-05	0	0	0	0	8.84695e-05	0	0	0	0.000180018	0	0	0	0	6.21288e-06	3.24775e-05	0	4.34455e-05	0	0	1.38652e-05	0	2.83309e-05	3.88848e-05	3.87184e-05	7.79624e-06	2.38041e-05	1.41663e-05	0	2.17309e-05	0.000255395	1.04379e-05	0	0	0	2.81897e-05	0
Bacteria/Bacteroidetes/BD2-2/OTU_000460	4.64697e-06	0	0	0	1.31261e-05	0	0	0	0	0	0	0	0	0	4.28211e-05	0	0	0	0	0	0	9.0009e-05	0	0	0	0	6.21288e-06	0	0	0	0	0	0	0	5.66617e-06	0	0	0	0	0	0	1.08654e-05	0.000114928	0	3.60334e-05	0	0	0	0
Bacteria/Bacteroidetes/BD2-2/OTU_000580	0	0	0	0	0	0	0	7.51208e-06	0	0	0	6.48273e-06	0	0	0	0	1.76972e-05	0	2.14192e-05	1.86727e-05	0	0	0	0	0	0	0	0	0	0	6.17459e-06	0	1.38652e-05	0	0	0	0	0	5.95103e-06	0	0	0	0.000153237	0	0	0	1.18422e-05	0	0
Bacteria/Bacteroidetes/BD2-2/OTU_000605	0	0	0	0	0	0	0	0	0	0	0	0	2.40691e-05	0	0	0	0	0	0	0	0	9.0009e-05	0	0	0	3.14971e-05	0	0	0	0	0	0	0	0	0	0	0	7.79624e-06	0	0	0	0	7.66186e-05	0	0	0	0	0	1.36816e-05
Bacteria/Bacteroidetes/BD2-2/OTU_000619	4.64697e-06	0	0	0	0	0	0	0	0	0	0	0	2.40691e-05	0	0	0	0	0	0	0	0	0.000135014	0	0	0	0	0	0	0	0	0	0	0	0	0	0	0	0	0	0	6.81361e-06	0	0.000114928	0	0	0	0	0	0
Bacteria/Bacteroidetes/BD2-2/OTU_000655	0	0	0	0	0	0	0	0	0	0	0	0	0	0	0	0	0	0	0	0	0	0	0	0	0	0	0	0	0	0	0	0	0	0	0	0	0	7.79624e-06	0	0	0	0	0	0	0	0	0	0	0
Bacteria/Bacteroidetes/BD2-2/OTU_000671	0	0	0	0	0	0	4.76785e-06	0	0	0	0	0	0	0	0	0	0	0	0	1.86727e-05	0	0	0	0	0	3.14971e-05	0	3.24775e-05	0	0	0	0	0	0	5.66617e-06	0	0	0	0	0	0	0	5.1079e-05	0	0	0	0	0	0
Bacteria/Bacteroidetes/BD2-2/OTU_000690	0	1.82505e-05	0	7.86448e-06	0	0	9.53571e-06	0	0	0	0	0	0	0	4.28211e-05	0	0	2.94898e-05	2.14192e-05	0	0	0	0	0	0	0	0	0	0	4.82728e-06	6.17459e-06	0	0	0	5.66617e-06	1.29616e-05	0	0	0	0	0	0	7.66186e-05	0	0	0	0	0	0
Bacteria/Bacteroidetes/BD2-2/OTU_000752	0	0	0	0	0	0	0	0	0	0	0	0	0	0	0	0	0	0	0	1.86727e-05	0	0	0	0	0	0	0	0	0	0	0	0	0	0	0	0	0	0	0	0	0	0	0	0	0	0	0	0	0
Bacteria/Bacteroidetes/BD2-2/OTU_000797	0	0	0	0	0	6.31688e-06	0	0	0	1.77917e-05	0	0	0	2.10296e-05	0	0	0	0	0	0	0	4.50045e-05	0	0	0	0	0	1.62388e-05	0	4.82728e-06	0	0	0	8.6103e-05	1.13323e-05	0	0	0	1.19021e-05	0	0	0	6.38488e-05	2.08757e-05	0	0	0	0	0
Bacteria/Bacteroidetes/BD2-2/OTU_000886	9.29394e-06	0	0	0	1.31261e-05	0	0	0	0	0	0	0	0	0	0	0	0	0	0	0	0	0	0	0	0	0	0	0	0	0	0	0	0	0	0	0	0	0	0	0	0	0	8.93883e-05	0	3.60334e-05	0	0	0	0
Bacteria/Bacteroidetes/BD2-2/OTU_000965	0	0	0	0	0	6.31688e-06	1.90714e-05	0	0	0	0	0	0	0	0	0	0	5.89797e-05	0	0	0	4.50045e-05	0	0	0	0	0	0	0	4.82728e-06	0	4.43813e-05	0	0	1.13323e-05	0	0	0	5.95103e-06	0	0	0	3.83093e-05	0	0	0	0	0	0
Bacteria/Bacteroidetes/BD2-2/OTU_000983	0	0	0	0	0	0	9.53571e-06	0	0	0	0	0	0	0	0	0	0	0	0	0	0	4.50045e-05	0	0	0	0	0	0	0	0	0	4.43813e-05	1.38652e-05	0	0	0	0	0	0	0	0	0	6.38488e-05	0	0	0	0	0	0
Bacteria/Bacteroidetes/BD2-2/OTU_001031	0	1.82505e-05	0	0	0	0	0	0	0	0	0	0	0	0	0	0	0	0	0	0	0	0	0	0	0	0	0	0	0	0	6.17459e-06	0	0	0	0	0	1.93592e-05	0	0	0	0	0	1.27698e-05	0	0	0.000304321	0	0	0
Bacteria/Bacteroidetes/BD2-2/OTU_001137	0	0	0	0	0	0	0	7.51208e-06	0	0	2.34285e-05	0	0	0	0	0	0	0	0	0	0	0	0	0	0	0	0	0	0	0	0	0	0	0	0	0	0	0	0	0	0	0	1.27698e-05	0	0	0	0	0	0
Bacteria/Bacteroidetes/BD2-2/OTU_001295	0	0	0	0	0	0	0	0	0	0	0	0	0	0	0	0	0	0	2.14192e-05	0	0	0	0	0	0	0	6.21288e-06	1.62388e-05	0	0	0	4.43813e-05	0	0	5.66617e-06	1.29616e-05	1.93592e-05	0	5.95103e-06	0	0	0	7.66186e-05	0	0	0	0	0	0
Bacteria/Bacteroidetes/BD2-2/OTU_001302	0	0	0	0	0	0	0	0	0	0	0	0	0	0	0	0	0	0	0	0	0	0	0	0	0	0	0	0	0	0	0	0	0	0	0	0	0	0	5.95103e-06	0	0	0	0	0	0	0	0	0	0
Bacteria/Bacteroidetes/BD2-2/OTU_001320	0	1.82505e-05	0	0	0	0	4.76785e-06	0	0	0	0	0	0	0	0	0	0	0	0	0	0	0	1.94966e-05	0	1.12911e-05	0	0	3.24775e-05	1.31817e-05	1.44818e-05	0	0	0	0	1.13323e-05	1.29616e-05	0	0	2.38041e-05	0	0	1.08654e-05	7.66186e-05	3.13136e-05	0	0	0	0	0
Bacteria/Bacteroidetes/BD2-2/OTU_001324	0	0	0	0	0	0	0	0	0	0	0	0	0	0	0	0	0	0	0	0	0	4.50045e-05	0	0	0	0	0	0	0	0	0	0	0	0	0	0	0	0	0	0	0	0	0	0	0	0	0	0	0
Bacteria/Bacteroidetes/BD2-2/OTU_001521	0	0	0	0	0	0	0	0	0	0	0	0	0	0	0	0	0	0	0	0	0	0	0	0	0	0	0	1.62388e-05	0	0	0	0	0	0	0	0	1.93592e-05	0	5.95103e-06	0	0	0	2.55395e-05	0	0	0	0	0	0
Bacteria/Bacteroidetes/BD2-2/OTU_001525	0	0	0	0	0	0	0	0	0	0	0	0	0	0	0	0	0	0	0	0	0	0	0	0	0	0	0	0	0	0	0	0	0	0	0	0	0	0	5.95103e-06	0	0	0	2.55395e-05	0	0	0	0	0	0
Bacteria/Bacteroidetes/BD2-2/OTU_001553	0	0	0	0	0	0	0	0	0	0	0	0	0	0	0	0	0	0	0	0	0	0	0	0	0	0	0	0	0	0	0	0	0	0	0	0	0	0	0	0	0	0	3.83093e-05	0	0	0	0	0	0
Bacteria/Bacteroidetes/BD2-2/OTU_001681	0	0	0	0	0	0	0	0	0	0	0	6.48273e-06	0	0	0	0	0	0	0	1.86727e-05	0	4.50045e-05	0	0	0	0	0	0	0	0	6.17459e-06	0	0	0	0	0	0	0	0	0	0	0	3.83093e-05	0	0	0	0	0	0
Bacteria/Bacteroidetes/BD2-2/OTU_001721	0	0	0	0	0	0	0	0	0	0	0	0	0	0	0	0	0	0	0	0	0	4.50045e-05	0	0	0	0	0	0	0	0	0	0	0	0	0	0	0	0	0	0	0	0	3.83093e-05	0	0	0	0	0	0
Bacteria/Bacteroidetes/BD2-2/OTU_001807	0	0	0	0	0	0	0	0	0	0	0	0	0	0	4.28211e-05	0	0	0	0	0	0	0	0	0	0	0	0	0	0	0	0	0	0	0	0	0	0	0	0	0	0	0	5.1079e-05	0	0	0	0	0	0
Bacteria/Bacteroidetes/BD2-2/OTU_001913	0	0	0	0	0	0	4.76785e-06	0	0	0	0	0	0	0	0	0	0	0	0	0	0	4.50045e-05	0	0	0	0	0	0	0	4.82728e-06	0	0	0	0	1.13323e-05	0	0	0	5.95103e-06	0	0	1.08654e-05	3.83093e-05	0	0	0	0	0	0
Bacteria/Bacteroidetes/BD2-2/OTU_002035	0	0	0	0	0	0	4.76785e-06	0	6.98744e-06	0	0	0	0	0	0	0	0	0	0	0	0	0	0	0	1.12911e-05	0	0	0	0	0	0	0	0	0	5.66617e-06	0	0	0	5.95103e-06	0	0	0	3.83093e-05	0	0	0	0	0	0
Bacteria/Bacteroidetes/BD2-2/OTU_002095	0	0	0	0	0	6.31688e-06	0	0	0	0	0	0	0	0	0	0	0	0	0	0	0	0	0	0	0	0	0	0	0	0	0	0	0	0	0	0	0	0	5.95103e-06	1.41663e-05	0	0	0	0	0	0	0	0	0
Bacteria/Bacteroidetes/BD2-2/OTU_002216	0	0	0	0	0	6.31688e-06	4.76785e-06	0	0	0	0	0	0	0	0	0	0	0	0	0	0	0	0	0	0	3.14971e-05	0	0	0	0	0	0	0	0	0	0	0	0	0	0	0	0	3.83093e-05	0	3.60334e-05	0	0	0	1.36816e-05
Bacteria/Bacteroidetes/BD2-2/OTU_002401	0	0	0	0	0	0	4.76785e-06	0	0	0	0	0	0	0	0	0	0	0	0	0	0	0	0	0	0	0	0	0	0	0	0	0	0	0	0	0	0	0	0	0	0	0	2.55395e-05	0	0	0	0	0	0
Bacteria/Bacteroidetes/BD2-2/OTU_002655	0	1.82505e-05	0	0	0	0	0	0	0	0	0	0	0	0	0	1.9974e-05	0	0	0	0	0	0	0	0	0	0	0	0	0	4.82728e-06	0	0	0	0	0	0	0	0	0	0	0	0	1.27698e-05	0	3.60334e-05	0	0	0	0
Bacteria/Bacteroidetes/BD2-2/OTU_002703	0	0	0	0	0	0	0	0	0	0	0	0	0	0	0	0	0	0	0	0	0	0	0	0	0	0	0	0	0	0	0	0	0	0	0	0	0	0	0	0	0	0	3.83093e-05	0	0	0	0	0	0
Bacteria/Bacteroidetes/BD2-2/OTU_002775	0	0	0	0	0	0	0	0	0	0	0	0	0	0	0	0	0	0	0	0	0	0	0	0	1.12911e-05	0	1.24258e-05	1.62388e-05	0	0	0	0	0	0	0	0	1.93592e-05	0	1.19021e-05	0	0	0	1.27698e-05	3.13136e-05	0	0	0	0	0
Bacteria/Bacteroidetes/BD2-2/OTU_002830	0	0	0	0	0	0	0	0	0	0	0	0	0	0	0	0	0	0	0	0	0	0	0	0	0	0	0	0	0	0	0	0	0	0	0	0	0	0	0	0	0	0	3.83093e-05	0	0	0	0	0	0
Bacteria/Bacteroidetes/BD2-2/OTU_002842	0	0	0	0	0	6.31688e-06	0	0	0	0	0	0	0	0	0	0	0	0	0	0	0	0	0	0	0	0	0	0	0	0	0	0	0	0	0	0	0	0	0	0	0	0	0	0	0	0	0	0	0
Bacteria/Bacteroidetes/BD2-2/OTU_003062	4.64697e-06	0	0	0	0	0	0	0	0	0	0	0	0	0	0	0	0	0	0	0	0	0	0	0	0	0	0	0	0	0	0	0	0	0	0	0	0	0	0	0	0	2.17309e-05	0	0	0	0	0	0	0
Bacteria/Bacteroidetes/BD2-2/OTU_003222	0	0	0	0	0	0	0	0	0	0	0	0	0	0	0	0	0	2.94898e-05	0	0	0	0	0	0	0	0	0	1.62388e-05	0	0	0	0	0	0	0	0	0	0	0	0	0	0	2.55395e-05	0	0	0	0	0	0
Bacteria/Bacteroidetes/BD2-2/OTU_003337	0	0	0	0	0	0	1.43036e-05	0	0	0	0	0	0	2.10296e-05	0	0	1.76972e-05	0	0	0	0	0	0	0	0	0	0	0	6.59083e-06	0	0	4.43813e-05	1.38652e-05	0	1.13323e-05	0	0	1.55925e-05	0	0	6.81361e-06	0	0.000127698	1.04379e-05	0	0	0	0	1.36816e-05
Bacteria/Bacteroidetes/BD2-2/OTU_003607	0	0	0	0	0	0	0	0	0	0	0	0	0	2.10296e-05	0	0	0	0	0	0	0	0	0	0	0	0	0	0	0	0	0	0	0	0	0	0	0	0	0	0	0	0	1.27698e-05	0	0	0	0	0	0
Bacteria/Bacteroidetes/BD2-2/OTU_003718	0	0	0	0	0	0	4.76785e-06	0	0	0	0	0	0	0	0	0	0	0	0	0	0	0	0	0	0	0	0	0	0	0	0	0	0	0	0	0	0	0	0	0	0	0	1.27698e-05	0	0	0	0	0	0
Bacteria/Bacteroidetes/BD2-2/OTU_004249	0	0	0	0	0	0	0	0	0	0	0	0	0	0	0	0	0	0	0	0	0	0	0	0	0	0	0	0	0	0	0	0	0	0	0	0	0	0	0	0	0	0	1.27698e-05	0	0	0	0	0	0
Bacteria/Bacteroidetes/BD2-2/OTU_004262	0	0	0	0	0	0	0	0	0	0	0	0	0	0	0	0	0	0	0	0	0	0	0	0	0	0	0	0	0	0	0	0	0	0	0	0	0	0	0	1.41663e-05	0	0	0	0	0	0	0	0	0
Bacteria/Bacteroidetes/BD2-2/OTU_004306	0	1.82505e-05	0	0	0	0	0	0	0	0	0	0	0	0	0	0	0	0	0	0	0	0	0	0	0	0	0	0	0	0	0	0	0	0	0	0	0	0	0	0	0	0	6.38488e-05	0	0	0	0	0	0
Bacteria/Bacteroidetes/BD2-2/OTU_004391	0	0	0	0	0	0	0	0	0	0	0	0	0	0	0	0	0	0	0	0	0	0	0	0	0	0	0	0	0	0	0	0	0	0	0	0	0	0	0	0	0	0	2.55395e-05	0	0	0	0	0	0
Bacteria/Bacteroidetes/BD2-2/OTU_004570	0	0	0	0	0	0	4.76785e-06	0	0	0	0	0	0	0	0	0	0	0	0	0	0	0	0	0	0	0	0	0	0	0	0	0	0	0	0	0	0	0	0	0	0	0	0	0	0	0	0	0	0
Bacteria/Bacteroidetes/BD2-2/OTU_004579	0	0	0	0	0	0	0	0	0	0	0	0	0	0	0	0	0	0	0	0	0	4.50045e-05	0	0	0	0	0	0	0	0	0	0	0	0	0	0	0	0	0	0	0	0	1.27698e-05	0	0	0	0	0	1.36816e-05
Bacteria/Bacteroidetes/BD2-2/OTU_004620	0	0	0	0	0	0	0	0	0	0	0	0	0	0	0	0	0	0	0	0	0	0	0	0	0	0	0	0	0	0	0	0	0	0	0	0	0	0	0	0	0	0	0	0	0	0	0	0	0
Bacteria/Bacteroidetes/BD2-2/OTU_004753	0	0	0	0	0	0	0	0	0	0	0	0	0	0	0	0	0	0	0	0	0	0	0	0	0	0	6.21288e-06	1.62388e-05	0	9.65456e-06	0	0	0	0	1.13323e-05	0	0	0	1.19021e-05	0	0	1.08654e-05	0	0	0	0	0	0	0
Bacteria/Bacteroidetes/BD2-2/OTU_004976	0	0	0	0	0	0	0	0	0	0	0	0	0	0	0	0	0	0	0	0	0	0	0	0	0	0	0	0	0	0	0	0	0	0	0	0	0	0	0	0	0	0	1.27698e-05	0	0	0	0	0	0
Bacteria/Bacteroidetes/BD2-2/OTU_005720	0	0	0	0	1.31261e-05	0	0	0	0	0	0	0	0	0	0	0	0	0	0	0	0	0	0	0	0	0	0	0	0	0	0	0	0	0	0	0	0	0	0	0	0	0	1.27698e-05	0	0	0	0	0	0
Bacteria/Bacteroidetes/BD2-2/OTU_005722	0	0	0	0	0	0	0	0	0	0	0	0	0	0	0	0	0	0	0	0	0	0	0	0	0	0	0	0	0	0	0	0	0	0	0	1.29616e-05	0	0	0	0	0	0	1.27698e-05	0	0	0	0	0	0
Bacteria/Bacteroidetes/BD2-2/OTU_005819	4.64697e-06	0	4.05318e-05	0	0	0	4.76785e-06	0	0	0	2.34285e-05	0	0	0	0	0	0	0	0	0	0.000149098	4.50045e-05	0	0	0	0	0	1.62388e-05	0	0	0	0	0	0	5.66617e-06	1.29616e-05	0	0	0	1.41663e-05	0	0	8.93883e-05	0	0	0	0	0	0
Bacteria/Bacteroidetes/BD2-2/OTU_006173	0	0	0	0	0	0	0	0	0	0	0	0	0	0	0	0	0	0	0	0	0	0	0	1.63399e-05	0	0	0	0	0	0	0	0	0	0	5.66617e-06	0	0	0	0	0	0	0	0	0	0	0	0	0	0
Bacteria/Bacteroidetes/BD2-2/OTU_006314	0	0	0	0	0	0	4.76785e-06	0	0	0	0	0	0	0	0	0	1.76972e-05	0	0	0	0	0	0	0	0	0	0	0	0	0	0	0	0	0	5.66617e-06	0	0	0	0	0	0	0	0	0	0	0	0	0	0
Bacteria/Bacteroidetes/BD2-2/OTU_006333	0	0	0	0	0	0	0	0	0	0	0	6.48273e-06	0	0	0	0	0	0	0	0	0	0	0	0	0	0	0	0	0	0	0	0	0	0	0	0	0	0	0	0	0	0	0	0	0	0	0	0	0
Bacteria/Bacteroidetes/BD2-2/OTU_006437	0	0	0	0	0	0	0	0	0	0	0	0	0	0	0	0	0	0	0	0	0	0	0	0	0	0	0	0	0	0	0	0	0	0	0	0	0	0	0	0	0	0	2.55395e-05	0	0	0	0	0	0
Bacteria/Bacteroidetes/BD2-2/OTU_006886	0	0	0	0	0	0	0	0	0	0	0	0	0	0	0	0	0	0	0	0	0	0	0	0	0	0	0	0	0	0	0	0	0	0	0	0	0	0	0	0	0	0	0	0	0	0	0	0	0
Bacteria/Bacteroidetes/BD2-2/OTU_006941	0	0	0	0	0	0	0	0	0	0	0	0	0	0	0	0	0	0	0	0	0	0	0	0	0	0	0	0	0	0	0	0	0	0	0	0	0	0	0	0	0	0	1.27698e-05	0	0	0	0	0	0
Bacteria/Bacteroidetes/BD2-2/OTU_007207	0	0	0	0	0	0	0	0	0	0	0	0	0	0	0	0	0	0	0	0	0	4.50045e-05	0	0	0	0	0	0	0	0	0	0	0	0	0	0	0	0	0	0	0	0	0	0	0	0	0	0	0
Bacteria/Bacteroidetes/BD2-2/OTU_007427	0	0	0	0	0	0	0	0	0	0	0	0	0	0	0	0	0	0	0	0	0	0	0	0	0	0	0	0	0	0	0	0	0	0	0	0	0	0	5.95103e-06	0	0	1.08654e-05	0	0	0	0	0	0	0
Bacteria/Bacteroidetes/BD2-2/OTU_007527	0	0	0	0	0	0	4.76785e-06	0	0	0	0	0	0	0	0	0	0	0	0	0	0	0	0	0	0	0	0	0	0	0	0	0	0	0	0	1.29616e-05	0	0	0	0	0	0	0	0	0	0	0	0	0
Bacteria/Bacteroidetes/BD2-2/OTU_007543	0	0	0	0	0	0	0	0	0	0	0	0	0	0	0	0	0	0	0	0	0	0	0	0	0	0	0	0	0	0	0	0	0	0	0	0	0	0	5.95103e-06	1.41663e-05	0	0	0	0	0	0	0	0	0
Bacteria/Bacteroidetes/Cytophagia/Cytophagales/Cyclobacteriaceae/Algoriphagus/OTU_000618	4.64697e-06	0	0	0	1.31261e-05	0	0	0	0	0	2.34285e-05	6.48273e-06	0.000529521	2.10296e-05	0	0	0	0	0	0	0	0.000225023	0	0	0	0	0	0	0.00336791	6.27546e-05	2.46984e-05	8.87626e-05	4.15956e-05	0	5.66617e-06	3.88848e-05	1.93592e-05	0.0031185	0.000119021	2.83326e-05	0	0	7.66186e-05	1.04379e-05	0	0	0	0	0
Bacteria/Bacteroidetes/Cytophagia/Cytophagales/Cyclobacteriaceae/Algoriphagus/OTU_003473	7.43515e-05	0	0	1.5729e-05	0	0	1.43036e-05	1.50242e-05	0	0	0	6.48273e-06	0	0	0	1.9974e-05	0	0	0	0	0	0	0	1.63399e-05	0	0	6.21288e-06	1.62388e-05	6.59083e-06	4.82728e-05	0	4.43813e-05	0	0	1.13323e-05	1.29616e-05	0	7.79624e-06	5.95103e-05	0	1.36272e-05	1.08654e-05	0	0	0	0	0	0	0
Bacteria/Bacteroidetes/Cytophagia/Cytophagales/Cyclobacteriaceae/Algoriphagus/OTU_006956	9.29394e-06	1.82505e-05	0	0	0	0	4.76785e-06	0	0	0	0	0	0	0	0	0	0	0	0	0	0	0	0	0	0	0	0	0	0	0	0	0	0	0	0	0	0	0	0	0	0	0	1.27698e-05	0	0	0	0	0	0
Bacteria/Bacteroidetes/Cytophagia/Cytophagales/Cyclobacteriaceae/OTU_000122	0.000683105	0.00147829	0.00068904	0.0020369	0.00116822	0.00334163	0.00651766	0.00175031	0.0013346	0.000978543	0.001148	0.00398688	0.000649866	0.000147207	0.000256926	9.98702e-05	8.84862e-05	5.89797e-05	0.000428385	0.000149382	0.000149098	0.00049505	0.000194966	6.53595e-05	0.00010162	9.44912e-05	0.000186386	0.000292298	4.61358e-05	9.65456e-06	8.02697e-05	8.87626e-05	4.15956e-05	0.000172206	0	6.4808e-05	0.000290388	7.79624e-05	1.78531e-05	2.83326e-05	6.13225e-05	6.51926e-05	7.66186e-05	0.000167006	0.000324301	0.00152161	4.73687e-05	0.000197328	0.0092077
Bacteria/Bacteroidetes/Cytophagia/Cytophagales/Cyclobacteriaceae/OTU_006486	0	0	0	0	0	0	0	0	0	0	0	0	0	0	0	0	0	0	0	0	0	0	0	0	0	0	0	0	0	0	0	0	0	0	0	0	0	0	0	0	0	0	0	0	0.000144134	0	1.18422e-05	0	0
Bacteria/Bacteroidetes/Cytophagia/Cytophagales/Cyclobacteriaceae/OTU_007095	0	0	0	0	0	0	0	0	0	0	0	0	0	0	0	0	0	0	0	0	0	0	0	0	0	0	0	0	0	0	0	0	0	0	0	0	0	0	0	0	0	0	1.27698e-05	0	0	0	0	0	0
Bacteria/Bacteroidetes/Cytophagia/Cytophagales/Cytophagaceae/Arcicella/OTU_000228	0	5.47515e-05	0	0	0	6.31688e-06	0	0	0	0	0	0	0	0	0.000128463	0	0	0	2.14192e-05	3.73455e-05	0.000149098	0	0	0	0	6.29941e-05	6.21288e-06	0	0	4.82728e-06	0	0	0	0.000172206	0.000368301	0	0	0	5.95103e-06	0	6.81361e-06	2.17309e-05	0	0	3.60334e-05	0	0	0	0
Bacteria/Bacteroidetes/Cytophagia/Cytophagales/Cytophagaceae/Arcicella/OTU_004297	0	0	0	0	0	0	0	0	0	0	0	0	0	0	0	0	0	0	0	0	0	0	0	0	0	3.14971e-05	0	0	0	0	0	0	0	0	0	0	0	0	0	0	0	1.08654e-05	0	0	0	0	0	0	0
Bacteria/Bacteroidetes/Cytophagia/Cytophagales/Cytophagaceae/Arcicella/OTU_004706	0	0	0	0	0	0	0	0	0	0	0	0	2.40691e-05	0	0	0	0	0	0	0	0.000149098	0	0	0	0	0	0	0	0	0	0	0	0	0	1.13323e-05	0	0	0	0	0	0	0	0	1.04379e-05	0	0	2.36843e-05	0	0
Bacteria/Bacteroidetes/Cytophagia/Cytophagales/Cytophagaceae/Arcicella/OTU_006041	0	0	0	0	0	0	0	0	0	0	0	0	0	0	0	0	0	0	0	0	0	0	0	0	0	0	0	0	0	0	0	0	0	0	0	0	0	0	0	0	0	1.08654e-05	0	0	0	0	0	0	0
Bacteria/Bacteroidetes/Cytophagia/Cytophagales/Cytophagaceae/Chryseolinea/OTU_002743	0	0	0	0	0	6.31688e-06	0	0	0	0	0	0	0	0	0	0	0	0	0	0	0	0	0	0	0	3.14971e-05	0	3.24775e-05	0	0	0	0	0	0	0	0	0	7.79624e-06	0	0	0	0	0	0	0	0	0	0	0
Bacteria/Bacteroidetes/Cytophagia/Cytophagales/Cytophagaceae/Cytophaga/OTU_003226	0	0	0	0	0	0	0	0	0	0	0	0	0	0	0	0	0	0	0	1.86727e-05	0	0	0	0	0	0	1.24258e-05	1.62388e-05	0	0	0	0	0	0	0	0	0	0	0	0	0	0	0	1.04379e-05	0.0001081	0	0	1.40948e-05	0
Bacteria/Bacteroidetes/Cytophagia/Cytophagales/Cytophagaceae/Dyadobacter/OTU_003100	0	0	0	0	0	0	0	0	0	0	0	0	0	0	0	0	0	0	0	0	0.000149098	0	0	0	0	0	6.21288e-06	0	0	0	0	0	0	0	0	0	0	0	0	0	0	0	0	0	0	0	0	0	0
Bacteria/Bacteroidetes/Cytophagia/Cytophagales/Cytophagaceae/Emticicia/OTU_006985	0	0	0	0	0	0	0	0	0	0	0	0	0	0	0	0	0	0	0	0	0	0	0	0	0	0	0	0	0	0	0	0	0	0	0	0	0	0	0	0	0	0	0	0	3.60334e-05	0	0	0	1.36816e-05
Bacteria/Bacteroidetes/Cytophagia/Cytophagales/Cytophagaceae/Leadbetterella/OTU_001498	0	0	0	0	0	6.31688e-06	0	0	0	0	0	0	0	0	0	0	0	0	2.14192e-05	0	0.000298196	0	0	0	0	6.29941e-05	1.86386e-05	4.87163e-05	0	0	6.17459e-06	0	0	8.6103e-05	0	2.59232e-05	1.93592e-05	0	5.95103e-06	0	0	1.08654e-05	6.38488e-05	0	3.60334e-05	0	0.000497371	1.40948e-05	2.73632e-05
Bacteria/Bacteroidetes/Cytophagia/Cytophagales/Cytophagaceae/Leadbetterella/OTU_005091	0	0	0	0	0	0	0	0	0	0	0	0	0	0	0	0	0	0	0	0	0	0	0	0	0	0	0	0	0	0	0	0	0	0	0	0	0	0	0	0	6.81361e-06	0	0	0	3.60334e-05	0	0	0	0
Bacteria/Bacteroidetes/Cytophagia/Cytophagales/Cytophagaceae/Leadbetterella/OTU_005576	0	0	0	0	0	0	0	0	0	0	0	0	0	0	0	0	0	0	0	1.86727e-05	0	0	0	0	0	0	0	0	6.59083e-06	0	0	0	0	0	0	0	0	2.33887e-05	0	0	0	0	0	7.30651e-05	0	0	0	0	0
Bacteria/Bacteroidetes/Cytophagia/Cytophagales/Cytophagaceae/OTU_000830	0	0	0	0	0	6.31688e-06	0	0	0	0	9.37141e-05	0	0	0	0	0	0	0	2.14192e-05	0	0.000149098	0	0	0	0	0	0	3.24775e-05	6.59083e-06	0	0	0	0	8.6103e-05	5.66617e-06	0	0	0	0	0	0.000354308	3.25963e-05	1.27698e-05	0	0	0	1.18422e-05	0	1.36816e-05
Bacteria/Bacteroidetes/Cytophagia/Cytophagales/Cytophagaceae/OTU_005215	4.64697e-06	0	0	7.86448e-06	0	0	9.53571e-06	0	0	0	0	0	0	0	0	0	0	0	0	0	0	0	0	0	0	0	0	0	0	0	0	0	0	0	0	0	0	0	0	0	0	0	0	0	0	0	0	0	0
Bacteria/Bacteroidetes/Cytophagia/Cytophagales/Cytophagaceae/OTU_006496	0	0	0	0	0	0	0	0	0	0	0	0	0	0	0	0	0	0	0	0	0	0	0	0	0	3.14971e-05	0	0	0	0	0	0	0	0	0	0	0	0	0	0	1.36272e-05	0	0	0	0	0	0	0	0
Bacteria/Bacteroidetes/Cytophagia/Cytophagales/Cytophagaceae/Pontibacter/OTU_002677	0	0	0	0	0	0	0	0	0	1.77917e-05	0	0	0	0	0	0	0	0	0	0	0.000447294	0	0	0	0	0	0	0	0	0	0	0	0	0	0	3.88848e-05	0	0	0	0	0	0	0	0	0	0	0	0	5.47263e-05
Bacteria/Bacteroidetes/Cytophagia/Cytophagales/Cytophagaceae/Pontibacter/OTU_004631	0	0	0	0	0	0	0	0	0	0	0	0	0	0	0	0	0	0	0	0	0.000298196	0	0	0	0	0	0	1.62388e-05	0	0	0	0	0	0	0	0	0	0	0	0	0	0	1.27698e-05	1.04379e-05	0	0	0	0	4.10447e-05
Bacteria/Bacteroidetes/Cytophagia/Cytophagales/Cytophagaceae/Runella/OTU_002822	0	0	0	0	0	0	0	0	0	0	0	0	0	0	0	0	0	0	0	0	0	0	0	0	0	0	0	0	0	0	0	0	0	0	0	0	0	0	0	0	0	0	0	0	0	0	0	0	1.36816e-05
Bacteria/Bacteroidetes/Cytophagia/Cytophagales/Cytophagaceae/uncultured/OTU_001998	0	0	0	0	0	0	0	7.51208e-06	0	0	0	0	0	0	0	0	0	0	0	0	0.000149098	0	0	0	0	3.14971e-05	0	6.49551e-05	0	0	0	0	0	0.000172206	5.66617e-06	1.29616e-05	0	0	0	0	0	0	0	0	0	0	1.18422e-05	0	0
Bacteria/Bacteroidetes/Cytophagia/Cytophagales/Cytophagaceae/uncultured/OTU_002106	0	0	0	0	0	0	1.90714e-05	0	0	0	0	6.48273e-06	0	0	0	0	0	0	0	0	0	0	0	0	0	0	6.21288e-06	0	0	4.82728e-06	0	0	0	0	1.13323e-05	0	1.93592e-05	0	1.78531e-05	0	0	1.08654e-05	0	2.08757e-05	0	0	0	0	0
Bacteria/Bacteroidetes/Cytophagia/Cytophagales/Cytophagaceae/uncultured/OTU_002916	0	0	0	0	0	0	0	0	0	0	0	0	0	0	0	0	0	0	0	0	0	0	0	0	0	0	0	3.24775e-05	0	0	0	0	0	8.6103e-05	5.66617e-06	0	0	0	0	0	0	0	1.27698e-05	0	0	0	1.18422e-05	4.22845e-05	1.36816e-05
Bacteria/Bacteroidetes/Cytophagia/Cytophagales/Cytophagaceae/uncultured/OTU_003307	0	0	0	0	0	6.31688e-06	0	0	0	0	0	0	0	0	0	0	0	0	0	1.86727e-05	0	0	0	0	0	0	0	0	0	4.82728e-06	0	0	0	0	5.66617e-06	1.29616e-05	0	0	0	0	0	1.08654e-05	1.27698e-05	0	0	0	0	0	0
Bacteria/Bacteroidetes/Cytophagia/Cytophagales/Cytophagaceae/uncultured/OTU_003755	0	0	0	0	0	0	0	0	0	0	0	0	0	0	0	0	0	0	0	0	0.000149098	0	0	0	0	3.14971e-05	6.21288e-06	8.11939e-05	0	0	0	0	0	0	0	0	0	0	0	0	0	2.17309e-05	0	0	0	0	1.18422e-05	0	0
Bacteria/Bacteroidetes/Cytophagia/Cytophagales/Cytophagaceae/uncultured/OTU_004350	0	0	0	0	0	0	0	0	0	0	0	0	0	0	0	0	0	0	0	0	0	0	0	0	0	0	0	0	0	0	0	0	0	0	0	0	0	0	0	0	6.81361e-06	0	0	0	0	0	0	0	0
Bacteria/Bacteroidetes/Cytophagia/Cytophagales/Cytophagaceae/uncultured/OTU_005417	0	0	0	0	0	0	0	0	0	0	0	0	0	0	0	0	0	0	0	0	0	0	0	0	0	3.14971e-05	6.21288e-06	0	0	0	0	0	0	0	0	0	0	0	0	0	0	0	0	0	0	0	0	0	0
Bacteria/Bacteroidetes/Cytophagia/Cytophagales/Cytophagaceae/uncultured/OTU_005730	0	0	0	0	0	0	0	0	0	0	0	0	0	0	4.28211e-05	0	0	0	0	0	0	0	0	0	0	3.14971e-05	0	1.62388e-05	0	0	0	0	0	8.6103e-05	0	0	0	0	0	0	0	0	1.27698e-05	0	0	0	2.36843e-05	0	0
Bacteria/Bacteroidetes/Cytophagia/Cytophagales/Cytophagaceae/uncultured/OTU_006765	0	0	0	0	0	0	0	0	0	0	0	0	0	0	0	0	0	0	0	0	0	0	0	0	0	0	0	3.24775e-05	0	0	0	0	0	0	0	0	0	0	0	0	0	0	0	0	0	0	1.18422e-05	0	0
Bacteria/Bacteroidetes/Cytophagia/Cytophagales/Cytophagaceae/uncultured/OTU_007212	0	0	0	0	0	0	0	0	0	0	0	0	0	0	0	0	1.76972e-05	0	0	0	0	0	0	0	0	3.14971e-05	6.21288e-06	1.62388e-05	0	0	0	0	0	0	0	0	0	0	0	0	0	0	0	0	0	0	0	0	1.36816e-05
Bacteria/Bacteroidetes/Cytophagia/Cytophagales/Flammeovirgaceae/Ekhidna/OTU_006557	0	0	0	0	0	0	0	0	6.98744e-06	0	0	0	0	0	0	0	0	0	0	0	0	0	0	0	0	0	0	0	0	9.65456e-06	0	0	0	8.6103e-05	0	0	0	0	0	0	0	0	0	0	0	0	0	0	0
Bacteria/Bacteroidetes/Cytophagia/Cytophagales/Flammeovirgaceae/Fabibacter/OTU_000320	0.000311347	0.00036501	0.000243191	0.000432546	0.00040691	0.00156027	0.00175457	0.000668575	0.000356359	0.000409209	0.000421714	0.00134841	0.000649866	0.000147207	0.000299747	0.000139818	0.00031855	0.000176939	0.000449804	0.000672219	0	0.000720072	0.000214463	0.000130719	0.000237114	0.000346468	0.00104376	0.00121791	0.000217497	0.000111027	0.000154365	8.87626e-05	0.000152517	0.000258309	0.000113323	0.000168501	0.000290388	0.000202702	0.000101168	1.41663e-05	0.000109018	0.000206443	0.000140467	0.000229633	0	0	1.18422e-05	1.40948e-05	0
Bacteria/Bacteroidetes/Cytophagia/Cytophagales/Flammeovirgaceae/Luteivirga/OTU_003082	1.39409e-05	0	0	0	0	6.31688e-06	0	0	0	0	0	0	0	0	0	0	0	0	0	1.86727e-05	0	0	0	0	0	0	6.21288e-06	0	0	4.82728e-06	0	0	0	0	5.66617e-06	1.29616e-05	0	7.79624e-06	5.95103e-06	0	6.81361e-06	0	0	0	0	0	0	0	0
Bacteria/Bacteroidetes/Cytophagia/Cytophagales/Flammeovirgaceae/Marinoscillum/OTU_000838	4.64697e-06	0	0	0	0	6.31688e-06	4.76785e-06	1.50242e-05	0	0	4.68571e-05	6.48273e-06	0.000312899	2.10296e-05	0	0	0	0	0	0	0	0.000630063	0	0	0	0	5.59159e-05	0.000308537	0.00187839	0.000521346	5.55713e-05	0.000133144	2.77304e-05	0	2.26647e-05	0.000142578	0.000290388	0.0016606	0.00028565	5.66653e-05	6.81361e-06	0	8.93883e-05	0.000156568	0	0	0	0	1.36816e-05
Bacteria/Bacteroidetes/Cytophagia/Cytophagales/Flammeovirgaceae/Marinoscillum/OTU_001627	0	0	0	0	0	0	9.53571e-06	0	0	0	0	0	7.22074e-05	0	0	0	0	0	0	0	0	0	0	0	0	0	6.21288e-06	0	0.000270224	5.79274e-05	0	0	1.38652e-05	8.6103e-05	0	1.29616e-05	3.87184e-05	0.00012474	3.57062e-05	0	6.81361e-06	0	5.1079e-05	0	0	0	0	0	0
Bacteria/Bacteroidetes/Cytophagia/Cytophagales/Flammeovirgaceae/OTU_002371	9.29394e-06	0	0	0	0	0	1.43036e-05	7.51208e-06	6.98744e-06	0	0	0	0	0	0	0	0	0	0	0	0	0	0	0	1.12911e-05	0	0	0	0	4.82728e-06	6.17459e-06	4.43813e-05	0	0	0	0	0	7.79624e-06	1.19021e-05	0	0	1.08654e-05	0	0	0	0	0	0	0
Bacteria/Bacteroidetes/Cytophagia/Cytophagales/Flammeovirgaceae/OTU_002738	0	0	0	0	0	0	0	0	0	0	0	0	0	0	0	0	0	0	0	0	0	0	0	0	0	0	0	0	6.59083e-06	5.31001e-05	6.17459e-06	0	0	0	1.69985e-05	0	1.93592e-05	0	4.16572e-05	0	0	1.08654e-05	1.27698e-05	5.21893e-05	0	0	0	0	0
Bacteria/Bacteroidetes/Cytophagia/Cytophagales/Flammeovirgaceae/Reichenbachiella/OTU_000347	1.39409e-05	0	0	0	0	0	9.53571e-06	0	0	0	0	0	2.40691e-05	0	0	0	0	0	0	0	0.000149098	4.50045e-05	1.94966e-05	0	0	0	0	1.62388e-05	6.59083e-06	9.65456e-06	0	4.43813e-05	0	0	5.66617e-06	2.59232e-05	0	0	1.78531e-05	0	0	2.17309e-05	0.000166007	1.04379e-05	0	0	0	0	0
Bacteria/Bacteroidetes/Cytophagia/Cytophagales/Flammeovirgaceae/Reichenbachiella/OTU_000509	4.64697e-06	0	0	0	0	0	9.53571e-06	0	6.98744e-06	0	0	6.48273e-06	0	0	4.28211e-05	0	0	0	0	0	0	0	0	0	1.12911e-05	0	3.72773e-05	1.62388e-05	0	1.44818e-05	0	0	0	0	1.69985e-05	0	0	0	1.19021e-05	0	0	3.25963e-05	7.66186e-05	1.04379e-05	0	0	0	0	0
Bacteria/Bacteroidetes/Cytophagia/Cytophagales/Flammeovirgaceae/Reichenbachiella/OTU_001452	4.64697e-06	0	0	0	0	0	4.76785e-06	7.51208e-06	0	0	0	0	0	0	0	0	0	0	0	0	0	0	0	0	0	0	0	1.62388e-05	0	4.82728e-06	0	0	0	0	1.13323e-05	2.59232e-05	0	7.79624e-06	1.19021e-05	0	0	0	5.1079e-05	0	3.60334e-05	0	0	0	0
Bacteria/Bacteroidetes/Cytophagia/Cytophagales/Flammeovirgaceae/Reichenbachiella/OTU_001828	9.29394e-06	3.6501e-05	0	8.65093e-05	0.000735062	0.000214774	0.000166875	3.00483e-05	2.09623e-05	1.77917e-05	0.000491999	0.000181516	2.40691e-05	2.10296e-05	0	0	3.53945e-05	0	2.14192e-05	5.60182e-05	0	0.000135014	0	8.16993e-05	2.25823e-05	0	5.59159e-05	0.000211104	0.000105453	4.82728e-06	0	0	1.38652e-05	0	3.96632e-05	3.88848e-05	0.000174233	0.000109147	1.19021e-05	0	2.72545e-05	2.17309e-05	1.27698e-05	0.000250509	0	0.000304321	0	0	0
Bacteria/Bacteroidetes/Cytophagia/Cytophagales/Flammeovirgaceae/Reichenbachiella/OTU_001853	0	0	0	0	0	0	4.76785e-06	0	0	0	0	0	0	0	0	0	0	0	0	1.86727e-05	0	0	0	0	0	0	0	0	0	0	6.17459e-06	0	0	0	0	0	0	1.55925e-05	0	0	0	2.17309e-05	0	0	0	0	0	0	0
Bacteria/Bacteroidetes/Cytophagia/Cytophagales/Flammeovirgaceae/Reichenbachiella/OTU_003092	0	0	0	0	0	0	0	0	0	0	0	0	0	0	0	0	0	0	0	0	0	0	0	0	0	0	0	0	0	4.82728e-06	6.17459e-06	0	0	0	5.66617e-06	0	0	0	5.95103e-06	0	0	0	0	0	0	0	0	0	0
Bacteria/Bacteroidetes/Cytophagia/Cytophagales/Flammeovirgaceae/Reichenbachiella/OTU_004103	0	0	0	0	0	0	0	0	0	0	0	0	0	0	0	0	0	0	0	0	0	0	0	0	0	0	0	0	0	0	0	0	0	0	0	0	0	0	0	0	0	2.17309e-05	0	0	0	0	1.18422e-05	0	0
Bacteria/Bacteroidetes/Cytophagia/Cytophagales/Flammeovirgaceae/Reichenbachiella/OTU_004385	0	0	0	0	0	0	0	0	0	0	0	0	0	0	0	0	0	0	0	0	0	4.50045e-05	0	0	0	0	0	0	0	0	0	0	0	0	0	0	0	0	0	0	0	0	1.27698e-05	0	0	0	0	0	0
Bacteria/Bacteroidetes/Cytophagia/Cytophagales/Flammeovirgaceae/Reichenbachiella/OTU_004689	0	0	0	0	0	0	0	0	6.98744e-06	0	0	0	0	2.10296e-05	0	0	0	0	0	0	0	0	0	0	0	0	0	0	3.29541e-05	9.65456e-06	0	0	0	0	5.66617e-06	1.29616e-05	0	4.67774e-05	5.95103e-06	0	0	0	0	0	0	0	0	0	0
Bacteria/Bacteroidetes/Cytophagia/Cytophagales/Flammeovirgaceae/Reichenbachiella/OTU_005511	0	0	0	0	0	0	0	0	0	1.77917e-05	0	0	0	0	0	0	0	0	0	0	0	0	0	0	0	0	6.21288e-06	0	0	3.3791e-05	0	0	0	0	5.66617e-06	1.29616e-05	0	7.79624e-06	4.16572e-05	0	0	4.34617e-05	1.27698e-05	0	0	0	0	0	0
Bacteria/Bacteroidetes/Cytophagia/Cytophagales/Flammeovirgaceae/Reichenbachiella/OTU_005568	0	0	0	0	0	0	0	0	0	0	0	0	0	0	0	0	0	0	0	0	0	0	0	0	0	0	6.21288e-06	0	0	0	0	0	0	0	0	0	0	0	5.95103e-06	1.41663e-05	0	0	2.55395e-05	0	0	0	0	0	0
Bacteria/Bacteroidetes/Cytophagia/Cytophagales/Flammeovirgaceae/uncultured/OTU_001449	0	0	0	0	0	0	0	0	0	0	0	0	0	0	0	0	0	0	0	0	0	0	0	0	0	0	0	0	0	0	0	0	0	0	0	0	0	0	0	0	0	1.08654e-05	0	0	0	0	0	0	0
Bacteria/Bacteroidetes/Cytophagia/Cytophagales/Flammeovirgaceae/uncultured/OTU_001582	0	0	0	0	0	0	0	0	0	0	0	0	0	0	0	0	0	0	2.14192e-05	0	0	0	0	0	0	0	0	0	0	4.82728e-06	0	0	0	0	5.66617e-06	0	0	0	5.95103e-06	0	0	0	1.27698e-05	0	0	0	0	0	0
Bacteria/Bacteroidetes/Cytophagia/Cytophagales/Flammeovirgaceae/uncultured/OTU_001825	0	0	0	0	0	0	4.76785e-06	0	0	0	0	0	0	0	0	0	0	0	0	1.86727e-05	0	0	0	0	0	0	0	0	0	0	0	0	0	0	0	2.59232e-05	0	0	0	0	0	0	0	0	0	0	0	0	0
Bacteria/Bacteroidetes/Cytophagia/Cytophagales/Flammeovirgaceae/uncultured/OTU_001859	0	0	0	1.5729e-05	0	0	1.90714e-05	0	6.98744e-06	0	2.34285e-05	6.48273e-06	0	0	0	0	0	0	0	1.86727e-05	0	0	0	0	0	3.14971e-05	1.86386e-05	3.24775e-05	0	4.82728e-05	0	0	1.38652e-05	0	2.26647e-05	0	1.93592e-05	0	1.78531e-05	0	0	1.08654e-05	1.27698e-05	2.08757e-05	0	0	0	0	0
Bacteria/Bacteroidetes/Cytophagia/Cytophagales/Flammeovirgaceae/uncultured/OTU_001982	0	0	0	0	0	0	2.38393e-05	0	0	0	0	0	0	0	0	1.9974e-05	0	0	0	0	0	0	0	0	0	0	0	0	0	0	0	0	0	0	5.66617e-06	0	0	0	0	0	6.81361e-06	0	1.27698e-05	0	0	0	0	0	0
Bacteria/Bacteroidetes/Cytophagia/Cytophagales/Flammeovirgaceae/uncultured/OTU_002331	0	3.6501e-05	0	0	0	0	0	0	0	0	2.34285e-05	0	0	0	0	0	0	0	0	0	0	0	0	0	0	0	0	0	0	4.82728e-06	0	0	0	0	0	0	0	0	1.19021e-05	0	0	0	0	1.04379e-05	3.60334e-05	0	1.18422e-05	0	0
Bacteria/Bacteroidetes/Cytophagia/Cytophagales/Flammeovirgaceae/uncultured/OTU_003273	0	0	0	0	0	0	0	0	0	0	0	0	0	0	0	0	0	0	0	0	0	0	0	0	0	0	0	1.62388e-05	0	1.44818e-05	0	0	0	0	5.66617e-06	0	0	0	5.95103e-06	0	0	1.08654e-05	0	0	0	0	0	0	0
Bacteria/Bacteroidetes/Cytophagia/Cytophagales/Flammeovirgaceae/uncultured/OTU_003764	0	0	0	0	0	0	0	0	0	0	0	0	0	0	0	0	0	0	0	0	0	0	0	0	0	0	0	1.62388e-05	0	2.89637e-05	0	0	0	0	5.66617e-06	2.59232e-05	0	0	1.78531e-05	0	0	1.08654e-05	1.27698e-05	0	0	0	0	0	0
Bacteria/Bacteroidetes/Cytophagia/Cytophagales/Flammeovirgaceae/uncultured/OTU_005738	0	0	0	0	0	0	0	0	0	0	0	0	0	0	0	0	0	0	0	0	0	4.50045e-05	0	0	0	0	0	0	0	1.44818e-05	0	0	0	0	0	0	0	7.79624e-06	1.19021e-05	0	6.81361e-06	1.08654e-05	0	0	0	0	0	0	0
Bacteria/Bacteroidetes/Cytophagia/Cytophagales/MWH-CFBk5/OTU_004799	0	0	0	0	0	0	0	0	0	0	0	0	0	0	0	0	0	0	0	0	0	0	0	0	0	0	0	0	0	0	0	0	0	0	0	1.29616e-05	0	0	0	0	0	0	0	0	0.000216201	0	0	0	0
Bacteria/Bacteroidetes/Cytophagia/Order_II/Rhodothermaceae/uncultured/OTU_000782	4.64697e-06	0	0	7.86448e-06	0	0	0	7.51208e-06	0	0	0	0	0	0	0	0	0	0	0	5.60182e-05	0	0	0	0	0	0	1.24258e-05	8.11939e-05	6.59083e-06	1.44818e-05	0	0	0	0	5.66617e-06	9.07312e-05	3.87184e-05	0	1.19021e-05	0	0	2.17309e-05	5.1079e-05	0.000104379	0	0	0	0	1.36816e-05
Bacteria/Bacteroidetes/Cytophagia/Order_II/Rhodothermaceae/uncultured/OTU_001102	4.64697e-06	0	0	0	0	0	4.76785e-06	0	6.98744e-06	0	0	0	0	0	0	0	0	2.94898e-05	0	0	0	4.50045e-05	0	0	1.12911e-05	0	0	0	0	0	0	0	0	0	0	1.29616e-05	0	0	0	0	0	0	1.27698e-05	0	0	0	0	0	1.36816e-05
Bacteria/Bacteroidetes/Cytophagia/Order_II/Rhodothermaceae/uncultured/OTU_003691	1.85879e-05	0	0	0	0	1.26338e-05	5.24464e-05	0	0	0	0	6.48273e-06	0	0	0	0	0	0	0	0	0	0	0	4.90196e-05	0	0	6.21288e-06	0	6.59083e-06	1.44818e-05	0	0	0	0	5.66617e-06	0	1.93592e-05	0	5.95103e-06	0	0	0	0	4.17515e-05	0	0	0	0	0
Bacteria/Bacteroidetes/Cytophagia/Order_II/Rhodothermaceae/uncultured/OTU_004151	0	0	0	0	0	0	0	0	0	0	0	0	0	0	0	0	0	0	0	0	0	0	0	0	0	0	6.21288e-06	0	0	0	0	0	0	0	0	0	0	0	0	0	0	1.08654e-05	0	0	0	0	0	0	0
Bacteria/Bacteroidetes/Cytophagia/Order_II/Rhodothermaceae/uncultured/OTU_004563	0	0	0	0	0	0	1.43036e-05	0	0	0	0	0	0	0	0	0	0	0	0	0	0	0	0	0	0	0	0	8.11939e-05	6.59083e-06	0	0	0	0	0	0	0	0	0	0	0	0	0	0	1.04379e-05	0	0	0	0	0
Bacteria/Bacteroidetes/Cytophagia/Order_II/Rhodothermaceae/uncultured/OTU_005849	0	0	0	0	0	0	0	0	0	0	0	0	0	0	0	0	0	0	0	0	0	0	0	0	0	0	6.21288e-06	3.24775e-05	0	0	0	0	0	0	0	0	7.74368e-05	0	0	0	0	0	1.27698e-05	0.000167006	0	0	0	0	2.73632e-05
Bacteria/Bacteroidetes/Cytophagia/Order_III/CK06-06-Mud-MAS4B-21/OTU_000906	0	0	0	0	0	0	0	0	0	0	0	0	0	0	0	0	0	0	0	0	0	0	0	0	0	0	0	0	0	0	0	0	0	0	5.66617e-06	0	0	0	0	0	0	0	0	0	0	0	0	0	0
Bacteria/Bacteroidetes/Cytophagia/Order_III/Unknown_Family/Balneola/OTU_000190	4.64697e-06	0	0.000121595	0.000471869	3.93783e-05	4.42182e-05	4.76785e-05	7.51208e-06	4.19246e-05	0.000302459	0.000140571	1.94482e-05	0.00370665	0.000483681	0.000385389	0.00123839	0.000283156	0.000147449	0.000128515	0.000690891	0.000298196	0.0049505	0.000155973	0.00138889	0.000225823	0	0.000726907	0.000714506	0.00245838	0.00436386	0.0018215	0.00181963	0.00543516	8.6103e-05	0.000152987	0.000492541	0.000367825	0.00130197	0.00292196	0.00140246	0.00254148	0.00011952	0.000446942	0.000323574	0.0001081	0	1.18422e-05	2.81897e-05	0
Bacteria/Bacteroidetes/Flavobacteriia/Flavobacteriales/Cryomorphaceae/Crocinitomix/OTU_002114	0	1.82505e-05	0	0	0	1.89506e-05	1.90714e-05	0	6.98744e-06	0	2.34285e-05	6.48273e-06	2.40691e-05	0	0	0	0	0	0.000128515	3.73455e-05	0	9.0009e-05	1.94966e-05	3.26797e-05	2.25823e-05	6.29941e-05	1.86386e-05	1.62388e-05	5.93175e-05	4.82728e-06	6.17459e-06	0	4.15956e-05	0	1.69985e-05	1.29616e-05	0	7.79624e-05	1.19021e-05	0	9.53906e-05	4.34617e-05	1.27698e-05	1.04379e-05	0	0	0	0	0
Bacteria/Bacteroidetes/Flavobacteriia/Flavobacteriales/Cryomorphaceae/Crocinitomix/OTU_005303	0	0	0	0	0	0	0	0	0	0	0	0	0	0	0	0	0	0	0	0	0	0	1.94966e-05	0	0	0	0	1.62388e-05	0	0	5.55713e-05	8.87626e-05	1.38652e-05	0	5.66617e-06	1.29616e-05	0	0	0	1.41663e-05	0	0	0	0	0	0	0	0	0
Bacteria/Bacteroidetes/Flavobacteriia/Flavobacteriales/Cryomorphaceae/Crocinitomix/OTU_005460	0	0	0	0	0	1.26338e-05	1.43036e-05	7.51208e-06	0	0	0	1.29655e-05	0	0	0	0	0	0	0	1.86727e-05	0	0	0	0	0	0	3.10644e-05	0	0	1.93091e-05	0	0	1.38652e-05	0	5.66617e-06	0	1.93592e-05	7.79624e-06	1.78531e-05	1.41663e-05	0	2.17309e-05	0	2.08757e-05	3.60334e-05	0	0	0	0
Bacteria/Bacteroidetes/Flavobacteriia/Flavobacteriales/Cryomorphaceae/Crocinitomix/OTU_007169	0	0	0	0	0	0	0	0	0	0	0	0	0	0	0	0	0	0	0	0	0	0	0	0	0	0	0	1.62388e-05	0	0	0	0	0	0	0	0	0	0	0	0	6.81361e-06	1.08654e-05	0	0	0	0	0	0	0
Bacteria/Bacteroidetes/Flavobacteriia/Flavobacteriales/Cryomorphaceae/Cryomorpha/OTU_001015	4.64697e-06	0	0	0	0	0	0	0	0	0	2.34285e-05	0	0.000216622	0.00052574	0.000642316	5.99221e-05	5.30917e-05	2.94898e-05	8.5677e-05	1.86727e-05	0	4.50045e-05	0.00085785	0.000310458	2.25823e-05	3.14971e-05	4.9703e-05	1.62388e-05	1.97725e-05	7.72365e-05	0.000487793	0.000133144	1.38652e-05	0.000344412	0.000345636	0.000129616	1.93592e-05	5.45737e-05	0.000243992	0.000141663	6.81361e-06	0.000282501	0.000178777	1.04379e-05	0	0	0	0	0
Bacteria/Bacteroidetes/Flavobacteriia/Flavobacteriales/Cryomorphaceae/Fluviicola/OTU_000078	9.29394e-06	0.000419762	0.000364786	0.000440411	0.000288775	0.000151605	8.58214e-05	9.7657e-05	0.000607907	0.000320251	0.000562285	0.000136137	9.62765e-05	6.30888e-05	0.000171284	1.9974e-05	8.84862e-05	2.94898e-05	0.000321289	0.000242746	0.000298196	9.0009e-05	9.7483e-05	8.16993e-05	2.25823e-05	0.000188982	0.000335495	8.11939e-05	9.22716e-05	0.00118268	0.000351952	0.000177525	0.00066553	0.000258309	0.00011899	9.07312e-05	0.000154874	0.000101351	0.00124972	0.000141663	0.000442885	0.000217309	6.38488e-05	5.21893e-05	0.0001081	0.00121729	7.1053e-05	4.22845e-05	0.00303731
Bacteria/Bacteroidetes/Flavobacteriia/Flavobacteriales/Cryomorphaceae/Fluviicola/OTU_000124	1.85879e-05	1.82505e-05	0	0	0	6.31688e-06	1.43036e-05	0	0	0	0.000187428	1.29655e-05	0.00202181	0.000105148	0.000256926	0	0	5.89797e-05	0.000192773	0.000354782	0.000298196	0.00207021	0.000487415	1.63399e-05	0	0.000220479	0.00100649	0.00492035	0.00770468	0.00245709	0.00208084	0.000443813	0.000332765	0.000344412	0.000130322	0.00181462	0.00888588	0.00731287	0.00247563	0.000155829	0.000149899	0.000162981	0.0013919	0.0102082	0.000540502	0.00273889	0.00010658	0.000239612	0.000123134
Bacteria/Bacteroidetes/Flavobacteriia/Flavobacteriales/Cryomorphaceae/Fluviicola/OTU_000181	6.50576e-05	0.00500064	0.00101329	0.00116394	7.87567e-05	0	0	9.01449e-05	0.00616991	0.000658293	0	1.29655e-05	9.62765e-05	0.000231326	0.000599495	0.000579247	0.000141578	0.000117959	0.000149935	0.000242746	0.000149098	4.50045e-05	0.000331442	0.000784314	6.77469e-05	0	0.000434901	1.62388e-05	0.000151589	0.00396802	0.00129666	0.00461566	0.00171929	0.000516618	0.000283309	0.00132208	0.000135514	0.000140332	0.00390983	0.00355574	0.000872143	0.000184712	0.00116205	0.000219195	0	0	1.18422e-05	1.40948e-05	1.36816e-05
Bacteria/Bacteroidetes/Flavobacteriia/Flavobacteriales/Cryomorphaceae/Fluviicola/OTU_000510	0.000385698	0.00034676	4.05318e-05	7.86448e-06	2.62522e-05	0.000644322	8.58214e-05	4.50725e-05	0.000412259	1.77917e-05	9.37141e-05	0.000745514	9.62765e-05	0	0	0	5.30917e-05	0.000147449	0.000535481	9.33637e-05	0	4.50045e-05	0	4.90196e-05	2.25823e-05	0.000220479	0.000161535	0.000162388	8.56808e-05	0.000130337	1.85238e-05	0.000133144	0.000402091	0.000344412	0.000464626	0.000712888	0.000174233	0.000171517	0.000154727	1.41663e-05	0.000177154	0.000239039	0.000561869	8.35029e-05	0	0	0	0	0
Bacteria/Bacteroidetes/Flavobacteriia/Flavobacteriales/Cryomorphaceae/Fluviicola/OTU_001204	0	0	4.05318e-05	0	0	0	0	0	0	0	0	0	0	4.20592e-05	0	0	1.76972e-05	0	0	0	0.000149098	0	0	0	3.38734e-05	0	0	0	0	0	0	0	4.15956e-05	0	0	0	0	0	0	0	0	0	0	1.04379e-05	7.20669e-05	0	0	1.40948e-05	0.000793531
Bacteria/Bacteroidetes/Flavobacteriia/Flavobacteriales/Cryomorphaceae/Fluviicola/OTU_001215	0	0	0	0	0	0	0	0	0	1.77917e-05	0	0	0	0	0	0	0	0	2.14192e-05	0	0	0	0	0	0	0	0	0	6.59083e-06	0	0	0	0	0	0	1.29616e-05	0.000174233	0	0	0	0	1.08654e-05	0	2.08757e-05	0.000144134	0.000304321	3.55265e-05	1.40948e-05	0.0031194
Bacteria/Bacteroidetes/Flavobacteriia/Flavobacteriales/Cryomorphaceae/Fluviicola/OTU_001342	0	5.47515e-05	0	0	0	0	9.53571e-06	7.51208e-06	0.000125774	0	2.34285e-05	1.29655e-05	0	0	0	1.9974e-05	1.76972e-05	0.000294898	0.000428385	3.73455e-05	0	0	3.89932e-05	1.63399e-05	0	0.000157485	0	3.24775e-05	3.29541e-05	3.3791e-05	0	0	0	0.000258309	0.000158653	0	0	2.33887e-05	1.78531e-05	0	1.36272e-05	0.00011952	1.27698e-05	0	0	0.000304321	0	0	0
Bacteria/Bacteroidetes/Flavobacteriia/Flavobacteriales/Cryomorphaceae/Fluviicola/OTU_001632	0	0	0	0	3.93783e-05	0.00020214	1.90714e-05	0	0	0	2.34285e-05	0.000181516	0.00026476	0	0	0	3.53945e-05	2.94898e-05	8.5677e-05	7.4691e-05	0	4.50045e-05	3.89932e-05	8.16993e-05	3.38734e-05	0	9.9406e-05	0.000357253	0.000177952	0	0	8.87626e-05	0.000305034	8.6103e-05	9.63249e-05	0.000181462	0.000271029	0.000163721	5.95103e-06	4.24989e-05	0.000204408	9.77889e-05	0.000293705	0.000323574	0	0	0	4.22845e-05	0
Bacteria/Bacteroidetes/Flavobacteriia/Flavobacteriales/Cryomorphaceae/Fluviicola/OTU_001941	0	0	0	0	0	0	0	0	0	0	0	0	0	0	0	0	0	0	2.14192e-05	0	0	0	0	0	0	0	0	0	0	0	0	0	0	0	0	1.29616e-05	9.67961e-05	0	0	0	0	0	1.27698e-05	1.04379e-05	0.000144134	0.000304321	1.18422e-05	8.4569e-05	0.00169652
Bacteria/Bacteroidetes/Flavobacteriia/Flavobacteriales/Cryomorphaceae/Fluviicola/OTU_001957	0	0	0	0	0	6.31688e-06	0	7.51208e-06	6.98744e-06	0	0	0	0	0	8.56421e-05	5.99221e-05	0.000106183	5.89797e-05	0.000128515	3.73455e-05	0	0	0	0.000114379	9.03291e-05	0.000125988	6.21288e-06	0	0	0	0	0.000177525	0.000485282	8.6103e-05	0.00033997	2.59232e-05	0	0	5.95103e-06	9.91642e-05	0.000279358	0.000239039	0	0	0	0	0	0	0
Bacteria/Bacteroidetes/Flavobacteriia/Flavobacteriales/Cryomorphaceae/Fluviicola/OTU_002133	0	0	0	0	2.62522e-05	0	0	0	0	1.77917e-05	0	0	2.40691e-05	0	0	0	0	0	0	0	0	0	0	0	0	0	0	1.62388e-05	0	0	0	0	1.38652e-05	0	0	0	5.80776e-05	0	0	0	2.04408e-05	0	2.55395e-05	1.04379e-05	0.0001081	0.000608643	7.1053e-05	4.22845e-05	0.000711442
Bacteria/Bacteroidetes/Flavobacteriia/Flavobacteriales/Cryomorphaceae/Fluviicola/OTU_002249	0	0	0	0	0	0	4.76785e-06	0	0	0	0	0	0	0	0	0	0	0	4.28385e-05	0	0	0	0	0	0	0	0	0	0	0	0	0	0	0	0	0	5.80776e-05	0	0	0	6.81361e-06	3.25963e-05	0	2.08757e-05	3.60334e-05	0	1.18422e-05	2.81897e-05	0.000615671
Bacteria/Bacteroidetes/Flavobacteriia/Flavobacteriales/Cryomorphaceae/Fluviicola/OTU_002361	0	0	0	0	0	0	0	0	0	1.77917e-05	0	0	0	0	0	0	0	0	2.14192e-05	0	0	0	0	0	0	0	0	1.62388e-05	0	0	0	0	0	0	0	0	3.87184e-05	0	0	0	1.36272e-05	0	0	0	0.000180167	0.000304321	2.36843e-05	5.63793e-05	0.00138184
Bacteria/Bacteroidetes/Flavobacteriia/Flavobacteriales/Cryomorphaceae/Fluviicola/OTU_002581	0	0	0	0	0	0	0	0	0	0	0	0	0	0	0	0	0	0	0	0	0	0	0	0	0	0	0	0	0	0	0	0	0	0	0	0	3.87184e-05	0	5.95103e-06	0	6.81361e-06	0	0	2.08757e-05	0	0.000608643	2.36843e-05	4.22845e-05	0.0014092
Bacteria/Bacteroidetes/Flavobacteriia/Flavobacteriales/Cryomorphaceae/Fluviicola/OTU_002795	0	0	0	0	0	0	0	0	0	0	0	6.48273e-06	0	0	0	0	0	2.94898e-05	0	0	0	0	0	0	0	0	0	0	0	0	0	0	0	0	0	0	1.93592e-05	0	0	0	0	1.08654e-05	0	1.04379e-05	0	0	1.18422e-05	2.81897e-05	0.00017786
Bacteria/Bacteroidetes/Flavobacteriia/Flavobacteriales/Cryomorphaceae/Fluviicola/OTU_003624	0	0	0	0	0	0	0	0	0	0	0	0	0	0	0	0	0	0	0	0	0.000149098	0	0	0	0	0	0	0	0	0	0	0	0	8.6103e-05	0	0	0	0	0	0	0	0	0	0	0	0	0	0	0
Bacteria/Bacteroidetes/Flavobacteriia/Flavobacteriales/Cryomorphaceae/Fluviicola/OTU_003682	0	0	0	0	0	0	0	0	0	0	0	0	0	0	0	0	0	0	0	0	0	0	0	0	0	0	0	1.62388e-05	0	0	0	0	0	0	5.66617e-06	0	0	0	0	0	0	0	0	0	0	0	0	0	0
Bacteria/Bacteroidetes/Flavobacteriia/Flavobacteriales/Cryomorphaceae/Fluviicola/OTU_004120	0	0	0	0	0	0	0	0	0	0	0	0	0	0	0	0	0	0	0	0	0	0	0	0	1.12911e-05	0	0	0	0	0	0	0	0	0	0	0	5.80776e-05	0	0	0	0	0	0	0	0.000144134	0	1.18422e-05	7.04742e-05	0.00123134
Bacteria/Bacteroidetes/Flavobacteriia/Flavobacteriales/Cryomorphaceae/Fluviicola/OTU_004202	0	0	0	0	0	0	0	0	0	0	0	0	0	0	0	1.9974e-05	0	0	0	0	0	0	0	0	0	0	0	0	0	0	0	0	0	0	0	0	0	0	0	0	0	1.08654e-05	0	0	0	0	0	0	0
Bacteria/Bacteroidetes/Flavobacteriia/Flavobacteriales/Cryomorphaceae/Fluviicola/OTU_004484	0.000102233	0.0017338	0.000770104	0.001683	0.000958206	0.000410597	0.000343285	0.000187802	0.0014464	0.000800626	0.000983998	0.000460274	0.000240691	4.20592e-05	0.000556674	0.000159792	0.000265459	0.000265408	0.000985285	0.000690891	0.000149098	0.000360036	9.7483e-05	0.000147059	0.000191949	0.000409462	0.000851164	0.000194865	0.000204316	0.0033791	0.000802697	0.000488195	0.00166382	0.000774927	0.000334304	0.000168501	0.000271029	0.000304053	0.00362418	0.00038249	0.000851702	0.000336828	0.000204316	7.30651e-05	0.000252234	0.00121729	1.18422e-05	0.000112759	0.00804477
Bacteria/Bacteroidetes/Flavobacteriia/Flavobacteriales/Cryomorphaceae/Fluviicola/OTU_004895	0	0	0	0	0	0	9.53571e-06	0	0	0	0	0	0	0	0	0	0	0	0	0	0	0	0	0	0	0	1.24258e-05	0	0	0	0	0	0	0	0	0	0	0	0	0	0	0	0	0	0	0	0	0	0
Bacteria/Bacteroidetes/Flavobacteriia/Flavobacteriales/Cryomorphaceae/Fluviicola/OTU_005235	0	0	0	0	0	0	0	0	0	0	0	0	0	0	0	0	0	0	0	0	0.000149098	0	0	0	0	0	0	1.62388e-05	0	0	0	0	0	0	5.66617e-06	0	0	0	0	0	0	1.08654e-05	0	0	0	0	0	0	2.73632e-05
Bacteria/Bacteroidetes/Flavobacteriia/Flavobacteriales/Cryomorphaceae/Fluviicola/OTU_006671	0	0	0	7.86448e-06	0	0	0	0	0	0	0	0	0	0	0	0	0	0	0	0	0.000298196	0	0	0	0	0	1.24258e-05	1.62388e-05	0	0	0	0	0	0	0	0	0	0	0	0	0	0	0	0	0	0	1.18422e-05	0	1.36816e-05
Bacteria/Bacteroidetes/Flavobacteriia/Flavobacteriales/Cryomorphaceae/OTU_000104	0.00420086	0.00660668	0.000972763	0.000283121	0.000669432	0.000840145	0.00102986	0.00489787	0.00768618	0.000373626	0.000866856	0.00123172	0.000529521	0.000168237	0.000171284	1.9974e-05	0.000106183	0.000766735	0.00811789	0.00515368	0.00253467	0.00049505	0.000155973	0	7.9038e-05	0.00340168	0.00674097	0.00357253	0.00131157	4.82728e-05	1.85238e-05	0.000133144	2.77304e-05	0.00120544	0.00258377	0.00165908	0.00185848	0.00201923	7.73635e-05	0	0.000102204	0.00186885	0.00150683	0.00162831	0.0001081	0.000304321	1.18422e-05	9.86638e-05	2.73632e-05
Bacteria/Bacteroidetes/Flavobacteriia/Flavobacteriales/Cryomorphaceae/OTU_000204	0.00418227	0.000182505	0.000162127	0.000306715	1.31261e-05	6.31688e-06	4.76785e-06	0.0013071	0.00024456	0.000373626	0	0	0.000601728	0.000105148	4.28211e-05	0	0.000106183	2.94898e-05	0.000149935	0.000485491	0.00074549	0.000720072	0.000136476	3.26797e-05	2.25823e-05	0.000125988	0.0011556	0.0044819	0.000830444	9.65456e-05	0.000401349	0.000221907	0.000277304	8.6103e-05	0.000215315	0.000764734	0.0048398	0.00109147	0.000208286	0.000113331	0.000177154	0.000304232	0.000689567	0.00684724	0.000396368	0.000608643	8.28952e-05	7.04742e-05	0.000136816
Bacteria/Bacteroidetes/Flavobacteriia/Flavobacteriales/Cryomorphaceae/OTU_000787	0	0	0	0	0	3.15844e-05	0	0	0	0	0	0	0	0	0	0	0	0	2.14192e-05	1.86727e-05	0.00149098	0	0	0	0	3.14971e-05	8.07674e-05	0.000113671	0	0	0	0	0	8.6103e-05	0	0.000103693	0	0	0	0	0	1.08654e-05	1.27698e-05	0	0	0	0	0	0
Bacteria/Bacteroidetes/Flavobacteriia/Flavobacteriales/Cryomorphaceae/OTU_000812	7.89985e-05	0.000419762	0	7.86448e-06	2.62522e-05	0	0	0.000165266	0.000461171	1.77917e-05	0	0	4.81383e-05	2.10296e-05	0	0	0	0	0	0	0	0	0	0	0	0	0	1.62388e-05	0.00122589	0.000168955	3.70476e-05	4.43813e-05	1.38652e-05	0	5.66617e-06	0	1.93592e-05	0.00234667	0.000255895	0	0	0	0	0	0	0	0	0	0
Bacteria/Bacteroidetes/Flavobacteriia/Flavobacteriales/Cryomorphaceae/OTU_001202	0	0	0	0	0	0	0	0	0	1.77917e-05	0	0	0	0	0	0	1.76972e-05	0	0	0	0	0	0	4.90196e-05	3.38734e-05	0	0	1.62388e-05	0	0	6.17459e-06	0	4.15956e-05	8.6103e-05	5.66617e-06	2.59232e-05	0	0	0	0	2.72545e-05	0	0	1.04379e-05	3.60334e-05	0	0	0	0
Bacteria/Bacteroidetes/Flavobacteriia/Flavobacteriales/Cryomorphaceae/OTU_001236	6.97045e-05	0.000146004	8.10636e-05	0.000196612	0.000223144	3.79013e-05	4.76785e-06	0.000112681	0.000160711	8.89585e-05	9.37141e-05	9.7241e-05	9.62765e-05	2.10296e-05	0.000128463	0	1.76972e-05	2.94898e-05	0.000107096	1.86727e-05	0.000149098	4.50045e-05	0	9.80392e-05	1.12911e-05	3.14971e-05	2.48515e-05	0	6.59083e-06	9.65456e-06	9.87935e-05	0.000221907	0.000110922	0	0.000260644	5.18464e-05	0	7.79624e-06	1.19021e-05	5.66653e-05	0.000102204	0.000315098	6.38488e-05	0	0	0	0	0	0
Bacteria/Bacteroidetes/Flavobacteriia/Flavobacteriales/Cryomorphaceae/OTU_001374	2.32348e-05	0	0	0	0	0	0	0	6.98744e-06	0	0	0	2.40691e-05	0.000105148	0.000214105	0	0	0	0	1.86727e-05	0	0	9.7483e-05	0	0	0	3.10644e-05	0.000146149	0	5.79274e-05	0.000413698	8.87626e-05	0	0	5.66617e-06	2.59232e-05	0.000174233	7.79624e-06	9.52166e-05	7.08316e-05	0	1.08654e-05	2.55395e-05	0.000167006	0	0.000608643	0	1.40948e-05	0
Bacteria/Bacteroidetes/Flavobacteriia/Flavobacteriales/Cryomorphaceae/OTU_001395	0.000525108	0	0	7.86448e-06	7.87567e-05	6.31688e-06	1.90714e-05	0.000277947	0	0	0.000117143	1.29655e-05	4.81383e-05	0	0	0	0	0	0	3.73455e-05	0	0	0	0	0	0	2.48515e-05	0.00012991	3.9545e-05	2.41364e-05	0	0	0	0	5.66617e-06	3.88848e-05	0.000232311	7.79624e-06	1.19021e-05	0	6.81361e-06	0	7.66186e-05	0.000219195	3.60334e-05	0	0	0	0
Bacteria/Bacteroidetes/Flavobacteriia/Flavobacteriales/Cryomorphaceae/OTU_002279	4.64697e-06	0	0	0	0	0	6.19821e-05	0	0	0	0	0	0	0	0	0	0	0	2.14192e-05	1.86727e-05	0.000149098	0	0	0	0	0	2.48515e-05	4.87163e-05	0	0	0	0	0	0	1.69985e-05	1.29616e-05	7.74368e-05	0	1.19021e-05	0	0	3.25963e-05	1.27698e-05	9.39408e-05	0	0	0	0	0
Bacteria/Bacteroidetes/Flavobacteriia/Flavobacteriales/Cryomorphaceae/OTU_002353	0.000213761	1.82505e-05	0	7.86448e-06	0	1.26338e-05	3.81428e-05	5.25845e-05	6.98744e-06	0	0	3.88964e-05	2.40691e-05	0	0	1.9974e-05	0	0	0	0	0.000298196	4.50045e-05	0	1.63399e-05	0	0	3.72773e-05	6.49551e-05	1.97725e-05	7.72365e-05	1.85238e-05	4.43813e-05	0	0	2.83309e-05	7.77696e-05	1.93592e-05	1.55925e-05	7.73635e-05	1.41663e-05	0	5.43272e-05	3.83093e-05	6.26272e-05	0	0	0	1.40948e-05	0
Bacteria/Bacteroidetes/Flavobacteriia/Flavobacteriales/Cryomorphaceae/OTU_005872	0	0	0	0	0	0	5.72142e-05	7.51208e-06	6.98744e-06	0	0	0	0	0	0	0	0	0	0	0	0	0	0	0	0	0	0	0	0	0	0	0	0	0	0	0	0	0	0	0	0	0	0	1.04379e-05	0	0	0	0	0
Bacteria/Bacteroidetes/Flavobacteriia/Flavobacteriales/Cryomorphaceae/OTU_007533	0	0	0	0	0	0	0	0	0	0	0	0	2.40691e-05	0	0	0	0	0	0	0	0	0	0	0	0	0	0	1.62388e-05	7.90899e-05	0	6.17459e-06	0	0	0	0	0	1.93592e-05	0.000148129	5.95103e-06	1.41663e-05	0	0	0	0	0	0	0	0	0
Bacteria/Bacteroidetes/Flavobacteriia/Flavobacteriales/Cryomorphaceae/Owenweeksia/OTU_000047	0.00357817	0.00470863	0.00218872	0.0030986	0.00795443	0.0148699	0.0114285	0.0104718	0.00415054	0.00165463	0.00815313	0.0163105	0.000673936	0.000126178	0.000471032	0.000119844	0.000725587	0.00117959	0.00340566	0.00207267	0.00104369	0.00117012	0.000175469	0.000196078	0.00103879	0.00255126	0.00223042	0.000584596	3.9545e-05	3.86182e-05	6.79205e-05	0.000177525	0.00037436	0.000516618	0.00060628	0.000311078	0.000387184	7.01661e-05	4.16572e-05	4.24989e-05	0.000313426	0.000597599	0.000485251	0.000250509	0.000396368	0.00213025	3.55265e-05	0.000126853	0.00392661
Bacteria/Bacteroidetes/Flavobacteriia/Flavobacteriales/Cryomorphaceae/Owenweeksia/OTU_000112	0.0003067	0.00240907	0.00133755	0.00361766	0.00118135	0.00483241	0.00441503	0.00141227	0.00243163	0.00169021	0.00100743	0.00524453	0.000746143	0.0011356	0.00214105	0.000639169	0.000654798	0.000678266	0.0017778	0.0049296	0.00149098	0.00108011	0.0011503	0.000980392	0.000564557	0.00100791	0.00579662	0.00269564	0.000164771	0.00112476	0.00669326	0.00230783	0.00447846	0.000430515	0.000311639	0.00278674	0.000890524	0.000101351	0.00101168	0.00144496	0.00257555	0.000217309	0.00270719	0.00116904	3.60334e-05	0	1.18422e-05	2.81897e-05	1.36816e-05
Bacteria/Bacteroidetes/Flavobacteriia/Flavobacteriales/Cryomorphaceae/Owenweeksia/OTU_000215	0.000134762	0.0106583	0.00129702	0.00139988	0.000826945	0.00105492	0.000395732	0.000413164	0.0118996	0.000818418	0.00096057	0.00101131	7.22074e-05	6.30888e-05	0.000856421	0.000179766	0.000353945	0.000117959	0.000192773	0.000690891	0.000149098	9.0009e-05	0.00011698	0.000245098	0.000350025	0.000125988	0.000726907	0.000243582	1.31817e-05	3.86182e-05	0.000407523	0.000576957	0.000166382	8.6103e-05	0.000124656	0.000129616	0.000135514	1.55925e-05	7.14124e-05	0.000325825	0.000143086	8.69235e-05	7.66186e-05	0.000104379	3.60334e-05	0.000304321	0	0	0
Bacteria/Bacteroidetes/Flavobacteriia/Flavobacteriales/Cryomorphaceae/Owenweeksia/OTU_000302	0.00186343	0.000146004	0.000162127	0.000243799	5.25045e-05	3.79013e-05	4.76785e-06	0.00220104	0.000118786	0.000177917	4.68571e-05	1.94482e-05	2.40691e-05	6.30888e-05	4.28211e-05	5.99221e-05	0.000141578	0.000176939	0.0005569	0.000261418	0	0	9.7483e-05	4.90196e-05	0.000203241	0.000472456	0.000714481	0.000227343	0.000118635	0.000931665	0.000555713	0.000266288	0.000415956	0.000258309	0.000254978	0.00032404	9.67961e-05	0.000109147	0.000779586	0.000155829	0.000299799	0.000293367	0.000280935	6.26272e-05	3.60334e-05	0.000304321	1.18422e-05	0	0
Bacteria/Bacteroidetes/Flavobacteriia/Flavobacteriales/Cryomorphaceae/Owenweeksia/OTU_000311	9.29394e-06	0	0	0	1.31261e-05	6.31688e-06	2.86071e-05	7.51208e-06	2.09623e-05	1.77917e-05	4.68571e-05	3.88964e-05	0.00103497	0.000210296	0.000342568	3.99481e-05	0.000106183	0.000324388	0.00137083	0.000896292	0.000447294	0.0010351	0.000487415	3.26797e-05	0.00010162	0.000566947	0.00132956	0.0025982	0.00142362	0.000173782	0.000129666	8.87626e-05	0.000110922	0.000430515	0.000668608	0.00032404	0.00181977	0.00136434	0.000291601	1.41663e-05	6.81361e-05	0.000575868	0.000600179	0.00148218	0.000144134	0.000608643	3.55265e-05	7.04742e-05	2.73632e-05
Bacteria/Bacteroidetes/Flavobacteriia/Flavobacteriales/Cryomorphaceae/Owenweeksia/OTU_000372	3.25288e-05	0.000182505	4.05318e-05	3.93224e-05	9.18828e-05	0.000322161	0.000371893	7.51208e-05	0.000118786	3.55834e-05	0.000257714	0.00028524	0.00187739	0.00111457	0.00119899	0.000219714	0.000123881	0.000117959	0	1.86727e-05	0	0.00117012	0.0023201	0.000163399	0.000112911	3.14971e-05	7.45545e-05	0.000113671	0.000942488	0.000400664	0.00200057	0.000443813	0.000249574	0	5.66617e-05	2.59232e-05	1.93592e-05	0.000919956	0.000529642	0.000155829	0.000333867	3.25963e-05	6.38488e-05	4.17515e-05	0	0	0	1.40948e-05	0
Bacteria/Bacteroidetes/Flavobacteriia/Flavobacteriales/Cryomorphaceae/Owenweeksia/OTU_000588	0	0	0	0	0	0	0	0	0	0	0	0	0	0	0	0	0	0	6.42577e-05	0	0.000298196	4.50045e-05	0	0	2.25823e-05	0	0	0	0	0	0	0	0	0	0	1.29616e-05	0.000232311	0	0	0	2.04408e-05	0	0	7.30651e-05	0.000432401	0.00121729	1.18422e-05	9.86638e-05	0.00653979
Bacteria/Bacteroidetes/Flavobacteriia/Flavobacteriales/Cryomorphaceae/Owenweeksia/OTU_000937	4.64697e-06	0	4.05318e-05	0	0	0	0	7.51208e-06	0	0	0	0	0	0	0	0	0	0	0	0	0	0	1.94966e-05	0	0	0	0	0	0	0	0	0	0	0	0	0	9.67961e-05	7.79624e-06	0	0	0	0	0	0	0	0	0	0	0
Bacteria/Bacteroidetes/Flavobacteriia/Flavobacteriales/Cryomorphaceae/Owenweeksia/OTU_000957	0	0	4.05318e-05	0	0	0	1.43036e-05	0	6.98744e-06	0	0	0	0.000312899	2.10296e-05	0	1.9974e-05	0	8.84695e-05	2.14192e-05	0.000224073	0.000149098	0.000360036	1.94966e-05	3.26797e-05	0	0.000125988	0.000142896	6.49551e-05	0.000191134	7.72365e-05	1.85238e-05	0.000221907	1.38652e-05	0.000172206	0.000419297	7.77696e-05	7.74368e-05	0.000163721	2.97552e-05	7.08316e-05	1.36272e-05	0.000325963	0.000153237	9.39408e-05	0	0	0	0	0
Bacteria/Bacteroidetes/Flavobacteriia/Flavobacteriales/Cryomorphaceae/Owenweeksia/OTU_000997	2.78818e-05	0	0	4.71869e-05	0	4.42182e-05	3.3375e-05	0	0	3.55834e-05	4.68571e-05	6.48273e-06	0.00115532	0	0	0	0	0	8.5677e-05	0.000130709	0	0.000405041	0	6.53595e-05	0	3.14971e-05	0.000292005	0.000941849	0.000322951	0.000289637	0.000364301	0.000221907	1.38652e-05	8.6103e-05	0.000220981	0.000337001	0.000522699	0.000444386	0.000386817	5.66653e-05	6.81361e-06	0.000141251	0.000153237	0.000949846	0.0001081	0	1.18422e-05	0	0
Bacteria/Bacteroidetes/Flavobacteriia/Flavobacteriales/Cryomorphaceae/Owenweeksia/OTU_001012	0	0	0	1.5729e-05	1.31261e-05	0	4.76785e-06	0	0	3.55834e-05	2.34285e-05	1.29655e-05	0	0	0.000214105	0.000399481	3.53945e-05	0	6.42577e-05	0	0	0	0	0.000277778	2.25823e-05	3.14971e-05	0.000105619	6.49551e-05	0	4.82728e-06	0	0.000399432	0.000942834	0.000172206	0.000113323	0.000362925	9.67961e-05	0	0	0.000283326	0.000422444	4.34617e-05	0.000459711	0.000104379	0	0	0	0	0
Bacteria/Bacteroidetes/Flavobacteriia/Flavobacteriales/Cryomorphaceae/Owenweeksia/OTU_001651	4.64697e-06	0	0	0	0	0	0	0	0	0	0	0	2.40691e-05	0	0	0	0	5.89797e-05	4.28385e-05	7.4691e-05	0	0	0	0	0	3.14971e-05	0.000254728	0.000600835	6.59083e-06	1.44818e-05	0	0	0	8.6103e-05	0.000169985	0.000337001	0.000522699	1.55925e-05	1.19021e-05	0	1.36272e-05	6.51926e-05	0.000178777	0.00043839	0	0	0	0	0
Bacteria/Bacteroidetes/Flavobacteriia/Flavobacteriales/Cryomorphaceae/Owenweeksia/OTU_002108	4.64697e-06	0	4.05318e-05	8.65093e-05	0	0	4.76785e-06	7.51208e-06	2.09623e-05	7.11668e-05	0	6.48273e-06	0.000144415	0	4.28211e-05	0.00019974	3.53945e-05	0	0	1.86727e-05	0	4.50045e-05	1.94966e-05	0.000408497	0	0	1.86386e-05	0.00012991	0.000138407	8.6891e-05	5.55713e-05	0.000221907	2.77304e-05	0	5.66617e-06	1.29616e-05	3.87184e-05	0.000218295	7.73635e-05	0.000283326	2.72545e-05	0	0	9.39408e-05	0	0	0	0	0
Bacteria/Bacteroidetes/Flavobacteriia/Flavobacteriales/Cryomorphaceae/Owenweeksia/OTU_002352	0.00015335	0	0	2.35934e-05	1.31261e-05	0	4.76785e-06	4.50725e-05	1.39749e-05	0	0	0	9.62765e-05	8.41184e-05	8.56421e-05	0	0	0	0	0	0	0	3.89932e-05	3.26797e-05	0	0	1.24258e-05	0	2.63633e-05	8.20638e-05	6.17459e-06	8.87626e-05	1.38652e-05	0	1.69985e-05	5.18464e-05	1.93592e-05	0.000109147	0.000119021	2.83326e-05	0	0	5.1079e-05	2.08757e-05	0	0	0	0	0
Bacteria/Bacteroidetes/Flavobacteriia/Flavobacteriales/Cryomorphaceae/Owenweeksia/OTU_002486	0	0	0	0	1.31261e-05	0	0	0	0	0	0	0	0	0	0	0	0	0	0	0	0	0	0	0	0	0	0	0	0	0	0	0	0	0	0	0	0	0	0	0	0	0	0	0	7.20669e-05	0	0	0	0
Bacteria/Bacteroidetes/Flavobacteriia/Flavobacteriales/Cryomorphaceae/Owenweeksia/OTU_002547	0	0	0	0	0	0	0	0	0	0	0	0	0	0	0	0	0	0	0	1.86727e-05	0	0	0	0	0	0	5.59159e-05	0.00025982	0	0	0	0	0	0	0	3.88848e-05	0.000174233	0	0	0	0	0	5.1079e-05	0.000135692	0	0	0	0	0
Bacteria/Bacteroidetes/Flavobacteriia/Flavobacteriales/Cryomorphaceae/Owenweeksia/OTU_003208	9.29394e-06	0	0	2.35934e-05	0	0	4.76785e-06	0	0	1.77917e-05	0	0	0.000168484	0	0	0	0	0	0	0	0	4.50045e-05	0	1.63399e-05	0	0	6.21288e-06	1.62388e-05	1.97725e-05	1.44818e-05	3.0873e-05	0	0	0	3.3997e-05	2.59232e-05	1.93592e-05	3.1185e-05	1.78531e-05	1.41663e-05	1.36272e-05	0	0	4.17515e-05	0	0	0	0	0
Bacteria/Bacteroidetes/Flavobacteriia/Flavobacteriales/Cryomorphaceae/Owenweeksia/OTU_003787	0	0	8.10636e-05	0	0	0	0	0	0	0	0	0	0	4.20592e-05	8.56421e-05	0.000419455	3.53945e-05	2.94898e-05	0	1.86727e-05	0	0	1.94966e-05	0.000686275	0	0	1.24258e-05	8.11939e-05	0	9.65456e-06	1.23492e-05	0.000133144	1.38652e-05	0	0	2.59232e-05	7.74368e-05	0	1.19021e-05	8.49979e-05	0	2.17309e-05	0	6.26272e-05	0	0	0	0	0
Bacteria/Bacteroidetes/Flavobacteriia/Flavobacteriales/Cryomorphaceae/Owenweeksia/OTU_004190	0	0	4.05318e-05	3.14579e-05	0	1.89506e-05	9.53571e-06	0	0	0	0	1.94482e-05	4.81383e-05	0	4.28211e-05	1.9974e-05	0	0	0	0	0	0	5.84898e-05	1.63399e-05	0	0	0	0	1.31817e-05	2.41364e-05	0.00052484	0.000221907	1.38652e-05	0	3.3997e-05	0	0	3.1185e-05	5.35593e-05	2.83326e-05	0	2.17309e-05	0	0	0	0	0	0	0
Bacteria/Bacteroidetes/Flavobacteriia/Flavobacteriales/Cryomorphaceae/Owenweeksia/OTU_004301	0	0	0	0	0	0	0	0	0	0	0	0	0	0	0	0	0	0	0	0	0	0	0	0	0	0	4.34901e-05	0.000389731	0	0	0	0	0	0	0	1.29616e-05	0.000387184	0	0	0	0	0	1.27698e-05	0.000334012	0	0.000304321	1.18422e-05	1.40948e-05	0
Bacteria/Bacteroidetes/Flavobacteriia/Flavobacteriales/Cryomorphaceae/Owenweeksia/OTU_004576	4.64697e-06	0	0	2.35934e-05	0	6.31688e-06	9.53571e-06	0	0	0	0	0	0	0	0	0	0	0	0	0	0	0	0	0	0	0	6.21288e-06	0	0	0	0	0	0	0	0	0	0	0	0	0	0	0	0	0	0	0	0	0	0
Bacteria/Bacteroidetes/Flavobacteriia/Flavobacteriales/Cryomorphaceae/Owenweeksia/OTU_004983	0	0	0	0	0	0	0	0	0	0	0	0	0	0	0	1.9974e-05	1.76972e-05	0	4.28385e-05	0	0	0	0	6.53595e-05	1.12911e-05	0	1.86386e-05	4.87163e-05	0	0	0	0	2.77304e-05	0	1.69985e-05	0	0	0	0	0	3.40681e-05	1.08654e-05	2.55395e-05	2.08757e-05	0	0	0	0	0
Bacteria/Bacteroidetes/Flavobacteriia/Flavobacteriales/Cryomorphaceae/Owenweeksia/OTU_005182	4.64697e-06	0	0	0	0	0	0	0	0	0	0	0	0	0	0	0	0	0	0	1.86727e-05	0	0	0	0	0	0	2.48515e-05	6.49551e-05	0	9.65456e-06	0	0	0	0	2.26647e-05	3.88848e-05	3.87184e-05	0	0	0	0	2.17309e-05	3.83093e-05	9.39408e-05	0	0	0	0	0
Bacteria/Bacteroidetes/Flavobacteriia/Flavobacteriales/Cryomorphaceae/Owenweeksia/OTU_005850	0	0	0	0	0	6.31688e-06	1.43036e-05	0	0	0	0	0	0	0	0	0	0	0	0	1.86727e-05	0	0	0	0	0	0	0	1.62388e-05	0	4.82728e-06	0	4.43813e-05	0	0	2.26647e-05	1.29616e-05	1.93592e-05	0	0	0	0	3.25963e-05	5.1079e-05	2.08757e-05	0	0	0	1.40948e-05	0
Bacteria/Bacteroidetes/Flavobacteriia/Flavobacteriales/Cryomorphaceae/Owenweeksia/OTU_005885	0	0	0	0	0	0	4.76785e-06	0	0	0	0	0	0	0	0	0	0	0	0	0	0	0	0	0	0	0	0	0	0	0	0	0	0	0	5.66617e-06	2.59232e-05	1.93592e-05	0	0	0	0	0	0	0	0	0	0	0	0
Bacteria/Bacteroidetes/Flavobacteriia/Flavobacteriales/Cryomorphaceae/Owenweeksia/OTU_006917	0	0	0	0	0	0	0	0	0	0	0	0	7.22074e-05	0	0	0	0	0	0	0	0	0	0	0	0	0	0	3.24775e-05	0.000191134	1.93091e-05	0	0	0	0	0	0	1.93592e-05	0.000155925	2.97552e-05	0	0	0	0	2.08757e-05	0	0	0	0	0
Bacteria/Bacteroidetes/Flavobacteriia/Flavobacteriales/Flavobacteriaceae/Actibacter/OTU_001554	0	1.82505e-05	0	7.86448e-06	0	0	0	0	0	0	0	0	0	0	0	0	0	0	0	0	0	0	0	0	1.12911e-05	6.29941e-05	6.21288e-06	3.24775e-05	0	0	0	0	1.38652e-05	0.000516618	1.13323e-05	0	1.93592e-05	0	5.95103e-06	0	0	0	0	0	0.000144134	0	0.00027237	0	0
Bacteria/Bacteroidetes/Flavobacteriia/Flavobacteriales/Flavobacteriaceae/Chryseobacterium/OTU_006979	0	0	0	0	0	0	0	0	0	0	0	0	0	0	0	0	0	0	0	0	0	0	0	0	0	0	0	0	0	0	0	0	0	0	0	0	0	0	0	0	0	0	0	0	0	0	0	0	1.36816e-05
Bacteria/Bacteroidetes/Flavobacteriia/Flavobacteriales/Flavobacteriaceae/Chryseobacterium/OTU_007366	0	0	0	0	0	0	0	7.51208e-06	0	0	0	0	0	0	0	0	0	0	0	0	0	0	0	0	0	0	0	1.62388e-05	0	0	0	0	0	0	0	0	0	0	0	0	0	0	0	1.04379e-05	0	0	0	0	0
Bacteria/Bacteroidetes/Flavobacteriia/Flavobacteriales/Flavobacteriaceae/Chryseobacterium/OTU_007564	0	0	0	0	0	0	0	0	0	0	0	0	0	0	0	0	0	0	0	0	0	0	0	0	0	0	0	0	0	0	0	0	0	0	0	0	0	0	0	0	0	0	0	0	0	0	0	0	0
Bacteria/Bacteroidetes/Flavobacteriia/Flavobacteriales/Flavobacteriaceae/Cloacibacterium/OTU_002373	0	0	0	0	0	0	0	0	0	0	2.34285e-05	0	2.40691e-05	0	0	0	0	0	2.14192e-05	0	0	0	0	0	0	0	6.21288e-06	0	0	0	0	0	0	0.000258309	1.69985e-05	0	0	0	0	0	4.76953e-05	0	1.27698e-05	0	0	0	0	0	0
Bacteria/Bacteroidetes/Flavobacteriia/Flavobacteriales/Flavobacteriaceae/Dokdonia/OTU_006080	0	0	0	0	0	0	0	0	0	0	0	0	0	0	0	0	0	0	0	0	0	0	0	0	0	0	0	1.62388e-05	0	0	0	0	0	0	0	0	0	0	0	1.41663e-05	0	0	0	0	0	0	0	0	0
Bacteria/Bacteroidetes/Flavobacteriia/Flavobacteriales/Flavobacteriaceae/Eudoraea/OTU_000121	5.57636e-05	0	8.10636e-05	3.14579e-05	0	4.42182e-05	0.000305143	6.00966e-05	3.49372e-05	1.77917e-05	0	2.59309e-05	7.22074e-05	6.30888e-05	4.28211e-05	1.9974e-05	5.30917e-05	5.89797e-05	2.14192e-05	7.4691e-05	0	0.000225023	0.000155973	6.53595e-05	5.64557e-05	3.14971e-05	8.69803e-05	9.74326e-05	7.24991e-05	0.000506864	0.000179063	8.87626e-05	0.000124787	0.000172206	0.00014732	0.000220347	0.000232311	0.000132536	0.000731977	9.91642e-05	5.45089e-05	0.000195578	0.000612949	0.000365325	0.0001081	0.000608643	0	1.40948e-05	1.36816e-05
Bacteria/Bacteroidetes/Flavobacteriia/Flavobacteriales/Flavobacteriaceae/Flavobacterium/OTU_000004	0.000130115	0.000292008	0.000202659	2.35934e-05	0.000105009	0.000517984	0.000152571	0.000195314	0.000139749	1.77917e-05	0.00250685	0.000401929	0.000168484	0.000441622	0.000428211	0.000459403	3.53945e-05	0.000324388	0.00085677	0.00395862	0.0202773	0.00148515	0.000565401	0.000212418	2.25823e-05	0.0113074	0.00073312	0.00417337	0.000210907	4.82728e-05	4.32221e-05	4.43813e-05	0.000194113	0.0674186	0.00184151	0.00115358	0.000600136	0.000202702	8.92655e-05	2.83326e-05	0.0078561	0.00676916	0.00271996	0.000219195	0.000612568	0.00578211	0.000213159	0.000126853	0.000355721
Bacteria/Bacteroidetes/Flavobacteriia/Flavobacteriales/Flavobacteriaceae/Flavobacterium/OTU_000033	0	3.6501e-05	0.000364786	0	3.93783e-05	0.000195823	3.81428e-05	7.51208e-06	4.19246e-05	3.55834e-05	2.34285e-05	0.000136137	7.22074e-05	0	0.000171284	9.98702e-05	0	0	0.000107096	0.000989655	0.00283286	0.000135014	3.89932e-05	8.16993e-05	2.25823e-05	0.000314971	0.000118045	0.000308537	0	2.89637e-05	3.0873e-05	0	1.38652e-05	0.00232478	9.63249e-05	0.000142578	0.000406543	0	1.78531e-05	1.41663e-05	6.13225e-05	0.00198837	0.000114928	0.00014613	0.000576535	0.0042605	0.000355265	0.000211422	0.0162263
Bacteria/Bacteroidetes/Flavobacteriia/Flavobacteriales/Flavobacteriaceae/Flavobacterium/OTU_000044	0	0.000109503	0.000324254	0	2.62522e-05	7.58026e-05	1.90714e-05	0	2.79497e-05	0	7.02856e-05	0.000155586	2.40691e-05	0	0.000128463	7.98961e-05	0	5.89797e-05	4.28385e-05	0.000821601	0.00372745	4.50045e-05	1.94966e-05	8.16993e-05	1.12911e-05	0.000251976	0.000136683	0.000292298	6.59083e-06	2.89637e-05	3.70476e-05	4.43813e-05	2.77304e-05	0.00163596	0.000356969	0.000155539	5.80776e-05	0	2.97552e-05	2.83326e-05	0.000129459	0.00155376	0.000293705	1.04379e-05	0.000252234	0.000608643	9.47373e-05	9.86638e-05	0.000944029
Bacteria/Bacteroidetes/Flavobacteriia/Flavobacteriales/Flavobacteriaceae/Flavobacterium/OTU_000063	0	0	0.000202659	0	2.62522e-05	2.52675e-05	1.90714e-05	7.51208e-06	6.98744e-06	1.77917e-05	7.02856e-05	5.18618e-05	4.81383e-05	6.30888e-05	4.28211e-05	0	1.76972e-05	5.89797e-05	4.28385e-05	0.000877619	0.00134188	4.50045e-05	0	6.53595e-05	0	0.000314971	0.000205025	0.000113671	6.59083e-06	0	3.0873e-05	0	2.77304e-05	0.00189427	9.06587e-05	5.18464e-05	1.93592e-05	1.55925e-05	1.19021e-05	0	0.000156713	0.000543272	7.66186e-05	1.04379e-05	0.000180167	0.000912964	3.55265e-05	1.40948e-05	1.36816e-05
Bacteria/Bacteroidetes/Flavobacteriia/Flavobacteriales/Flavobacteriaceae/Flavobacterium/OTU_000080	4.64697e-06	3.6501e-05	8.10636e-05	0	0	2.52675e-05	9.53571e-06	0	1.39749e-05	1.77917e-05	2.34285e-05	2.59309e-05	0	2.10296e-05	0	1.9974e-05	3.53945e-05	0	4.28385e-05	0.000373455	0.000596392	0	1.94966e-05	1.63399e-05	0	0.000157485	8.07674e-05	0.000373492	1.31817e-05	0	3.0873e-05	4.43813e-05	0	0.000430515	7.93264e-05	6.4808e-05	3.87184e-05	0	2.38041e-05	0	0.000109018	0.00026077	8.93883e-05	0	0	0.000304321	0	4.22845e-05	0.000123134
Bacteria/Bacteroidetes/Flavobacteriia/Flavobacteriales/Flavobacteriaceae/Flavobacterium/OTU_000087	0.000241642	0.00374135	0.000526913	0.00117181	0.000669432	0.00384066	0.000924964	0.000826328	0.00349372	0.000569334	0.000913713	0.00368219	0.000577659	0.000315444	0.000984884	0.000818935	0.00196439	0.00109112	0.00428385	0.0055458	0.00208737	0.000765077	0.000487415	0.00161765	0.0012759	0.00207881	0.00659186	0.00248453	0.000533857	0.000511692	0.000438396	0.00164211	0.000928969	0.00111934	0.00246478	0.00160724	0.00197464	0.000865382	0.000612957	0.000977476	0.00110381	0.00222741	0.00181331	0.00134649	0.000216201	0.00121729	2.36843e-05	1.40948e-05	4.10447e-05
Bacteria/Bacteroidetes/Flavobacteriia/Flavobacteriales/Flavobacteriaceae/Flavobacterium/OTU_000120	0	5.47515e-05	0	0	0	3.15844e-05	0	0	6.98744e-06	1.77917e-05	0	3.24137e-05	2.40691e-05	2.10296e-05	8.56421e-05	5.99221e-05	0	0	4.28385e-05	3.73455e-05	0.000447294	0	0	0	2.25823e-05	0	1.86386e-05	4.87163e-05	6.59083e-06	0	6.17459e-06	0	0	0.000774927	2.26647e-05	5.18464e-05	0.000154874	7.79624e-06	5.95103e-06	0	2.72545e-05	0.000206443	5.1079e-05	5.21893e-05	0.000288268	0.000912964	0.00087632	0.000155043	0.0040087
Bacteria/Bacteroidetes/Flavobacteriia/Flavobacteriales/Flavobacteriaceae/Flavobacterium/OTU_000127	0	1.82505e-05	8.10636e-05	0	0	4.42182e-05	1.43036e-05	7.51208e-06	2.09623e-05	0	2.34285e-05	1.94482e-05	7.22074e-05	0	8.56421e-05	1.9974e-05	0	0	6.42577e-05	0.000914964	0.00357835	0	0	8.16993e-05	0	0.000157485	0.000149109	0.000162388	0	4.82728e-06	6.17459e-06	0	1.38652e-05	0.000947133	0.000124656	0.000168501	0	0	5.95103e-06	0	3.40681e-05	0.000445483	0.000102158	0	3.60334e-05	0.000608643	1.18422e-05	0	0
Bacteria/Bacteroidetes/Flavobacteriia/Flavobacteriales/Flavobacteriaceae/Flavobacterium/OTU_000135	4.18227e-05	0.000949026	0.000324254	0.00022807	0.00047254	0.000189506	5.72142e-05	6.76087e-05	0.000698744	0.00010675	0.000491999	0.000155586	0	0	0.000556674	1.9974e-05	1.76972e-05	0	0.000171354	1.86727e-05	0.000298196	0.000225023	0	0	2.25823e-05	6.29941e-05	5.59159e-05	0	0	4.34455e-05	6.17459e-06	4.43813e-05	2.77304e-05	0.00111934	0.00167152	0.000116654	7.74368e-05	0	5.95103e-06	1.41663e-05	4.08817e-05	0.000217309	0.000127698	2.08757e-05	0.000360334	0	0.00010658	0.000126853	0.000492537
Bacteria/Bacteroidetes/Flavobacteriia/Flavobacteriales/Flavobacteriaceae/Flavobacterium/OTU_000259	0.000636635	0.00136879	0.000283722	0.000165154	0.00328153	0.00233093	0.000305143	0.00205831	0.00139749	0.000160125	0.00419371	0.00234027	0.000312899	2.10296e-05	0	0	0	8.84695e-05	0.000149935	0.000578855	0.000298196	0.000450045	5.84898e-05	1.63399e-05	3.38734e-05	0.000188982	0.000764184	0.000194865	0	0	1.85238e-05	4.43813e-05	0	8.6103e-05	8.49926e-05	6.4808e-05	0.000116155	1.55925e-05	5.95103e-06	0	6.81361e-06	0.000152116	0.000102158	0.000135692	7.20669e-05	0.000608643	0	0	0
Bacteria/Bacteroidetes/Flavobacteriia/Flavobacteriales/Flavobacteriaceae/Flavobacterium/OTU_000275	0	0	0	0	1.31261e-05	1.89506e-05	4.76785e-06	0	6.98744e-06	0	2.34285e-05	1.29655e-05	2.40691e-05	0	0	0	0	0	2.14192e-05	1.86727e-05	0	4.50045e-05	0	0	0	0	6.21288e-06	3.24775e-05	0	0	0	0	0	0	0	0	0.000174233	0	1.19021e-05	1.41663e-05	6.81361e-06	2.17309e-05	1.27698e-05	6.26272e-05	0.000216201	0.00152161	5.92108e-05	5.63793e-05	0.00491169
Bacteria/Bacteroidetes/Flavobacteriia/Flavobacteriales/Flavobacteriaceae/Flavobacterium/OTU_000291	0	0	8.10636e-05	0	1.31261e-05	2.52675e-05	4.76785e-06	0	0	0	0	1.29655e-05	7.22074e-05	0	0	1.9974e-05	0	0	2.14192e-05	0.000112036	0.00178918	0	1.94966e-05	0	0	0	5.59159e-05	3.24775e-05	0	0	6.17459e-06	0	1.38652e-05	0.000344412	2.26647e-05	5.18464e-05	0	0	5.95103e-06	0	6.81361e-06	0.000423752	7.66186e-05	0	3.60334e-05	0.000304321	0.000118422	0.000155043	1.36816e-05
Bacteria/Bacteroidetes/Flavobacteriia/Flavobacteriales/Flavobacteriaceae/Flavobacterium/OTU_000392	0	0	0	1.5729e-05	1.31261e-05	6.31688e-06	4.76785e-06	0	0	0	0	1.94482e-05	2.40691e-05	0	8.56421e-05	0	1.76972e-05	2.94898e-05	0	1.86727e-05	0.00104369	9.0009e-05	0	0	0	0	0.000167748	0.000324775	0	0	0	4.43813e-05	1.38652e-05	8.6103e-05	2.83309e-05	0.000116654	0	0	0	0	0	0	8.93883e-05	0	3.60334e-05	0	0.000118422	0	0
Bacteria/Bacteroidetes/Flavobacteriia/Flavobacteriales/Flavobacteriaceae/Flavobacterium/OTU_000431	0	0	0	0	0	0	0	0	0	0	0	0	4.81383e-05	0	0	0	0	0	2.14192e-05	0	0.000149098	0.000180018	0	0	0	0	6.21288e-06	0.000357253	0	0	0	0	1.38652e-05	8.6103e-05	5.66617e-06	2.59232e-05	0	0	0	0	0	0	0.000255395	0	0	0	7.1053e-05	1.40948e-05	0
Bacteria/Bacteroidetes/Flavobacteriia/Flavobacteriales/Flavobacteriaceae/Flavobacterium/OTU_000497	0	1.82505e-05	0	0	0	1.26338e-05	0	0	0	0	0	6.48273e-06	0	0	0	0	0	0	2.14192e-05	0	0.00104369	0	0	0	0	6.29941e-05	1.86386e-05	1.62388e-05	0	4.82728e-06	6.17459e-06	0	0	0.00137765	2.83309e-05	5.18464e-05	0	0	0	0	2.72545e-05	7.6058e-05	2.55395e-05	0	3.60334e-05	0	0	0	0
Bacteria/Bacteroidetes/Flavobacteriia/Flavobacteriales/Flavobacteriaceae/Flavobacterium/OTU_000521	0	0	0	0	0	0	0	0	0	0	0	1.29655e-05	0	0	0	0	0	0	0	0.000224073	0.000149098	0	0	0	0	9.44912e-05	1.24258e-05	0	6.59083e-06	4.82728e-06	0	0	0	0.000344412	3.3997e-05	0	0	0	0	0	2.04408e-05	2.17309e-05	0	0	0	0.000304321	0	0	0
Bacteria/Bacteroidetes/Flavobacteriia/Flavobacteriales/Flavobacteriaceae/Flavobacterium/OTU_000545	0	0	0	0	0	0	9.53571e-06	0	1.39749e-05	1.77917e-05	0	6.48273e-06	0	0	0	3.99481e-05	0	0	2.14192e-05	0.000186727	0.000894588	4.50045e-05	0	0	0	0	6.21288e-06	3.24775e-05	0	0	0	0	0	0.000344412	5.66617e-06	7.77696e-05	3.87184e-05	0	5.95103e-06	0	0	0.000130385	6.38488e-05	2.08757e-05	7.20669e-05	0	0.000177633	0.000394655	0.00165547
Bacteria/Bacteroidetes/Flavobacteriia/Flavobacteriales/Flavobacteriaceae/Flavobacterium/OTU_000555	4.18227e-05	0.000876024	0.000324254	0.00206836	0.000288775	0.000246358	0.000138268	0.000127705	0.000558995	0.00124542	0.000210857	0.000200965	2.40691e-05	2.10296e-05	4.28211e-05	1.9974e-05	0.000176972	5.89797e-05	0.000449804	0.000130709	0.000298196	0.000135014	1.94966e-05	1.63399e-05	0.000124203	0.000251976	0.000341708	3.24775e-05	0	0	0	4.43813e-05	6.9326e-05	8.6103e-05	0.000101991	3.88848e-05	3.87184e-05	7.79624e-06	5.95103e-06	1.41663e-05	4.08817e-05	0.000141251	3.83093e-05	1.04379e-05	0	0	0	0	0
Bacteria/Bacteroidetes/Flavobacteriia/Flavobacteriales/Flavobacteriaceae/Flavobacterium/OTU_000662	0	0	0	0	0	6.31688e-06	4.76785e-06	0	0	0	0	0	2.40691e-05	0	0	0	0	0	2.14192e-05	5.60182e-05	0.000447294	4.50045e-05	0	0	1.12911e-05	6.29941e-05	2.48515e-05	0.000227343	0	0	0	0	1.38652e-05	0.000172206	0	3.88848e-05	0	0	0	0	1.36272e-05	4.34617e-05	8.93883e-05	0	0	0	0	0	0
Bacteria/Bacteroidetes/Flavobacteriia/Flavobacteriales/Flavobacteriaceae/Flavobacterium/OTU_000667	4.64697e-06	0	0	0	0	0	0	0	0	0	0	0	0	0	4.28211e-05	0	0	0	0	1.86727e-05	0	0	0	0	0	0	1.24258e-05	0	0	4.82728e-06	0	0	0	8.6103e-05	5.66617e-06	0	1.93592e-05	0	5.95103e-06	0	1.36272e-05	3.25963e-05	0	0	0	0	3.55265e-05	0	2.73632e-05
Bacteria/Bacteroidetes/Flavobacteriia/Flavobacteriales/Flavobacteriaceae/Flavobacterium/OTU_000677	0	0	0	0	0	1.26338e-05	0	0	6.98744e-06	0	0	6.48273e-06	0	0	0	1.9974e-05	0	0	0	0	0	9.0009e-05	0	0	1.12911e-05	0	0	0	0	0	0	4.43813e-05	0	0	0	0	1.93592e-05	0	5.95103e-06	0	1.36272e-05	0	0	2.08757e-05	0.000396368	0.000304321	1.18422e-05	2.81897e-05	0.0014092
Bacteria/Bacteroidetes/Flavobacteriia/Flavobacteriales/Flavobacteriaceae/Flavobacterium/OTU_000874	0	0	0	0	0	1.26338e-05	0	0	1.39749e-05	0	0	6.48273e-06	0	0	0	1.9974e-05	0	5.89797e-05	2.14192e-05	0	0.000149098	0	0	0	1.12911e-05	0	2.48515e-05	0	0	0	0	0	2.77304e-05	8.6103e-05	0	1.29616e-05	0.000154874	0	0	0	3.40681e-05	0.000184712	0	2.08757e-05	0.0001081	0.00121729	7.1053e-05	5.63793e-05	0.00102612
Bacteria/Bacteroidetes/Flavobacteriia/Flavobacteriales/Flavobacteriaceae/Flavobacterium/OTU_000877	0	0	0	0	0	0	0	0	0	0	0	0	0	0	0	0	0	0	0	3.73455e-05	0.000149098	0	0	0	0	0	4.9703e-05	0	0	4.82728e-06	0	0	0	0.000172206	1.69985e-05	1.29616e-05	0	0	0	0	2.04408e-05	2.17309e-05	0	0	0	0	4.73687e-05	1.40948e-05	4.10447e-05
Bacteria/Bacteroidetes/Flavobacteriia/Flavobacteriales/Flavobacteriaceae/Flavobacterium/OTU_000888	0	0	4.05318e-05	0	0	0	0	0	0	0	0	1.94482e-05	0	0	0	0	0	0	0	0.000130709	0	0	0	0	0	0	0	0	0	0	0	0	0	0.000172206	2.26647e-05	0	0	0	0	0	6.81361e-06	2.17309e-05	0	0	0	0	0	0	1.36816e-05
Bacteria/Bacteroidetes/Flavobacteriia/Flavobacteriales/Flavobacteriaceae/Flavobacterium/OTU_001224	0	0	0	0	0	0	0	0	0	1.77917e-05	0	6.48273e-06	0	0	0	0	0	0	0	0	0	0	0	0	0	0	6.21288e-06	0	0	0	0	0	0	0	0	0	0	0	0	0	0	3.25963e-05	0	0	0	0	0	0	0
Bacteria/Bacteroidetes/Flavobacteriia/Flavobacteriales/Flavobacteriaceae/Flavobacterium/OTU_001365	0	0	0	0	0	6.31688e-06	4.76785e-06	0	0	0	0	0	0	0	0	0	0	0	0	0	0.000149098	0	0	0	0	3.14971e-05	3.10644e-05	3.24775e-05	0	0	0	0	0	8.6103e-05	1.69985e-05	1.29616e-05	0	0	0	0	0	0	2.55395e-05	0	0	0	1.18422e-05	0	0
Bacteria/Bacteroidetes/Flavobacteriia/Flavobacteriales/Flavobacteriaceae/Flavobacterium/OTU_001443	0	0	0	0	0	0	0	0	0	0	0	0	0	0	0	0	0	0	0	1.86727e-05	0.000298196	0	0	0	0	0	0	1.62388e-05	0	0	0	0	0	0	5.66617e-06	0	0	0	0	0	6.81361e-06	1.08654e-05	0	0	0	0	0	0	0
Bacteria/Bacteroidetes/Flavobacteriia/Flavobacteriales/Flavobacteriaceae/Flavobacterium/OTU_001462	0	0	0	0	1.31261e-05	0	0	0	0	0	0	0	0	0	0	0	0	0	0	3.73455e-05	0.00074549	0	0	0	0	0	0	6.49551e-05	0	0	0	0	0	0.000172206	1.13323e-05	2.59232e-05	0	0	0	0	0	1.08654e-05	2.55395e-05	0	0	0	0	0	0
Bacteria/Bacteroidetes/Flavobacteriia/Flavobacteriales/Flavobacteriaceae/Flavobacterium/OTU_001568	0	0	0	0	0	0	0	0	0	0	0	0	0	0	0	0	0	0	0	0	0.000149098	0	0	0	2.25823e-05	0	0	0	0	0	0	0	0	0	0	1.29616e-05	1.93592e-05	0	0	0	0	0	0	3.13136e-05	0.000252234	0.000304321	0.000142106	0.000126853	0.00243532
Bacteria/Bacteroidetes/Flavobacteriia/Flavobacteriales/Flavobacteriaceae/Flavobacterium/OTU_001737	0	0	0	0	0	8.84363e-05	4.76785e-06	0	0	0	0	0.000110206	0.000120346	2.10296e-05	0	1.9974e-05	0	0	2.14192e-05	0	0	4.50045e-05	1.94966e-05	1.63399e-05	0	3.14971e-05	6.21288e-06	0	2.63633e-05	4.82728e-06	6.17459e-06	0	1.38652e-05	8.6103e-05	0.000407964	2.59232e-05	0	2.33887e-05	1.78531e-05	0	6.81361e-06	0.000434617	2.55395e-05	0	3.60334e-05	0	0	0	4.10447e-05
Bacteria/Bacteroidetes/Flavobacteriia/Flavobacteriales/Flavobacteriaceae/Flavobacterium/OTU_001867	0	1.82505e-05	0	7.86448e-06	1.31261e-05	1.89506e-05	2.86071e-05	0	6.98744e-06	0	0	1.94482e-05	2.40691e-05	2.10296e-05	0	3.99481e-05	1.76972e-05	0	0	0	0	0	0	0	6.77469e-05	3.14971e-05	1.24258e-05	4.87163e-05	0.000184543	1.44818e-05	0	0	4.15956e-05	0	1.69985e-05	0	5.80776e-05	0.000233887	2.38041e-05	1.41663e-05	4.08817e-05	1.08654e-05	2.55395e-05	6.26272e-05	0	0	0	0	0
Bacteria/Bacteroidetes/Flavobacteriia/Flavobacteriales/Flavobacteriaceae/Flavobacterium/OTU_001907	0	0	0	0	0	0	0	0	0	0	0	0	0	0	0	0	0	0	0	0	0.000447294	4.50045e-05	0	0	0	0	0	3.24775e-05	0	0	0	0	0	0	0	3.88848e-05	0	0	0	0	0	0	0	0	0	0	0	0	0
Bacteria/Bacteroidetes/Flavobacteriia/Flavobacteriales/Flavobacteriaceae/Flavobacterium/OTU_002058	0	0	0	0	0	0	0	0	0	1.77917e-05	0	0	0	0	0	0	0	0	0	0	0.000149098	0	0	0	0	6.29941e-05	0	4.87163e-05	0	0	0	0	0	0.000258309	1.69985e-05	3.88848e-05	0	0	0	0	0	0	2.55395e-05	0	0.0001081	0	1.18422e-05	0	1.36816e-05
Bacteria/Bacteroidetes/Flavobacteriia/Flavobacteriales/Flavobacteriaceae/Flavobacterium/OTU_002104	0	0	0	0	0	0	0	0	0	0	7.02856e-05	0	0	2.10296e-05	0	0	0	0	2.14192e-05	0	0	0	0	0	0	0	0	0	0	0	0	0	0	0.000172206	0	0	0	0	0	0	0.000143086	0	0	0	0	0	0	0	0
Bacteria/Bacteroidetes/Flavobacteriia/Flavobacteriales/Flavobacteriaceae/Flavobacterium/OTU_002109	0	0	0	0	0	6.31688e-06	0	0	0	0	0	0	2.40691e-05	0	0	0	0	0	0	0	0.000149098	0	0	0	0	0	6.21288e-06	1.62388e-05	0	0	0	0	0	0	0	2.59232e-05	0	0	0	0	0	0	0	0	0	0	0	0	2.73632e-05
Bacteria/Bacteroidetes/Flavobacteriia/Flavobacteriales/Flavobacteriaceae/Flavobacterium/OTU_002130	0	0	0	0	0	6.31688e-06	0	0	0	0	0	0	0	0	0	0	0	0	0	0	0.000298196	4.50045e-05	0	0	0	0	0	1.62388e-05	0	0	0	0	0	0	5.66617e-06	1.29616e-05	0	0	0	0	0	0	1.27698e-05	0	0	0	0	0	0
Bacteria/Bacteroidetes/Flavobacteriia/Flavobacteriales/Flavobacteriaceae/Flavobacterium/OTU_002342	0	0	0	0	0	0	0	0	0	0	0	0	0	0	0	0	0	0	0	1.86727e-05	0.000298196	0	0	0	0	0	6.21288e-06	0	0	0	0	0	0	0	0	3.88848e-05	0	0	0	0	0	1.08654e-05	0	0	0	0	0	0	4.10447e-05
Bacteria/Bacteroidetes/Flavobacteriia/Flavobacteriales/Flavobacteriaceae/Flavobacterium/OTU_002374	0	0.000127754	8.10636e-05	7.86448e-06	3.93783e-05	0.00010107	0	6.76087e-05	6.28869e-05	7.11668e-05	2.34285e-05	0	0	4.20592e-05	0	5.99221e-05	0.000371642	0.000176939	0.000235612	0.000280091	0	0	5.84898e-05	9.80392e-05	0.000214532	0.000188982	3.72773e-05	0	6.59083e-06	4.82728e-06	0	4.43813e-05	0	8.6103e-05	5.66617e-05	6.4808e-05	3.87184e-05	1.55925e-05	1.19021e-05	0	4.08817e-05	8.69235e-05	5.1079e-05	5.21893e-05	0	0	0	0	0
Bacteria/Bacteroidetes/Flavobacteriia/Flavobacteriales/Flavobacteriaceae/Flavobacterium/OTU_002494	0	0	0	0	0	0	0	0	0	0	0	0	0	0	0	0	0	0	0	0	0.00074549	0	0	0	0	3.14971e-05	0	3.24775e-05	0	0	0	0	0	8.6103e-05	0	3.88848e-05	0	0	0	0	0	0	0	0	0	0	0	0	0
Bacteria/Bacteroidetes/Flavobacteriia/Flavobacteriales/Flavobacteriaceae/Flavobacterium/OTU_002527	0	0	0	0	0	0	0	0	0	0	2.34285e-05	0	0	0	0	0	0	0	0	0	0.000149098	0	0	0	0	0	0	3.24775e-05	0	0	0	0	0	0	0	1.29616e-05	0	0	0	1.41663e-05	6.81361e-06	0	0	0	3.60334e-05	0	1.18422e-05	0	0
Bacteria/Bacteroidetes/Flavobacteriia/Flavobacteriales/Flavobacteriaceae/Flavobacterium/OTU_002742	0	0	0	0	0	0	4.76785e-06	0	0	0	0	0	0	0	0	0	0	0	0	0	0	0	0	0	0	3.14971e-05	0	1.62388e-05	0	0	0	0	0	0	0	0	0	0	0	0	0	0	0	0	0	0	1.18422e-05	1.40948e-05	2.73632e-05
Bacteria/Bacteroidetes/Flavobacteriia/Flavobacteriales/Flavobacteriaceae/Flavobacterium/OTU_002768	0	0	0	0	0	6.31688e-06	0	0	6.98744e-06	0	0	0	0	0	0	1.9974e-05	0	0	0	0	0	0	1.94966e-05	0	0	0	0	0	0	0	0	0	0	0	0	0	0	0	0	0	0	0	0	0	0.0001081	0	1.18422e-05	0	6.84079e-05
Bacteria/Bacteroidetes/Flavobacteriia/Flavobacteriales/Flavobacteriaceae/Flavobacterium/OTU_002790	0	0	0	0	0	6.31688e-06	0	0	0	0	2.34285e-05	0	0	0	0	0	0	0	2.14192e-05	9.33637e-05	0.000149098	9.0009e-05	0	0	0	0.000157485	1.24258e-05	0	0	0	0	0	0	0.000258309	5.66617e-06	1.29616e-05	0	0	0	0	2.04408e-05	5.43272e-05	0	1.04379e-05	0	0.000304321	0	0	0
Bacteria/Bacteroidetes/Flavobacteriia/Flavobacteriales/Flavobacteriaceae/Flavobacterium/OTU_002878	0	0	0	0	0	0	0	0	0	0	0	0	0	0	0	0	0	0	0	1.86727e-05	0.000894588	9.0009e-05	0	0	0	0.000157485	1.24258e-05	0.000113671	0	0	0	0	0	0.000430515	1.13323e-05	3.88848e-05	0	0	0	0	0	0	3.83093e-05	0	3.60334e-05	0	0	0	0
Bacteria/Bacteroidetes/Flavobacteriia/Flavobacteriales/Flavobacteriaceae/Flavobacterium/OTU_002978	0	1.82505e-05	0	0	0	0	4.76785e-06	0	0	0	0	0	0	0	0	0	0	0	0	0	0	0	0	0	0	3.14971e-05	6.21288e-06	1.62388e-05	0	0	0	0	0	0.000172206	5.66617e-06	0	0	0	0	0	6.81361e-06	1.08654e-05	1.27698e-05	0	0	0	0	0	0
Bacteria/Bacteroidetes/Flavobacteriia/Flavobacteriales/Flavobacteriaceae/Flavobacterium/OTU_003021	4.64697e-06	0	0	0	0	0	0	0	0	0	0	0	0	0	0	0	0	0	0	0	0	0	0	0	0	0	1.24258e-05	0	0	0	0	0	0	0	0	1.29616e-05	0	0	0	0	1.36272e-05	0	1.27698e-05	0	0	0	0	0	0
Bacteria/Bacteroidetes/Flavobacteriia/Flavobacteriales/Flavobacteriaceae/Flavobacterium/OTU_003076	0	0	0	0	0	0	0	0	0	0	0	0	0	0	0	0	0	0	0	1.86727e-05	0.000149098	0	0	0	0	0	0	0	0	0	0	0	0	0.000172206	0	0	0	0	0	0	0	0	0	0	3.60334e-05	0	2.36843e-05	1.40948e-05	0.000205224
Bacteria/Bacteroidetes/Flavobacteriia/Flavobacteriales/Flavobacteriaceae/Flavobacterium/OTU_003084	0	0	0	0	0	0	0	0	0	0	0	0	0	0	0	0	0	0	0	0	0	0	0	0	0	0	0	0	0	0	0	0	0	8.6103e-05	5.66617e-06	1.29616e-05	0	0	0	0	0	0	1.27698e-05	0	0	0	0	0	0
Bacteria/Bacteroidetes/Flavobacteriia/Flavobacteriales/Flavobacteriaceae/Flavobacterium/OTU_003147	0	0	0	0	0	0	0	0	0	1.77917e-05	0	0	0	0	0	0	0	0	0	0	0	0	0	0	0	0	0	0	0	0	0	0	0	0	0	1.29616e-05	0	0	0	0	2.04408e-05	0	1.27698e-05	0	0.0001081	0	0	0	0.000656716
Bacteria/Bacteroidetes/Flavobacteriia/Flavobacteriales/Flavobacteriaceae/Flavobacterium/OTU_003190	0	0	0	0	0	0	0	0	0	0	0	0	0	0	0	0	0	0	0	1.86727e-05	0.000447294	4.50045e-05	0	0	0	0	6.21288e-06	1.62388e-05	0	0	0	0	0	0	0	0	0	0	0	0	0	0	0	0	0	0	0	0	0
Bacteria/Bacteroidetes/Flavobacteriia/Flavobacteriales/Flavobacteriaceae/Flavobacterium/OTU_003231	0	0	0	0	0	6.31688e-06	0	0	0	0	0	0	2.40691e-05	0	0	0	0	0	0	0	0.000149098	0	0	0	0	0	6.21288e-06	3.24775e-05	0	0	0	0	0	0.000430515	1.13323e-05	0	0	0	0	0	0	0	0	0	0	0	0	0	6.84079e-05
Bacteria/Bacteroidetes/Flavobacteriia/Flavobacteriales/Flavobacteriaceae/Flavobacterium/OTU_003301	0	0	0	0	0	0	0	0	0	0	0	0	0	0	0	0	0	0	0	0	0	0	0	0	0	0	0	1.62388e-05	0	0	0	0	0	0	5.66617e-06	1.29616e-05	0	0	0	0	0	2.17309e-05	1.27698e-05	3.13136e-05	0.000144134	0.000304321	0.000722372	0.000267802	0.000232587
Bacteria/Bacteroidetes/Flavobacteriia/Flavobacteriales/Flavobacteriaceae/Flavobacterium/OTU_003484	0	0	0	0	0	6.31688e-06	0	0	0	0	0	0	0	0	0	0	0	0	0	0	0	0	0	0	0	0	0	0	0	0	0	0	0	0	0	0	0	0	5.95103e-06	0	0	1.08654e-05	0	0	0	0	2.36843e-05	1.40948e-05	0.000150497
Bacteria/Bacteroidetes/Flavobacteriia/Flavobacteriales/Flavobacteriaceae/Flavobacterium/OTU_003580	5.11167e-05	0	0	0	7.87567e-05	1.89506e-05	4.76785e-06	7.51208e-06	0	0	9.37141e-05	3.24137e-05	0	2.10296e-05	0	1.9974e-05	0	0	2.14192e-05	1.86727e-05	0	9.0009e-05	0	0	0	0	6.21288e-06	0	0.000144998	2.41364e-05	0	0	1.38652e-05	0	0	0	0	0.000179313	2.97552e-05	0	0	1.08654e-05	0	2.08757e-05	0	0	0	0	0
Bacteria/Bacteroidetes/Flavobacteriia/Flavobacteriales/Flavobacteriaceae/Flavobacterium/OTU_003916	0	0	0	0	0	0	0	0	0	0	0	0	0	0	0	0	0	0	0	5.60182e-05	0	0	1.94966e-05	0	0	3.14971e-05	0	0	0	0	0	0	0	0	0	0	0	0	0	0	6.81361e-06	0	0	0	0	0	0	0	0
Bacteria/Bacteroidetes/Flavobacteriia/Flavobacteriales/Flavobacteriaceae/Flavobacterium/OTU_004008	0	0	0	0	0	0	0	0	0	0	0	6.48273e-06	0	0	0	0	0	0	0	0	0.000149098	0	0	0	0	0	0	0	0	0	0	0	0	0	0	0	0	0	0	0	0	1.08654e-05	0	0	0	0	1.18422e-05	0	0
Bacteria/Bacteroidetes/Flavobacteriia/Flavobacteriales/Flavobacteriaceae/Flavobacterium/OTU_004015	0	0	0	0	0	0	0	0	0	0	0	0	0	0	0	0	0	0	0	0	0.000149098	0	0	0	0	0	0	0	0	0	0	0	0	0	5.66617e-06	1.29616e-05	0	0	0	0	6.81361e-06	0	0	0	0	0	0	0	0
Bacteria/Bacteroidetes/Flavobacteriia/Flavobacteriales/Flavobacteriaceae/Flavobacterium/OTU_004264	0	0	0	0	0	0	0	0	0	0	0	0	0	0	0	0	0	0	0	0	0.000447294	0	0	0	0	0	0	0	0	0	0	0	0	0	0	0	0	0	0	0	0	0	0	0	0	0	0	0	0
Bacteria/Bacteroidetes/Flavobacteriia/Flavobacteriales/Flavobacteriaceae/Flavobacterium/OTU_004543	0	0	0	0	0	0	0	0	0	0	0	0	0	0	0	0	0	0	0	0	0	0	0	0	0	0	0	1.62388e-05	0	0	0	0	0	0	0	0	0	0	0	0	0	0	0	0	0	0	0	0	0
Bacteria/Bacteroidetes/Flavobacteriia/Flavobacteriales/Flavobacteriaceae/Flavobacterium/OTU_004551	0	0	0	0	0	0	0	0	0	0	0	0	0	0	0	0	0	0	0	0	0.000149098	0	0	0	0	0	0	0	0	0	0	0	0	0	0	0	0	0	0	0	0	2.17309e-05	0	0	0	0	0	0	0
Bacteria/Bacteroidetes/Flavobacteriia/Flavobacteriales/Flavobacteriaceae/Flavobacterium/OTU_004826	0	0	0	0	0	0	0	0	0	0	0	0	0	0	0	0	0	0	0	0	0	0	0	0	0	0	0	0	0	0	0	0	0	0	0	0	0	0	0	0	0	1.08654e-05	0	0	0	0	0	0	0
Bacteria/Bacteroidetes/Flavobacteriia/Flavobacteriales/Flavobacteriaceae/Flavobacterium/OTU_005122	0	0	0	0	0	0	0	0	0	0	0	0	0	0	0	0	0	0	0	0	0.000298196	0	0	0	0	0	6.21288e-06	1.62388e-05	0	0	0	0	0	0	0	2.59232e-05	0	0	0	0	0	0	0	0	0	0	0	0	1.36816e-05
Bacteria/Bacteroidetes/Flavobacteriia/Flavobacteriales/Flavobacteriaceae/Flavobacterium/OTU_005216	0	0	0	0	0	0	0	0	0	0	0	0	0	0	0	0	0	0	0	3.73455e-05	0.000149098	0	0	0	0	0	1.24258e-05	0	0	0	0	0	0	0	5.66617e-06	0	0	0	0	0	0	0	1.27698e-05	0	0	0	0	0	0
Bacteria/Bacteroidetes/Flavobacteriia/Flavobacteriales/Flavobacteriaceae/Flavobacterium/OTU_005241	0	0	0	0	0	0	0	0	0	0	0	0	0	0	0	0	0	0	0	0	0	0	0	0	0	0	0	0	0	0	0	0	0	0	0	0	0	0	0	0	0	0	0	0	0	0	0	0	0
Bacteria/Bacteroidetes/Flavobacteriia/Flavobacteriales/Flavobacteriaceae/Flavobacterium/OTU_005295	0	0	0	0	0	0	4.76785e-06	0	0	0	0	0	0	0	0	0	0	0	0	0	0	0	0	0	0	0	1.86386e-05	1.62388e-05	6.59083e-06	0	0	0	0	0	1.69985e-05	0	0	0	0	0	0	3.25963e-05	1.27698e-05	0	0	0	2.36843e-05	2.81897e-05	8.20895e-05
Bacteria/Bacteroidetes/Flavobacteriia/Flavobacteriales/Flavobacteriaceae/Flavobacterium/OTU_005438	0	0	0	0	0	0	0	0	0	0	0	6.48273e-06	0	0	0	0	0	0	0	0	0.000149098	0	0	0	0	0	0	1.62388e-05	0	0	0	0	0	0	0	0	0	0	0	0	0	2.17309e-05	0	0	0	0	0	0	0
Bacteria/Bacteroidetes/Flavobacteriia/Flavobacteriales/Flavobacteriaceae/Flavobacterium/OTU_005453	0	0	0	0	0	0	0	0	0	0	0	6.48273e-06	0	0	0	0	0	0	0	0	0	0	0	0	0	0	0	0	0	0	0	0	0	0	0	0	0	0	0	0	0	0	0	0	0	0	0	0	4.10447e-05
Bacteria/Bacteroidetes/Flavobacteriia/Flavobacteriales/Flavobacteriaceae/Flavobacterium/OTU_005638	0	0	0	0	0	0	4.76785e-06	0	0	0	0	0	0	0	0	0	0	0	0	0	0	0	0	0	0	0	6.21288e-06	0	0	0	0	0	0	8.6103e-05	0	0	0	0	0	0	0	0	1.27698e-05	0	0	0	0	0	0
Bacteria/Bacteroidetes/Flavobacteriia/Flavobacteriales/Flavobacteriaceae/Flavobacterium/OTU_005682	0	0	0	0	0	0	0	0	0	0	0	0	0	0	0	0	0	0	0	0	0	0	0	0	0	0	0	0	0	0	0	0	0	0	0	0	0	0	0	0	0	0	0	0	0	0	0	0	0
Bacteria/Bacteroidetes/Flavobacteriia/Flavobacteriales/Flavobacteriaceae/Flavobacterium/OTU_005783	0	0	0	0	1.31261e-05	0	0	0	0	0	0	0	0	0	0	0	0	0	0	0	0.000149098	0	0	0	0	0	0	0	0	0	0	0	0	0	0	3.88848e-05	0	0	0	0	0	0	1.27698e-05	0	0	0	0	0	0
Bacteria/Bacteroidetes/Flavobacteriia/Flavobacteriales/Flavobacteriaceae/Flavobacterium/OTU_005973	4.64697e-06	0	0	0	0	0	4.76785e-06	0	0	0	0	0	0	0	0	0	0	0	0	3.73455e-05	0	9.0009e-05	1.94966e-05	0	0	3.14971e-05	6.21288e-06	1.62388e-05	0	0	0	0	0	0.000172206	0	0	0	0	0	0	2.72545e-05	3.25963e-05	0	0	0	0	0	0	0
Bacteria/Bacteroidetes/Flavobacteriia/Flavobacteriales/Flavobacteriaceae/Flavobacterium/OTU_006003	0	0	0	0	0	0	0	0	0	0	0	1.29655e-05	0	0	0	0	0	0	0	5.60182e-05	0	0	0	0	0	3.14971e-05	0	0	0	0	0	0	0	0	0	0	0	7.79624e-06	0	0	0	0	0	0	0	0	0	0	1.36816e-05
Bacteria/Bacteroidetes/Flavobacteriia/Flavobacteriales/Flavobacteriaceae/Flavobacterium/OTU_006122	0	0	0	0	0	0	0	0	0	0	0	0	0	0	0	0	0	0	0	0	0	0	0	0	0	0	6.21288e-06	0	0	0	0	0	0	0	0	1.29616e-05	0	0	0	0	0	0	0	0	0	0	0	0	0
Bacteria/Bacteroidetes/Flavobacteriia/Flavobacteriales/Flavobacteriaceae/Flavobacterium/OTU_006293	0.000176585	7.3002e-05	0	7.86448e-06	3.93783e-05	6.31688e-06	4.76785e-06	0.000105169	1.39749e-05	0	0	1.29655e-05	2.40691e-05	0	0	0	0	0	0	0	0	0	0	0	0	0	6.21288e-06	0	3.29541e-05	9.65456e-06	0	0	0	0	2.83309e-05	0	0	5.45737e-05	0	0	0	2.17309e-05	0	0	0	0	0	0	0
Bacteria/Bacteroidetes/Flavobacteriia/Flavobacteriales/Flavobacteriaceae/Flavobacterium/OTU_006451	0	0	0	0	0	0	0	0	0	0	0	6.48273e-06	0	0	0	0	0	0	0	0	0	0	0	0	0	0	0	1.62388e-05	0	0	0	0	0	0	0	0	0	0	0	0	0	0	0	0	0	0	0	0	0
Bacteria/Bacteroidetes/Flavobacteriia/Flavobacteriales/Flavobacteriaceae/Flavobacterium/OTU_006550	0	0	0	0	0	0	0	0	0	0	0	0	0	0	0	0	0	0	0	3.73455e-05	0	0	0	0	0	0	0	0	0	0	0	0	0	8.6103e-05	0	0	0	0	0	0	6.81361e-06	2.17309e-05	0	0	0	0	0	0	0
Bacteria/Bacteroidetes/Flavobacteriia/Flavobacteriales/Flavobacteriaceae/Flavobacterium/OTU_006562	0	0	0	0	0	0	0	0	0	0	0	0	0	0	0	0	0	0	0	0	0	0	0	0	0	0	0	0	0	0	0	0	0	0	0	1.29616e-05	0	0	0	0	0	0	1.27698e-05	1.04379e-05	0	0	1.18422e-05	0	0
Bacteria/Bacteroidetes/Flavobacteriia/Flavobacteriales/Flavobacteriaceae/Flavobacterium/OTU_006640	0	0	0	0	0	0	4.76785e-06	0	0	0	0	6.48273e-06	0	0	0	0	0	0	2.14192e-05	0	0	0	0	0	0	3.14971e-05	6.21288e-06	0	0	0	0	0	0	0	0	0	0	0	0	0	0	0	0	0	0	0	0	0	0
Bacteria/Bacteroidetes/Flavobacteriia/Flavobacteriales/Flavobacteriaceae/Flavobacterium/OTU_006662	0	0	0	0	0	6.31688e-06	4.76785e-06	0	0	0	0	6.48273e-06	0	0	0	0	0	0	2.14192e-05	0	0	0	0	0	0	0	0	0	0	0	0	0	0	8.6103e-05	0	0	1.93592e-05	0	0	0	2.04408e-05	3.25963e-05	0	0	0	0	0	0	0
Bacteria/Bacteroidetes/Flavobacteriia/Flavobacteriales/Flavobacteriaceae/Flavobacterium/OTU_007092	0	0	0	0	0	0	0	0	0	0	0	0	0	0	0	0	0	0	0	0	0	0	0	0	0	0	0	0	0	0	0	0	0	8.6103e-05	0	0	0	0	0	0	0	0	0	0	0	0	0	0	0
Bacteria/Bacteroidetes/Flavobacteriia/Flavobacteriales/Flavobacteriaceae/Flavobacterium/OTU_007296	0	0	0	0	0	0	0	0	0	0	0	0	0	0	0	0	0	0	0	0	0	0	0	0	0	0	0	0	0	0	0	0	0	8.6103e-05	0	0	0	0	0	0	0	0	0	0	0	0	0	0	0
Bacteria/Bacteroidetes/Flavobacteriia/Flavobacteriales/Flavobacteriaceae/Flavobacterium/OTU_007520	0	0	0	0	0	0	0	0	0	0	0	0	0	0	0	0	0	0	0	0	0	0	0	0	0	0	0	0	0	0	0	0	0	0	0	0	0	0	0	0	0	0	0	0	0	0	0	0	0
Bacteria/Bacteroidetes/Flavobacteriia/Flavobacteriales/Flavobacteriaceae/Formosa/OTU_000314	6.50576e-05	0.00034676	0	0.000401088	0.000682558	0.000252675	0.000362357	0.000120193	0.00027251	0.000302459	0.000538856	0.000239861	0.000240691	0.000294415	0.000642316	0.00105862	0.000566312	0.000235919	0.000921027	0.000429473	0.000447294	0.000360036	0.000311946	0.00102941	0.000225823	0.000472456	0.000621288	0.000698267	0.000415222	7.72365e-05	8.64443e-05	0.00181963	0.0019134	0.000344412	0.000379634	0.000116654	0.000232311	0.000686069	8.33145e-05	0.00144496	0.0017511	0.000249905	1.27698e-05	0.00019832	7.20669e-05	0	0	0	0
Bacteria/Bacteroidetes/Flavobacteriia/Flavobacteriales/Flavobacteriaceae/Formosa/OTU_000642	9.29394e-06	1.82505e-05	4.05318e-05	0.000212341	3.93783e-05	0	0	0	1.39749e-05	8.89585e-05	0.000140571	6.48273e-06	0	8.41184e-05	0.000256926	0.000179766	5.30917e-05	0	6.42577e-05	0	0	0	5.84898e-05	0.000163399	4.51646e-05	6.29941e-05	3.72773e-05	3.24775e-05	1.31817e-05	1.44818e-05	2.46984e-05	0.000488195	0.0025096	0.000602721	0.000181317	1.29616e-05	0	7.79624e-06	1.78531e-05	0.000396657	0.00203046	0.000141251	0.000114928	0	0	0	0	0	0
Bacteria/Bacteroidetes/Flavobacteriia/Flavobacteriales/Flavobacteriaceae/Formosa/OTU_000716	0	0	0	0	0	0	0	0	0	0	0	0	2.40691e-05	0	0	0	0	0	4.28385e-05	9.33637e-05	0.000149098	0	0	0	0	3.14971e-05	0.000378986	0.00110424	3.29541e-05	0	0	4.43813e-05	0	0.000430515	3.3997e-05	0.00155539	0.00377505	1.55925e-05	0	0	1.36272e-05	2.17309e-05	0.00240072	0.0048223	0.000180167	0.000912964	2.36843e-05	9.86638e-05	4.10447e-05
Bacteria/Bacteroidetes/Flavobacteriia/Flavobacteriales/Flavobacteriaceae/Formosa/OTU_001134	1.39409e-05	0.000182505	4.05318e-05	0.000125832	0.000249396	8.84363e-05	8.58214e-05	6.76087e-05	7.68618e-05	3.55834e-05	0.000117143	0.000110206	0.00026476	6.30888e-05	0	0.00019974	1.76972e-05	5.89797e-05	0.000364127	7.4691e-05	0.000149098	0.000225023	9.7483e-05	0.000424837	5.64557e-05	0.000125988	0.000229876	0.000470924	0.000138407	2.89637e-05	3.0873e-05	0.000576957	0.000610069	0	0.000220981	9.07312e-05	0.000774368	0.000288461	2.38041e-05	0.00038249	0.00056553	0.000239039	0.000102158	0.000793278	7.20669e-05	0	1.18422e-05	1.40948e-05	0
Bacteria/Bacteroidetes/Flavobacteriia/Flavobacteriales/Flavobacteriaceae/Formosa/OTU_001584	0	1.82505e-05	4.05318e-05	0	0	6.31688e-06	4.76785e-06	0	0	1.77917e-05	2.34285e-05	0	0.000216622	0	0	0	0	0	6.42577e-05	3.73455e-05	0.000149098	9.0009e-05	0	0	0	0	4.34901e-05	0.000113671	9.22716e-05	9.65456e-06	6.17459e-06	4.43813e-05	5.54608e-05	8.6103e-05	6.23279e-05	2.59232e-05	0.000154874	0.000140332	1.19021e-05	0	6.13225e-05	3.25963e-05	7.66186e-05	0.000271385	0	0	0	0	0
Bacteria/Bacteroidetes/Flavobacteriia/Flavobacteriales/Flavobacteriaceae/Leptobacterium/OTU_006370	0	0	0	0	0	0	0	0	0	0	0	0	0	0	0	0	0	0	0	0	0	0	0	0	0	0	0	0	0	4.82728e-06	0	0	0	0	0	0	0	0	0	0	0	0	0	0	0	0	0	0	0
Bacteria/Bacteroidetes/Flavobacteriia/Flavobacteriales/Flavobacteriaceae/Lutibacter/OTU_002300	0	0	0	0	1.31261e-05	1.26338e-05	2.86071e-05	7.51208e-06	0	0	0	6.48273e-06	2.40691e-05	0	0	0	0	0	0	3.73455e-05	0	0	3.89932e-05	0	0	0	1.86386e-05	0	0	1.44818e-05	0	0	1.38652e-05	0	2.26647e-05	1.29616e-05	1.93592e-05	7.79624e-06	1.19021e-05	0	6.81361e-06	0	3.83093e-05	1.04379e-05	0	0	0	0	0
Bacteria/Bacteroidetes/Flavobacteriia/Flavobacteriales/Flavobacteriaceae/NS3a_marine_group/OTU_000001	0.0447131	0.0936981	0.0796855	0.0337858	0.149743	0.0732063	0.0678275	0.107806	0.090103	0.0383589	0.120118	0.0408153	0.0252485	0.0242261	0.0449621	0.0108858	0.231338	0.0990563	0.0629083	0.0488292	0.0256448	0.019667	0.0270613	0.0101797	0.17866	0.0666478	0.0637379	0.0367971	0.0233579	0.0492238	0.0202341	0.0269838	0.0794337	0.0415877	0.0608717	0.0525852	0.0437905	0.0306002	0.0513158	0.0198187	0.0867032	0.057163	0.06284	0.0321382	0.00317094	0.0155204	0.000580266	0.00084569	0.000820895
Bacteria/Bacteroidetes/Flavobacteriia/Flavobacteriales/Flavobacteriaceae/NS3a_marine_group/OTU_001400	0.00593883	0.0125198	0.00891699	0.0045614	0.0196367	0.0103597	0.00888728	0.0143406	0.011662	0.00419884	0.0167748	0.00557515	0.00300864	0.00336474	0.00509571	0.0016179	0.0270414	0.0128281	0.0074539	0.00627404	0.00313106	0.00270027	0.00327543	0.00124183	0.0221532	0.00711833	0.0087788	0.00453062	0.00295928	0.00636718	0.00275387	0.00372803	0.0108426	0.0057689	0.00779099	0.00639007	0.00576904	0.00410082	0.00649853	0.0028616	0.0111743	0.00720378	0.00821096	0.00440478	0.000360334	0.000912964	4.73687e-05	0.000197328	0.000123134
Bacteria/Bacteroidetes/Flavobacteriia/Flavobacteriales/Flavobacteriaceae/NS3a_marine_group/OTU_001484	1.39409e-05	0.000146004	0.000729572	1.5729e-05	0.000997585	6.94857e-05	1.90714e-05	0.000105169	9.08367e-05	0.000160125	0.00063257	1.29655e-05	0.000120346	0.000147207	0.000171284	5.99221e-05	0.00366333	0.00179888	0.000706835	5.60182e-05	0.000149098	0.000180018	7.79864e-05	1.63399e-05	0.00210015	0.000944912	3.72773e-05	1.62388e-05	1.31817e-05	4.34455e-05	1.85238e-05	8.87626e-05	1.38652e-05	8.6103e-05	0.00014732	3.88848e-05	3.87184e-05	3.89812e-05	5.35593e-05	7.08316e-05	0.000299799	0.000130385	0.000166007	0	0	0	0	0	0
Bacteria/Bacteroidetes/Flavobacteriia/Flavobacteriales/Flavobacteriaceae/NS3a_marine_group/OTU_002082	3.25288e-05	0.00073002	0.000770104	0.000212341	0.00185078	0.000480083	9.53571e-05	0.000540869	0.000859455	0.00101413	0.00217885	9.7241e-05	0.000409175	0.000715007	0.00128463	0.000259662	0.00486674	0.00380419	0.00184205	0.000765582	0.000447294	0.000450045	0.000584898	0.000261438	0.00303732	0.00258276	0.000310644	0.000162388	0.000210907	0.000540655	4.32221e-05	0.000221907	0.000679395	0.000602721	0.000827261	0.000349963	0.000696932	0.000280665	0.000374915	0.000368324	0.00138998	0.000706253	0.000472481	0.000156568	0	0	0	1.40948e-05	0
Bacteria/Bacteroidetes/Flavobacteriia/Flavobacteriales/Flavobacteriaceae/NS3a_marine_group/OTU_002129	4.64697e-06	0.00034676	0.00068904	4.71869e-05	0.000420036	5.0535e-05	0	6.76087e-05	0.000125774	0.000177917	0.000491999	1.29655e-05	0.000192553	0.000483681	0.000471032	0.000159792	0.00185821	0.00162194	0.0010067	0.000149382	0	0.000225023	0.000292449	0.000196078	0.00109524	0.00113389	0.00013047	0.000113671	0.000125226	0.000149646	2.46984e-05	0.000177525	0.000207978	0.000172206	0.000317306	0.000155539	0.000116155	0.00018711	0.000130923	0.000311659	0.000449698	0.000325963	0.000114928	4.17515e-05	0	0	0	0	1.36816e-05
Bacteria/Bacteroidetes/Flavobacteriia/Flavobacteriales/Flavobacteriaceae/NS3a_marine_group/OTU_002383	3.25288e-05	5.47515e-05	4.05318e-05	3.93224e-05	0.000183766	5.0535e-05	2.86071e-05	0.000172778	0.000111799	5.33751e-05	7.02856e-05	2.59309e-05	2.40691e-05	4.20592e-05	8.56421e-05	3.99481e-05	0.000230064	0.000206429	8.5677e-05	0	0	4.50045e-05	0	3.26797e-05	0.000259696	0.000125988	1.86386e-05	3.24775e-05	6.59083e-05	6.27546e-05	0	0.000221907	2.77304e-05	0.000602721	0.000158653	3.88848e-05	7.74368e-05	5.45737e-05	5.95103e-05	4.24989e-05	8.17634e-05	0.000130385	7.66186e-05	3.13136e-05	0	0	0	2.81897e-05	1.36816e-05
Bacteria/Bacteroidetes/Flavobacteriia/Flavobacteriales/Flavobacteriaceae/NS3a_marine_group/OTU_002746	9.29394e-06	0.000200756	0.000283722	1.5729e-05	0.000603801	4.42182e-05	0	4.50725e-05	3.49372e-05	3.55834e-05	0.000327999	0	0	0.000147207	0	3.99481e-05	0.0012919	0.000796225	0.000492642	3.73455e-05	0	4.50045e-05	5.84898e-05	0	0.0011517	0.000566947	1.24258e-05	0	0	1.93091e-05	0	0	2.77304e-05	8.6103e-05	0.000101991	1.29616e-05	3.87184e-05	7.79624e-06	1.19021e-05	2.83326e-05	0.000129459	5.43272e-05	3.83093e-05	0	0	0	0	0	0
Bacteria/Bacteroidetes/Flavobacteriia/Flavobacteriales/Flavobacteriaceae/NS3a_marine_group/OTU_003126	0.00015335	0.000237257	8.10636e-05	3.93224e-05	0.000354405	0.000189506	0.000143036	0.000262923	0.000209623	0.00010675	0.000374857	0.000175034	0.000144415	6.30888e-05	0.000171284	5.99221e-05	0.000707889	0.000294898	6.42577e-05	9.33637e-05	0.000149098	4.50045e-05	3.89932e-05	3.26797e-05	0.000462937	0.000283473	0.000173961	9.74326e-05	5.27266e-05	0.000149646	6.17459e-05	0.000177525	0.000180248	8.6103e-05	0.000141654	7.77696e-05	0.000174233	7.79624e-05	0.000119021	8.49979e-05	0.000177154	0.000162981	0.000204316	9.39408e-05	0	0.000304321	0	1.40948e-05	0
Bacteria/Bacteroidetes/Flavobacteriia/Flavobacteriales/Flavobacteriaceae/NS3a_marine_group/OTU_003139	3.71758e-05	0.000164255	0.000202659	3.14579e-05	0.000315027	8.84363e-05	7.15178e-05	0.000120193	8.38492e-05	0.00010675	0.000164	5.18618e-05	7.22074e-05	6.30888e-05	8.56421e-05	3.99481e-05	0.000601706	0.000235919	0.000107096	0.000112036	0.000149098	9.0009e-05	7.79864e-05	1.63399e-05	0.00039519	0.000188982	4.9703e-05	4.87163e-05	3.29541e-05	6.75819e-05	6.17459e-06	4.43813e-05	8.31912e-05	0.000172206	9.63249e-05	5.18464e-05	9.67961e-05	2.33887e-05	8.92655e-05	5.66653e-05	0.000129459	7.6058e-05	8.93883e-05	2.08757e-05	0	0	0	0	1.36816e-05
Bacteria/Bacteroidetes/Flavobacteriia/Flavobacteriales/Flavobacteriaceae/NS3a_marine_group/OTU_003319	5.11167e-05	7.3002e-05	0.000162127	5.50514e-05	9.18828e-05	2.52675e-05	4.76785e-05	0.000157754	7.68618e-05	8.89585e-05	4.68571e-05	1.29655e-05	7.22074e-05	4.20592e-05	8.56421e-05	0	0.000123881	8.84695e-05	4.28385e-05	0	0	9.0009e-05	5.84898e-05	8.16993e-05	7.9038e-05	0.000157485	4.9703e-05	4.87163e-05	7.90899e-05	3.3791e-05	1.23492e-05	0.000221907	4.15956e-05	0	3.96632e-05	1.29616e-05	0	9.35549e-05	5.95103e-05	8.49979e-05	6.13225e-05	2.17309e-05	3.83093e-05	2.08757e-05	0	0	0	1.40948e-05	0
Bacteria/Bacteroidetes/Flavobacteriia/Flavobacteriales/Flavobacteriaceae/NS3a_marine_group/OTU_003426	6.04106e-05	0.00036501	0.000486381	8.65093e-05	0.000603801	0.000170556	0.000114428	0.000255411	0.000251548	0.000177917	0.000374857	7.77928e-05	0.000144415	0.000105148	0.000128463	5.99221e-05	0.00102644	0.000707756	0.000385546	0.000168055	0.000149098	9.0009e-05	7.79864e-05	3.26797e-05	0.000801671	0.000251976	0.000142896	6.49551e-05	4.61358e-05	0.000130337	3.70476e-05	8.87626e-05	0.000166382	0.000258309	0.000277642	0.000233309	9.67961e-05	9.35549e-05	0.00011307	8.49979e-05	0.000299799	0.000239039	0.000306474	0.000187882	3.60334e-05	0	0	4.22845e-05	0
Bacteria/Bacteroidetes/Flavobacteriia/Flavobacteriales/Flavobacteriaceae/NS3a_marine_group/OTU_004020	4.64697e-06	0	0	0	0	0	4.76785e-06	0	0	0	0	6.48273e-06	0.000168484	0	0	5.99221e-05	0.000230064	2.94898e-05	0	0	0	4.50045e-05	3.89932e-05	6.53595e-05	5.64557e-05	0	1.86386e-05	0	3.9545e-05	0.000115855	0	0.000177525	0.000194113	0	4.53294e-05	7.77696e-05	0	7.79624e-05	0.000119021	0.000169996	0.00121964	4.34617e-05	6.38488e-05	1.04379e-05	0	0	0	0	0
Bacteria/Bacteroidetes/Flavobacteriia/Flavobacteriales/Flavobacteriaceae/NS3a_marine_group/OTU_004244	0	0.000109503	0.000567445	0	0.000905702	4.42182e-05	0	4.50725e-05	3.49372e-05	0.00010675	0.000866856	0	2.40691e-05	0.000147207	0.000299747	3.99481e-05	0.00212367	0.001445	0.000749673	0.000112036	0	4.50045e-05	9.7483e-05	3.26797e-05	0.00156947	0.00085042	3.10644e-05	1.62388e-05	0	2.41364e-05	0	0	0	8.6103e-05	9.63249e-05	2.59232e-05	1.93592e-05	0	2.97552e-05	5.66653e-05	0.000156713	0.000108654	8.93883e-05	2.08757e-05	0	0	0	1.40948e-05	0
Bacteria/Bacteroidetes/Flavobacteriia/Flavobacteriales/Flavobacteriaceae/NS3a_marine_group/OTU_004403	0.00364322	0.00678919	0.0059987	0.00277616	0.0105665	0.00560307	0.00488228	0.00893186	0.00614894	0.00272213	0.00857484	0.00269033	0.00209401	0.00178752	0.00308312	0.000739039	0.0159098	0.00793276	0.00447662	0.00302498	0.00149098	0.00112511	0.00183268	0.000718954	0.013301	0.00459857	0.00439872	0.00240334	0.00162134	0.00366873	0.00143251	0.00159773	0.00546289	0.00344412	0.00430629	0.00343482	0.00278773	0.00209719	0.00362418	0.00137413	0.00600961	0.00413973	0.00421402	0.00225458	0.000180167	0.000608643	4.73687e-05	5.63793e-05	4.10447e-05
Bacteria/Bacteroidetes/Flavobacteriia/Flavobacteriales/Flavobacteriaceae/NS3a_marine_group/OTU_004951	1.39409e-05	0.000255507	0.000405318	7.07803e-05	0.000813819	0.000189506	9.05892e-05	0.000225362	0.000223598	0.000195709	0.000515428	4.53791e-05	0.000385106	0.000189266	0.000385389	3.99481e-05	0.00201748	0.00126806	0.000878189	0.000298764	0.000149098	0.000135014	0.000214463	0.000196078	0.00146785	0.0010709	0.000242302	0.000113671	5.93175e-05	0.0001062	6.17459e-06	0.000221907	0.000180248	0.000172206	0.000600614	0.000388848	0.000522699	0.000101351	0.000107119	0.000141663	0.000497394	0.000532406	0.000855574	0.000167006	3.60334e-05	0.000912964	0	0	0
Bacteria/Bacteroidetes/Flavobacteriia/Flavobacteriales/Flavobacteriaceae/NS3a_marine_group/OTU_004988	0	0	4.05318e-05	0	7.87567e-05	1.89506e-05	0	7.51208e-06	0	1.77917e-05	0.000140571	6.48273e-06	0	0	0	0	0.000106183	0.000147449	2.14192e-05	0	0	0	0	0	7.9038e-05	6.29941e-05	0	0	0	0	0	0	0	0	0	0	0	0	0	0	6.81361e-06	0	0	0	0	0	0	0	0
Bacteria/Bacteroidetes/Flavobacteriia/Flavobacteriales/Flavobacteriaceae/NS3a_marine_group/OTU_005327	9.29394e-06	1.82505e-05	4.05318e-05	2.35934e-05	2.62522e-05	2.52675e-05	4.76785e-06	3.00483e-05	2.09623e-05	5.33751e-05	7.02856e-05	1.29655e-05	0	2.10296e-05	4.28211e-05	3.99481e-05	0.000123881	0.000117959	2.14192e-05	0	0	4.50045e-05	0	1.63399e-05	0.000124203	3.14971e-05	0	0	1.31817e-05	0	0	4.43813e-05	2.77304e-05	0	1.69985e-05	0	1.93592e-05	0	5.95103e-06	0	3.40681e-05	0	1.27698e-05	1.04379e-05	0	0	0	0	0
Bacteria/Bacteroidetes/Flavobacteriia/Flavobacteriales/Flavobacteriaceae/NS3a_marine_group/OTU_005399	0	1.82505e-05	0	7.86448e-06	0.000144387	0	4.76785e-06	0	0	3.55834e-05	4.68571e-05	0	0	2.10296e-05	0	0	0.000353945	8.84695e-05	0.000107096	1.86727e-05	0	0	1.94966e-05	0	0.000124203	0.000220479	6.21288e-06	0	0	0	0	0	0	0	2.26647e-05	0	0	0	5.95103e-06	0	2.72545e-05	1.08654e-05	2.55395e-05	0	0	0	1.18422e-05	0	0
Bacteria/Bacteroidetes/Flavobacteriia/Flavobacteriales/Flavobacteriaceae/NS3a_marine_group/OTU_005462	0	1.82505e-05	0	7.86448e-06	2.62522e-05	0	0	0	0	0	4.68571e-05	0	0	0	0	1.9974e-05	0.00031855	0.000117959	2.14192e-05	0	0	9.0009e-05	0	0	0.000203241	3.14971e-05	0	0	6.59083e-06	0	0	0	1.38652e-05	0	0.000135988	2.59232e-05	1.93592e-05	0	0	0	2.72545e-05	7.6058e-05	3.83093e-05	0	0	0	0	0	0
Bacteria/Bacteroidetes/Flavobacteriia/Flavobacteriales/Flavobacteriaceae/NS3a_marine_group/OTU_005518	0	1.82505e-05	0.000243191	0	0.000459414	4.42182e-05	0	4.50725e-05	1.39749e-05	8.89585e-05	0.000257714	0	0	2.10296e-05	4.28211e-05	3.99481e-05	0.000884862	0.000560307	0.000171354	1.86727e-05	0	0	0	0	0.000508101	0.000377965	6.21288e-06	0	0	1.44818e-05	0	0	0	0	2.83309e-05	2.59232e-05	0	0	5.95103e-06	1.41663e-05	2.04408e-05	2.17309e-05	1.27698e-05	0	0	0	0	0	0
Bacteria/Bacteroidetes/Flavobacteriia/Flavobacteriales/Flavobacteriaceae/NS3a_marine_group/OTU_005801	0	0	0	0	3.93783e-05	6.31688e-06	0	0	0	0	0	0	2.40691e-05	0	0	0	0	5.89797e-05	4.28385e-05	0	0	0	0	0	1.12911e-05	9.44912e-05	2.48515e-05	0	0	0	0	0	0	8.6103e-05	3.3997e-05	6.4808e-05	3.87184e-05	0	5.95103e-06	0	0	5.43272e-05	0.000127698	1.04379e-05	0	0	0	0	0
Bacteria/Bacteroidetes/Flavobacteriia/Flavobacteriales/Flavobacteriaceae/NS3a_marine_group/OTU_005857	0	1.82505e-05	0.000121595	0	0.000157513	0	0	7.51208e-06	0	0	0.000210857	0	2.40691e-05	4.20592e-05	4.28211e-05	0	0.00102644	0.000383368	0.00027845	0	0.000149098	0	1.94966e-05	0	0.000519393	0.000283473	6.21288e-06	3.24775e-05	6.59083e-06	0	0	0	0	0	3.96632e-05	0	1.93592e-05	0	1.19021e-05	1.41663e-05	4.76953e-05	2.17309e-05	1.27698e-05	0	0	0	0	0	0
Bacteria/Bacteroidetes/Flavobacteriia/Flavobacteriales/Flavobacteriaceae/NS3a_marine_group/OTU_006230	0	0	0.000121595	7.86448e-06	1.31261e-05	6.31688e-06	4.76785e-06	1.50242e-05	1.39749e-05	0	0	0	4.81383e-05	2.10296e-05	0	3.99481e-05	8.84862e-05	8.84695e-05	2.14192e-05	0	0	0	0	0	4.51646e-05	0.000220479	1.24258e-05	0	1.31817e-05	1.44818e-05	6.17459e-06	0	4.15956e-05	8.6103e-05	5.66617e-05	1.29616e-05	5.80776e-05	0	1.78531e-05	0	2.04408e-05	2.17309e-05	0.000114928	4.17515e-05	0	0	0	0	0
Bacteria/Bacteroidetes/Flavobacteriia/Flavobacteriales/Flavobacteriaceae/NS3a_marine_group/OTU_006538	0.00389881	0.00905225	0.00794423	0.00324017	0.0145306	0.0074855	0.00664162	0.00996101	0.0086225	0.00362951	0.0125108	0.00381185	0.00312899	0.00260767	0.00363979	0.000918806	0.0229887	0.0110882	0.00676848	0.00476155	0.00268376	0.00256526	0.0028855	0.000866013	0.0172754	0.00677187	0.00657944	0.00384859	0.0023727	0.00485624	0.00200674	0.00257412	0.00708512	0.0028414	0.00652743	0.00521056	0.00468493	0.00308731	0.00510004	0.00192662	0.00891902	0.00608464	0.00687013	0.00313136	0.000360334	0.00152161	5.92108e-05	0.000155043	2.73632e-05
Bacteria/Bacteroidetes/Flavobacteriia/Flavobacteriales/Flavobacteriaceae/NS3a_marine_group/OTU_007336	1.39409e-05	0.000127754	0.000202659	3.93224e-05	0.000157513	4.42182e-05	1.90714e-05	0.000157754	7.68618e-05	7.11668e-05	7.02856e-05	3.24137e-05	7.22074e-05	4.20592e-05	0.000214105	5.99221e-05	0.000460128	0.000235919	8.5677e-05	1.86727e-05	0	0	1.94966e-05	1.63399e-05	0.000440355	3.14971e-05	1.86386e-05	1.62388e-05	0	2.89637e-05	0	0	2.77304e-05	8.6103e-05	5.66617e-05	0	1.93592e-05	3.1185e-05	2.97552e-05	0	8.17634e-05	2.17309e-05	1.27698e-05	0	0	0	0	0	0
Bacteria/Bacteroidetes/Flavobacteriia/Flavobacteriales/Flavobacteriaceae/NS4_marine_group/OTU_000137	0.000162644	0.000127754	0.000972763	0.000857228	0.000118135	3.79013e-05	1.43036e-05	0.000240386	6.98744e-06	0.000444792	9.37141e-05	0	7.22074e-05	0.000357503	0.000428211	0.000499351	1.76972e-05	0.000383368	0.000578319	0.000130709	0.00074549	9.0009e-05	0.000292449	0.000539216	4.51646e-05	0.000503953	0.000198812	1.62388e-05	0.00158839	0.0103931	0.00140781	0.00146458	0.00617002	0.000602721	0.000436295	0.000168501	0	0.00182432	0.0094681	0.000694149	0.00421081	0.000391156	0.000140467	2.08757e-05	3.60334e-05	0.000304321	1.18422e-05	0	0
Bacteria/Bacteroidetes/Flavobacteriia/Flavobacteriales/Flavobacteriaceae/NS4_marine_group/OTU_000177	4.64697e-06	3.6501e-05	0	0	1.31261e-05	3.15844e-05	4.29107e-05	1.50242e-05	0	1.77917e-05	2.34285e-05	0.000103724	2.40691e-05	4.20592e-05	0.000128463	5.99221e-05	0.000371642	0.00112061	0.00188489	0.00252082	0.000447294	0.000135014	3.89932e-05	0	0.000316152	0.00163785	0.0041005	0.00589468	3.9545e-05	2.41364e-05	4.32221e-05	0.000399432	0.0146694	0.00241088	0.00366601	0.00655857	0.00816959	4.67774e-05	6.54614e-05	0.000184162	0.0103499	0.0023252	0.00999872	0.00903919	0.000432401	0.00243457	4.73687e-05	0.000155043	8.20895e-05
Bacteria/Bacteroidetes/Flavobacteriia/Flavobacteriales/Flavobacteriaceae/NS4_marine_group/OTU_000293	3.25288e-05	0.000219006	0.000202659	0.000133696	0.000656306	0.000189506	9.53571e-06	2.25362e-05	0.000265523	0.00010675	0.000773142	0.00021393	7.22074e-05	0.000126178	0.000513853	0.00101868	0.000106183	0.000324388	0.00109238	0.000448146	0.000447294	4.50045e-05	5.84898e-05	0.00166667	3.38734e-05	0.000440959	0.000441114	9.74326e-05	0.000131817	0.000154473	0.000216111	0.0021303	0.000984429	0.000774927	0.00134855	0.000337001	3.87184e-05	0.000155925	0.000136874	0.00150163	0.000858515	0.000945293	0.000306474	1.04379e-05	0.0001081	0	3.55265e-05	2.81897e-05	0
Bacteria/Bacteroidetes/Flavobacteriia/Flavobacteriales/Flavobacteriaceae/NS4_marine_group/OTU_000359	0	0	0	0	0	0	1.43036e-05	7.51208e-06	0	0	0	6.48273e-06	0	0	4.28211e-05	0	1.76972e-05	2.94898e-05	6.42577e-05	0.000522837	0.000447294	4.50045e-05	0	0	0	9.44912e-05	0.000720694	0.00170507	0	0	0	0	0.000332765	0.000258309	0.000175651	0.00147762	0.00362017	0	1.19021e-05	0	0.000272545	9.77889e-05	0.00243902	0.00303742	0.000396368	0.00121729	3.55265e-05	7.04742e-05	4.10447e-05
Bacteria/Bacteroidetes/Flavobacteriia/Flavobacteriales/Flavobacteriaceae/NS4_marine_group/OTU_000397	5.57636e-05	0	0	0	0	0	0	0.000142729	6.98744e-06	0	4.68571e-05	0	7.22074e-05	2.10296e-05	4.28211e-05	0	0.000123881	2.94898e-05	0.000107096	0	0.000149098	0.000180018	0	4.90196e-05	0.000158076	0	4.9703e-05	0	0.00264292	0.000207573	0.000994109	0.000399432	0.000707125	8.6103e-05	0.000181317	0.000220347	0	0.00297816	0.000243992	0.000155829	0.000517835	0.000162981	0.000229856	0	0	0	0	0	0
Bacteria/Bacteroidetes/Flavobacteriia/Flavobacteriales/Flavobacteriaceae/NS4_marine_group/OTU_002286	0	0	0	0	0	0	0	0	0	0	0	0	0	2.10296e-05	4.28211e-05	0	0	0	0	0	0	0	0	0	0	0	1.86386e-05	0.000113671	0.000428404	1.44818e-05	0	4.43813e-05	1.38652e-05	0	5.66617e-06	2.59232e-05	0.000271029	0.000569125	5.95103e-06	0	6.81361e-06	0	3.83093e-05	0.000219195	3.60334e-05	0	0	1.40948e-05	0
Bacteria/Bacteroidetes/Flavobacteriia/Flavobacteriales/Flavobacteriaceae/NS4_marine_group/OTU_002296	0	0	0	0	0	0	0	7.51208e-06	0	0	0	0	0	0	4.28211e-05	0	1.76972e-05	0	2.14192e-05	0	0	0	0	0	1.12911e-05	3.14971e-05	3.10644e-05	0	0	9.65456e-06	6.17459e-06	0	0.00117854	8.6103e-05	2.26647e-05	6.4808e-05	1.93592e-05	0	5.95103e-06	0	0.000844888	0	0.000140467	1.04379e-05	0	0	0	1.40948e-05	0
Bacteria/Bacteroidetes/Flavobacteriia/Flavobacteriales/Flavobacteriaceae/NS4_marine_group/OTU_003296	0	0	0	0	0	0	0	0	0	0	0	6.48273e-06	0	0	0	0	0	0	2.14192e-05	1.86727e-05	0	0	0	0	0	0	3.72773e-05	6.49551e-05	0	0	0	0	9.70564e-05	0	0.000101991	9.07312e-05	9.67961e-05	0	0	0	4.76953e-05	4.34617e-05	0.000166007	0.000177444	0	0	0	0	0
Bacteria/Bacteroidetes/Flavobacteriia/Flavobacteriales/Flavobacteriaceae/NS5_marine_group/OTU_000014	0.00746303	0.0312084	0.0160911	0.0171996	0.02154	0.0216479	0.0258132	0.0113132	0.0302905	0.014091	0.021976	0.0201678	0.00344189	0.00513122	0.00633752	0.00355538	0.00658337	0.0166912	0.0219119	0.0108675	0.00581482	0.00526553	0.00444522	0.00356209	0.0052278	0.0196227	0.0165387	0.0131372	0.00560879	0.0148342	0.00462477	0.00785549	0.0159311	0.00637162	0.011831	0.00382367	0.00712419	0.00615903	0.0120985	0.00579402	0.00906892	0.00952898	0.00393309	0.00371588	0.000360334	0.00213025	7.1053e-05	0.000183233	6.84079e-05
Bacteria/Bacteroidetes/Flavobacteriia/Flavobacteriales/Flavobacteriaceae/NS5_marine_group/OTU_000024	0.00123609	0.00571241	0.00287776	0.00045614	0.00872887	0.00284891	0.00658441	0.0016151	0.0041156	0.000462584	0.00836399	0.00340343	0.00154042	0.00300723	0.00539545	0.00167782	0.00488444	0.00967266	0.0185491	0.011241	0.00820039	0.00310531	0.00348989	0.00197712	0.00516005	0.0131973	0.0159174	0.0203309	0.00365132	0.00810018	0.00317992	0.00288479	0.0180941	0.00619941	0.00845393	0.00729738	0.0201723	0.00566007	0.0063438	0.00216745	0.0158076	0.00659532	0.00731707	0.0118887	0.0011891	0.00639075	0.000153948	0.000352371	0.000109453
Bacteria/Bacteroidetes/Flavobacteriia/Flavobacteriales/Flavobacteriaceae/NS5_marine_group/OTU_000041	0.000594812	0.00569416	0.00320201	0.00509618	0.00434474	0.00274784	0.00229334	0.000871401	0.00408066	0.0051418	0.00555256	0.0026644	0.0055359	0.00855905	0.012204	0.00619195	0.00548614	0.00772633	0.0153576	0.0108302	0.00536753	0.00616562	0.00836404	0.00699346	0.00490036	0.0119374	0.0134136	0.00990565	0.00390177	0.00478383	0.00839127	0.00785549	0.012853	0.00456346	0.00800063	0.00416067	0.00952473	0.0060187	0.00452279	0.00739482	0.00876912	0.00648666	0.00480143	0.00657586	0.000792736	0.00273889	0.000130264	0.000183233	0.000164179
Bacteria/Bacteroidetes/Flavobacteriia/Flavobacteriales/Flavobacteriaceae/NS5_marine_group/OTU_000071	1.85879e-05	0.000401511	0.000364786	0.000385359	0.00064318	0.000442182	0.000328982	4.50725e-05	0.000118786	0.000693876	0.000866856	0.000363033	0.000866489	0.00940024	0.0127607	0.00425447	0.00472516	0.00613388	0.0107096	0.00440677	0.00283286	0.00148515	0.011698	0.00478758	0.00397448	0.0074963	0.00518775	0.00430328	0.00358541	0.00578791	0.0037171	0.00434937	0.0155984	0.00344412	0.00514488	0.00198312	0.00387184	0.00452182	0.00558207	0.00349908	0.0124212	0.00407454	0.00211978	0.00196232	0.000324301	0.000912964	4.73687e-05	0.000126853	1.36816e-05
Bacteria/Bacteroidetes/Flavobacteriia/Flavobacteriales/Flavobacteriaceae/NS5_marine_group/OTU_000086	8.36455e-05	0.000292008	0.000567445	0.000865093	0.000826945	0.000783293	0.00100125	0.000105169	0.000384309	0.000711668	0.000866856	0.000862203	0.000914627	0.00151413	0.00209823	0.00127834	0.000654798	0.00212327	0.00364127	0.00283826	0.00164008	0.000810081	0.0017157	0.00153595	0.000621013	0.00239378	0.00413778	0.00407593	0.00182566	0.00157369	0.00148808	0.00221907	0.00564314	0.00258309	0.00276509	0.00108877	0.00247798	0.00334459	0.00160083	0.00168579	0.00323647	0.00230347	0.00159622	0.00182663	0.000180167	0.00152161	2.36843e-05	7.04742e-05	1.36816e-05
Bacteria/Bacteroidetes/Flavobacteriia/Flavobacteriales/Flavobacteriaceae/NS5_marine_group/OTU_000101	0.0003067	0.00313909	0.000567445	0.000542649	0.000288775	0.000423231	0.000224089	0.000518333	0.00280196	0.000355834	0.000421714	0.000298206	0.00180518	0.00382739	0.00505288	0.00203735	0.00148657	0.00342082	0.00826783	0.00414535	0.00253467	0.00252025	0.00366536	0.00300654	0.0010162	0.00485055	0.0049206	0.0028905	0.00353927	0.00170403	0.00316757	0.00363927	0.00640572	0.00318581	0.00384733	0.00150354	0.00172297	0.00528585	0.0020293	0.00220994	0.00383606	0.00300972	0.00158345	0.0011586	7.20669e-05	0.000912964	2.36843e-05	2.81897e-05	4.10447e-05
Bacteria/Bacteroidetes/Flavobacteriia/Flavobacteriales/Flavobacteriaceae/NS5_marine_group/OTU_000117	0.000218408	0.00131404	0.00129702	0.0013291	0.00128636	0.00125706	0.00189284	0.000480773	0.00113895	0.000676084	0.00138228	0.00132248	0.00081835	0.00117766	0.00192695	0.00111855	0.000973348	0.00132704	0.00265599	0.00166187	0.00208737	0.000765077	0.00167671	0.00196078	0.000835545	0.00166934	0.00233604	0.0015914	0.0033086	0.00228813	0.00151895	0.00230783	0.00263439	0.00111934	0.00183017	0.000427733	0.000542058	0.00442047	0.0022733	0.00140246	0.00177835	0.00128212	0.000600179	0.000532331	0	0	3.55265e-05	4.22845e-05	4.10447e-05
Bacteria/Bacteroidetes/Flavobacteriia/Flavobacteriales/Flavobacteriaceae/NS5_marine_group/OTU_000663	0	0	0	0	0	1.26338e-05	4.76785e-06	7.51208e-06	0	1.77917e-05	0	0	2.40691e-05	8.41184e-05	4.28211e-05	0.000259662	5.30917e-05	8.84695e-05	8.5677e-05	9.33637e-05	0	0	5.84898e-05	0.000473856	6.77469e-05	0.000157485	0.000205025	0.000844416	6.59083e-06	0.0003186	0.00129666	0.000310669	0.000499147	0	0.000101991	0.000207386	0.00187784	2.33887e-05	0.000249943	0.000467488	0.000354308	0.000141251	0.000140467	0.00120035	3.60334e-05	0.000608643	0	2.81897e-05	0
Bacteria/Bacteroidetes/Flavobacteriia/Flavobacteriales/Flavobacteriaceae/NS5_marine_group/OTU_000842	0	0	0	0	0	6.31688e-06	0	0	0	0	2.34285e-05	6.48273e-06	0	8.41184e-05	0	3.99481e-05	7.07889e-05	0.000117959	0.000107096	0.000317437	0.000149098	0	0	0	2.25823e-05	6.29941e-05	0.000316857	0.000552118	0	0.000173782	9.26189e-05	4.43813e-05	0.000568473	8.6103e-05	0.00019265	0.000479579	0.0013745	0	0.000154727	7.08316e-05	0.000367935	0.000152116	0.000855574	0.00151349	3.60334e-05	0.000912964	2.36843e-05	1.40948e-05	4.10447e-05
Bacteria/Bacteroidetes/Flavobacteriia/Flavobacteriales/Flavobacteriaceae/NS5_marine_group/OTU_001136	1.85879e-05	0.000164255	0.000202659	2.35934e-05	0.000564423	0.000151605	5.72142e-05	5.25845e-05	0.000132761	0.000124542	0.000726284	1.94482e-05	2.40691e-05	0.000273385	4.28211e-05	0.000159792	0.000353945	0.00129755	0.00117806	0.000242746	0	9.0009e-05	5.84898e-05	6.53595e-05	0.000169367	0.00148036	0.000254728	0.000292298	9.22716e-05	0.000144818	6.17459e-06	8.87626e-05	0.000152517	8.6103e-05	0.000232313	7.77696e-05	0.000232311	8.57586e-05	9.52166e-05	9.91642e-05	0.000265731	0.000217309	0.000102158	5.21893e-05	0	0	0	1.40948e-05	0
Bacteria/Bacteroidetes/Flavobacteriia/Flavobacteriales/Flavobacteriaceae/NS5_marine_group/OTU_001637	3.71758e-05	0.000237257	0.000324254	3.14579e-05	0.000367531	0.000145288	7.62857e-05	6.76087e-05	0.000139749	0.00010675	0.000538856	8.42755e-05	2.40691e-05	8.41184e-05	8.56421e-05	5.99221e-05	0.000141578	0.000412858	0.000449804	0.000130709	0	4.50045e-05	5.84898e-05	3.26797e-05	0.000124203	0.000377965	0.000192599	0.000146149	4.61358e-05	0.000120682	2.46984e-05	4.43813e-05	0.000110922	0	0.00011899	7.77696e-05	0.000154874	4.67774e-05	7.73635e-05	5.66653e-05	0.000122645	0.00011952	3.83093e-05	6.26272e-05	0	0	0	0	0
Bacteria/Bacteroidetes/Flavobacteriia/Flavobacteriales/Flavobacteriaceae/NS5_marine_group/OTU_001798	0	9.12525e-05	0	0	0.000144387	3.15844e-05	2.38393e-05	3.75604e-05	4.19246e-05	5.33751e-05	0.000234285	0	2.40691e-05	2.10296e-05	0.000128463	0	0.000460128	0.000117959	0.000235612	0.000112036	0	0	3.89932e-05	0	0.000259696	0.000283473	4.9703e-05	1.62388e-05	1.97725e-05	2.89637e-05	0	4.43813e-05	0.000138652	8.6103e-05	9.63249e-05	9.07312e-05	7.74368e-05	5.45737e-05	3.57062e-05	0	0.00017034	8.69235e-05	5.1079e-05	3.13136e-05	3.60334e-05	0	0	1.40948e-05	0
Bacteria/Bacteroidetes/Flavobacteriia/Flavobacteriales/Flavobacteriaceae/NS5_marine_group/OTU_002477	0	0	0	0	0	0	0	0	0	0	0	0	0	0	0	0	0	0	2.14192e-05	0	0.000149098	0	0	0	0	0	6.21288e-05	0.00025982	6.59083e-06	2.89637e-05	0.000444571	8.87626e-05	6.9326e-05	8.6103e-05	2.26647e-05	6.4808e-05	0.000367825	7.79624e-06	1.19021e-05	2.83326e-05	0.000109018	3.25963e-05	5.1079e-05	0.000240071	7.20669e-05	0.000304321	0	1.40948e-05	0
Bacteria/Bacteroidetes/Flavobacteriia/Flavobacteriales/Flavobacteriaceae/NS5_marine_group/OTU_002797	1.39409e-05	0.000255507	8.10636e-05	2.35934e-05	7.87567e-05	1.26338e-05	1.43036e-05	1.50242e-05	0.000132761	8.89585e-05	4.68571e-05	0	0.000168484	0.000294415	0.000385389	0.000539299	0.000371642	0.000501327	0.000535481	0.000149382	0	0.000315032	0.000272952	0.000522876	0.00010162	0.00053545	4.9703e-05	3.24775e-05	0.000131817	7.72365e-05	5.55713e-05	0.000266288	0.00037436	0.000258309	0.000141654	6.4808e-05	7.74368e-05	0.00024948	9.52166e-05	0.000184162	0.000292985	0.000108654	3.83093e-05	2.08757e-05	0	0	0	0	0
Bacteria/Bacteroidetes/Flavobacteriia/Flavobacteriales/Flavobacteriaceae/NS5_marine_group/OTU_003277	4.64697e-06	0.000200756	0.000162127	3.93224e-05	0.000288775	6.94857e-05	9.53571e-06	3.75604e-05	9.78241e-05	0.000231292	0.000468571	1.29655e-05	0.000192553	0.000336474	0.000342568	0.000179766	0.00051322	0.00109112	0.00126374	0.000280091	0.000149098	0.000180018	0.000370435	0.000130719	0.000417772	0.00129138	0.000341708	0.000276059	0.000105453	0.000139991	1.85238e-05	0.000310669	9.70564e-05	0	0.000311639	7.77696e-05	0.000406543	0.000140332	9.52166e-05	0.000325825	0.00032024	0.000293367	0.000127698	0.00014613	0	0	0	0	1.36816e-05
Bacteria/Bacteroidetes/Flavobacteriia/Flavobacteriales/Flavobacteriaceae/NS5_marine_group/OTU_003937	4.64697e-06	0.000109503	0.000162127	2.35934e-05	9.18828e-05	6.31688e-05	4.76785e-06	7.51208e-06	3.49372e-05	0.000124542	0.000117143	1.94482e-05	0.000120346	0.000420592	0.000342568	0.000339559	0.000212367	0.000589797	0.000663996	0.000130709	0	0.000225023	0.000233959	0.000408497	0.000225823	0.000755929	9.9406e-05	0.000113671	5.27266e-05	7.72365e-05	0.000111143	0.000133144	0.000207978	8.6103e-05	0.00014732	5.18464e-05	0.000116155	5.45737e-05	3.57062e-05	0.000212495	0.000197595	0.00026077	5.1079e-05	3.13136e-05	0	0	0	0	0
Bacteria/Bacteroidetes/Flavobacteriia/Flavobacteriales/Flavobacteriaceae/NS5_marine_group/OTU_005088	0	0	0	0	0	1.26338e-05	0	0	1.39749e-05	0	7.02856e-05	0	7.22074e-05	2.10296e-05	0	1.9974e-05	1.76972e-05	0.000117959	0.000235612	0.000224073	0	0	3.89932e-05	1.63399e-05	0.000146785	9.44912e-05	2.48515e-05	3.24775e-05	6.59083e-06	9.17183e-05	0	4.43813e-05	2.77304e-05	0	2.83309e-05	2.59232e-05	1.93592e-05	1.55925e-05	2.38041e-05	1.41663e-05	2.72545e-05	1.08654e-05	5.1079e-05	1.04379e-05	0	0	0	0	0
Bacteria/Bacteroidetes/Flavobacteriia/Flavobacteriales/Flavobacteriaceae/NS5_marine_group/OTU_005775	0.000120821	0.000638768	0.000324254	0.000566243	0.00040691	0.00028426	0.000224089	5.25845e-05	0.000482133	0.000462584	0.000468571	0.000330619	0.000433244	0.00111457	0.00158438	0.000739039	0.000902559	0.000973164	0.00173496	0.00154984	0.00134188	0.000225023	0.00097483	0.000784314	0.000621013	0.00116539	0.00167126	0.00120167	0.000369086	0.000593755	0.00114847	0.000976389	0.00167769	0.000774927	0.00101424	0.000453656	0.00139386	0.000639291	0.000499887	0.000963309	0.00122645	0.000825773	0.000344784	0.000709775	0	0.000912964	1.18422e-05	1.40948e-05	1.36816e-05
Bacteria/Bacteroidetes/Flavobacteriia/Flavobacteriales/Flavobacteriaceae/NS5_marine_group/OTU_006027	0	0	0	0	0	6.31688e-06	0	0	0	0	0	0	0	0	0	0	0	0	0	0	0	0	0	0	0	0	4.9703e-05	0.000178627	0	0	6.17459e-06	0	0	8.6103e-05	1.13323e-05	0.000168501	0.000174233	0	0	0	0	0	0.000153237	0.000208757	3.60334e-05	0	0	2.81897e-05	0
Bacteria/Bacteroidetes/Flavobacteriia/Flavobacteriales/Flavobacteriaceae/NS5_marine_group/OTU_006677	0	0	0	0	3.93783e-05	1.26338e-05	1.43036e-05	3.00483e-05	3.49372e-05	1.77917e-05	2.34285e-05	6.48273e-06	2.40691e-05	0	0	1.9974e-05	0	0.000117959	2.14192e-05	7.4691e-05	0.000149098	4.50045e-05	0	0	2.25823e-05	0	4.9703e-05	0.000113671	4.61358e-05	5.31001e-05	1.23492e-05	4.43813e-05	9.70564e-05	0	3.3997e-05	2.59232e-05	5.80776e-05	2.33887e-05	3.57062e-05	0	4.08817e-05	5.43272e-05	2.55395e-05	1.04379e-05	0	0	0	0	0
Bacteria/Bacteroidetes/Flavobacteriia/Flavobacteriales/Flavobacteriaceae/OTU_000051	0.00155209	0.00113153	0.000810636	0.000322444	0.00484354	0.0198729	0.0274914	0.00196065	0.00081753	0.000124542	0.00494342	0.0187027	0.000673936	8.41184e-05	0.000128463	5.99221e-05	0.000389339	0.000442347	0.00149935	0.00291295	0.000447294	0.00162016	7.79864e-05	6.53595e-05	0.000259696	0.000755929	0.00687766	0.00639808	1.97725e-05	9.65456e-06	2.46984e-05	0.000133144	0.000124787	0.000430515	0.000243645	0.000375886	0.00232311	5.45737e-05	4.76083e-05	0	7.49497e-05	0.00026077	0.0005491	0.00173269	0.000180167	0.000608643	1.18422e-05	9.86638e-05	0
Bacteria/Bacteroidetes/Flavobacteriia/Flavobacteriales/Flavobacteriaceae/OTU_000070	9.29394e-06	0.000182505	0	2.35934e-05	1.31261e-05	0.00212247	0.000414803	6.00966e-05	0.000118786	0	0.000304571	0.00239861	2.40691e-05	0.000126178	0.000342568	0.00019974	0.000106183	0.00191684	0.00687558	0.00145647	0.00238557	9.0009e-05	3.89932e-05	1.63399e-05	3.38734e-05	0.00683486	0.00146624	0.00125039	1.31817e-05	3.86182e-05	8.02697e-05	0	0.000263439	0.00680214	0.0143637	0.00329225	0.00120027	3.1185e-05	6.54614e-05	1.41663e-05	0.000599598	0.0131363	0.00360107	0.00128386	0.000252234	0.000912964	2.36843e-05	5.63793e-05	0
Bacteria/Bacteroidetes/Flavobacteriia/Flavobacteriales/Flavobacteriaceae/OTU_000096	0.000111527	0.00073002	0.00137808	0.000888686	0.00255959	0.000208457	7.62857e-05	9.01449e-05	0.000468158	0.000569334	0.002624	7.77928e-05	0.00028883	0.000420592	0.000770779	0.000639169	0.000300853	0.000678266	0.00265599	0.00054151	0.000149098	0.000540054	0.000682381	0.000800654	0.000158076	0.00138587	0.000857377	0.000357253	0.000191134	0.000125509	0.000259333	0.00199716	0.00885986	0.00146375	0.00414764	0.000686965	0.000174233	0.000155925	0.000190433	0.00175662	0.00982523	0.00281415	0.000881114	0.000187882	0.0001081	0	1.18422e-05	1.40948e-05	1.36816e-05
Bacteria/Bacteroidetes/Flavobacteriia/Flavobacteriales/Flavobacteriaceae/OTU_000105	0.000167291	0.027978	0.000851167	0.000290986	0.000393783	1.26338e-05	4.76785e-06	0.000165266	0.0305491	0.000427001	0	1.29655e-05	0.000168484	0.000210296	0.000385389	5.99221e-05	1.76972e-05	0	0	0	0	0.000180018	0.000292449	1.63399e-05	0	0	1.24258e-05	0	5.93175e-05	0.00351426	0.00411845	0.00106515	9.70564e-05	0	1.13323e-05	0.000155539	3.87184e-05	0.000101351	0.00452874	0.00198328	3.40681e-05	4.34617e-05	0.000127698	3.13136e-05	7.20669e-05	0.000304321	0	0	0
Bacteria/Bacteroidetes/Flavobacteriia/Flavobacteriales/Flavobacteriaceae/OTU_000108	0	1.82505e-05	4.05318e-05	0	2.62522e-05	4.42182e-05	2.38393e-05	7.51208e-06	2.09623e-05	1.77917e-05	0.000117143	2.59309e-05	0.00117939	0.000504711	0.000685137	0.00203735	0.000265459	0.000471837	0.00027845	0.000224073	0	0.00135014	0.000350939	0.00272876	0.000180658	0.000188982	0.000316857	0.000211104	0.00225406	0.00318118	0.00489028	0.00434937	0.0157925	0.000688824	0.000957583	0.000959158	9.67961e-05	0.00235446	0.00380866	0.00338575	0.0162709	0.000869235	0.00149406	0.00019832	0.0001081	0	0	0	2.73632e-05
Bacteria/Bacteroidetes/Flavobacteriia/Flavobacteriales/Flavobacteriaceae/OTU_000168	0.00134297	0.00333984	0.000851167	0.00253236	0.000157513	0.000233725	0.000185946	0.00172778	0.00292774	0.000996335	0.000281142	0.000155586	0.00120346	0.000147207	0.000471032	0.000179766	3.53945e-05	0.000176939	0.000257031	0.000504164	0.000596392	0.00117012	0.000370435	0.000326797	4.51646e-05	0.000409462	0.00215587	0.00576477	0.00303178	0.00181506	0.0019697	0.000576957	0.000207978	0.00189427	0.00126356	0.00552164	0.0103378	0.00382016	0.00188053	0.000439156	0.000129459	0.00106481	0.00794279	0.013183	0.000720669	0.00456482	0.000177633	0.000267802	0.000109453
Bacteria/Bacteroidetes/Flavobacteriia/Flavobacteriales/Flavobacteriaceae/OTU_000194	0.000181232	0.00492764	0.00409371	0.00207622	0.000787567	0.00126969	0.000939267	0.000165266	0.00510083	0.000978543	0.000890284	0.00121875	0.00026476	0.000336474	0.00351133	0.00111855	0.000442431	0.000117959	0.000235612	0.000354782	0.000298196	0.000180018	0.000448422	0.0020915	0.000327443	0.000157485	0.000521882	0.000487163	3.9545e-05	0.000381355	0.00140163	0.00417184	0.000513012	8.6103e-05	0.000328638	0.000349963	0.000329107	8.57586e-05	0.00057725	0.00507154	0.00032024	0.000358559	0.000421402	0.000427953	0	0	2.36843e-05	7.04742e-05	1.36816e-05
Bacteria/Bacteroidetes/Flavobacteriia/Flavobacteriales/Flavobacteriaceae/OTU_000216	1.39409e-05	3.6501e-05	0.000243191	0	0	1.89506e-05	9.53571e-06	0	1.39749e-05	0	2.34285e-05	0	0.000409175	0.000210296	0.000856421	0.000978728	7.07889e-05	0.000294898	0.000514062	3.73455e-05	0	0.000225023	9.7483e-05	0.00238562	6.77469e-05	0.000314971	0.000136683	1.62388e-05	0.00106112	0.000111027	1.23492e-05	0.000887626	8.31912e-05	0.00258309	0.00672575	0.000440694	3.87184e-05	0.000647088	0.000119021	0.000481655	0.00024529	0.00500896	0.000459711	3.13136e-05	3.60334e-05	0.000304321	0	0	0
Bacteria/Bacteroidetes/Flavobacteriia/Flavobacteriales/Flavobacteriaceae/OTU_000250	1.39409e-05	0	0	0	0	1.26338e-05	2.86071e-05	0	0	0	4.68571e-05	0	0.00081835	2.10296e-05	0	1.9974e-05	1.76972e-05	5.89797e-05	0.000471223	0.000242746	0.000149098	0.000765077	5.84898e-05	6.53595e-05	0	0.000377965	0.000273367	8.11939e-05	0.00212225	0.0001062	1.85238e-05	0.000177525	9.70564e-05	0.00137765	0.00397765	0.000686965	0.000135514	0.00211278	0.000136874	0.000127497	0.000109018	0.00236866	0.000919423	0.000240071	0.0001081	0.000304321	1.18422e-05	1.40948e-05	1.36816e-05
Bacteria/Bacteroidetes/Flavobacteriia/Flavobacteriales/Flavobacteriaceae/OTU_000272	4.64697e-06	1.82505e-05	8.10636e-05	0	0	1.26338e-05	2.86071e-05	0	6.98744e-06	0	0.000210857	2.59309e-05	0.00178112	0.000567799	0.00107053	0.00113852	0.000106183	0.000206429	0	3.73455e-05	0.000149098	0.00193519	0.000545905	0.00240196	6.77469e-05	0	1.24258e-05	0	0.00282087	0.000782019	0.000493967	0.00128706	8.31912e-05	8.6103e-05	0.000101991	0.000103693	1.93592e-05	0.00346153	0.0011664	0.00113331	0.000149899	8.69235e-05	8.93883e-05	1.04379e-05	7.20669e-05	0.000304321	1.18422e-05	0	0
Bacteria/Bacteroidetes/Flavobacteriia/Flavobacteriales/Flavobacteriaceae/OTU_000282	7.43515e-05	0.000638768	0.000364786	0.000692074	0.000984459	0.00133918	0.000519696	9.7657e-05	0.000628869	0.000302459	0.00103086	0.000888134	0.000240691	0.000147207	0.000513853	0.000279636	0.000796376	8.84695e-05	0.000364127	0.000914964	0.000298196	4.50045e-05	0.000214463	0.000326797	0.00103879	0.000220479	0.00162777	0.00133158	0.000645901	0.000115855	5.55713e-05	0.000177525	0.000388226	0.000172206	0.000345636	0.000349963	0.00123899	0.000880975	0.000184482	0.000226661	0.000388376	0.000304232	0.000689567	0.0011586	7.20669e-05	0	2.36843e-05	2.81897e-05	1.36816e-05
Bacteria/Bacteroidetes/Flavobacteriia/Flavobacteriales/Flavobacteriaceae/OTU_000300	1.85879e-05	0	0	0	0	6.31688e-06	4.29107e-05	0	0	3.55834e-05	0	6.48273e-06	4.81383e-05	2.10296e-05	0.000171284	1.9974e-05	0	5.89797e-05	2.14192e-05	0	0.000149098	0	3.89932e-05	1.63399e-05	3.38734e-05	0	1.24258e-05	0	0	0	0	0	2.77304e-05	0	4.53294e-05	2.59232e-05	1.93592e-05	1.55925e-05	1.19021e-05	1.41663e-05	6.81361e-06	5.43272e-05	0.000114928	5.21893e-05	3.60334e-05	0	0	0	1.36816e-05
Bacteria/Bacteroidetes/Flavobacteriia/Flavobacteriales/Flavobacteriaceae/OTU_000409	0	0	0	0	0	0	0	7.51208e-06	0	0	2.34285e-05	0	0	0	0	0	0	0	0	0.000112036	0	0.000135014	1.94966e-05	0	1.12911e-05	3.14971e-05	0.000260941	0.00125039	6.59083e-06	0	0	0	2.77304e-05	0.000172206	1.69985e-05	0.00120543	0.00687252	0	0	0	2.04408e-05	2.17309e-05	0.00116205	0.00758833	0.000468435	0.00182593	4.73687e-05	4.22845e-05	5.47263e-05
Bacteria/Bacteroidetes/Flavobacteriia/Flavobacteriales/Flavobacteriaceae/OTU_000414	1.39409e-05	0	0	7.86448e-06	0	6.31688e-06	5.72142e-05	7.51208e-06	6.98744e-06	0	0	0	2.40691e-05	8.41184e-05	0	0	1.76972e-05	2.94898e-05	0	0	0.000149098	9.0009e-05	0.000175469	1.63399e-05	3.38734e-05	0	5.59159e-05	6.49551e-05	2.63633e-05	0.000217228	5.55713e-05	0.000221907	0.000110922	0.000344412	0.000220981	0.000142578	0.000212951	0.000116944	0.000279699	9.91642e-05	4.08817e-05	0.000249905	0.000344784	0.000260947	7.20669e-05	0	0	1.40948e-05	1.36816e-05
Bacteria/Bacteroidetes/Flavobacteriia/Flavobacteriales/Flavobacteriaceae/OTU_000757	4.64697e-06	1.82505e-05	0	0	0	0	3.3375e-05	1.50242e-05	6.98744e-06	0	0	6.48273e-06	2.40691e-05	0	0	0	0	0	0	0	0	4.50045e-05	1.94966e-05	0	0	0	1.86386e-05	8.11939e-05	0	0.000333082	8.02697e-05	4.43813e-05	6.9326e-05	0	0.000107657	0.000129616	3.87184e-05	3.89812e-05	0.000464181	2.83326e-05	1.36272e-05	0.000239039	0.000178777	0.00014613	0	0	0	0	0
Bacteria/Bacteroidetes/Flavobacteriia/Flavobacteriales/Flavobacteriaceae/OTU_000776	3.25288e-05	0	4.05318e-05	7.86448e-06	0	2.52675e-05	1.90714e-05	1.50242e-05	2.09623e-05	0	0	3.24137e-05	0.000457313	0.000252355	0.000685137	0.0019974	0.000106183	0.000206429	2.14192e-05	0	0	0.000450045	0.000272952	0.00313725	7.9038e-05	3.14971e-05	3.10644e-05	0.00012991	3.9545e-05	6.27546e-05	0.000321079	0.00115391	4.15956e-05	8.6103e-05	5.09955e-05	7.77696e-05	5.80776e-05	3.89812e-05	0.000148776	0.000708316	1.36272e-05	7.6058e-05	0.000102158	0.000125254	0	0	2.36843e-05	0	0
Bacteria/Bacteroidetes/Flavobacteriia/Flavobacteriales/Flavobacteriaceae/OTU_000798	0	1.82505e-05	0	0	0.000210018	0.00050535	0.000414803	0	0	0	0.000140571	0.000369516	0	0	0.000171284	1.9974e-05	0	0.000235919	0.000921027	0.000336109	0.000596392	0	0	3.26797e-05	4.51646e-05	0.000409462	0.00054052	9.74326e-05	6.59083e-06	0	6.17459e-06	0	1.38652e-05	8.6103e-05	0.000186984	3.88848e-05	1.93592e-05	0	0	0	6.81361e-06	0.000325963	6.38488e-05	4.17515e-05	0	0	0	0	0
Bacteria/Bacteroidetes/Flavobacteriia/Flavobacteriales/Flavobacteriaceae/OTU_000807	0	0	0	0	1.31261e-05	0	4.29107e-05	0	6.98744e-06	1.77917e-05	0	0	0	0	0	0	0	0	0	0	0.000149098	0	1.94966e-05	0	0	0	2.48515e-05	0.00012991	0	4.82728e-05	6.17459e-06	0	0	8.6103e-05	5.09955e-05	7.77696e-05	1.93592e-05	7.79624e-06	2.97552e-05	0	6.81361e-06	6.51926e-05	7.66186e-05	4.17515e-05	0	0	0	0	0
Bacteria/Bacteroidetes/Flavobacteriia/Flavobacteriales/Flavobacteriaceae/OTU_000811	4.64697e-06	1.82505e-05	0	0	0.00017064	0.000454815	0.000410035	0	6.98744e-06	0	0.000304571	0.000453791	7.22074e-05	2.10296e-05	4.28211e-05	0	0	0	0	9.33637e-05	0	4.50045e-05	1.94966e-05	0	0	3.14971e-05	6.21288e-05	4.87163e-05	0.000738173	0.000381355	4.32221e-05	0.000177525	2.77304e-05	0	5.66617e-06	0	7.74368e-05	0.00137214	0.000249943	2.83326e-05	0	0	1.27698e-05	0	0	0	0	0	0
Bacteria/Bacteroidetes/Flavobacteriia/Flavobacteriales/Flavobacteriaceae/OTU_000833	0.000288112	0.000401511	0.000162127	0.000220205	5.25045e-05	0.000656956	9.05892e-05	0.000698623	0.000426234	8.89585e-05	7.02856e-05	0.000803859	0.000409175	0.00054677	0.000471032	3.99481e-05	0.000123881	0.000501327	0.00126374	0.00134444	0.000596392	0.000135014	0.000838354	8.16993e-05	0.000237114	0.0010709	0.00156565	0.000357253	0.000257042	0.000255846	0.000506317	0.000443813	6.9326e-05	0.000172206	0.00102558	0.000285155	0.000212951	0.000304053	0.000303503	0.000198328	8.17634e-05	0.000923562	0.000383093	0.000167006	0	0.000304321	0	0	0
Bacteria/Bacteroidetes/Flavobacteriia/Flavobacteriales/Flavobacteriaceae/OTU_000881	0	0	0	7.86448e-06	0.000538171	0.00118757	0.000195482	7.51208e-06	0	0	0.000421714	0.000363033	7.22074e-05	0	0	0	0	2.94898e-05	0	1.86727e-05	0	0.000180018	0	0	0	0	5.59159e-05	6.49551e-05	0	4.82728e-06	0	8.87626e-05	0	0	0	0	7.74368e-05	0	0	1.41663e-05	6.81361e-06	1.08654e-05	0	4.17515e-05	0	0	0	0	0
Bacteria/Bacteroidetes/Flavobacteriia/Flavobacteriales/Flavobacteriaceae/OTU_000917	0	0	0	7.86448e-06	0	0	2.38393e-05	0	1.39749e-05	0	0	6.48273e-06	0	0	0	0	0	0	0	1.86727e-05	0	4.50045e-05	3.89932e-05	0	1.12911e-05	0	0	1.62388e-05	6.59083e-06	0	0	0	1.38652e-05	0	0	5.18464e-05	0	7.79624e-06	1.78531e-05	0	0	0	1.27698e-05	4.17515e-05	0	0	0	0	0
Bacteria/Bacteroidetes/Flavobacteriia/Flavobacteriales/Flavobacteriaceae/OTU_000989	4.64697e-06	0	0	7.86448e-06	0	0	9.53571e-06	0	0	1.77917e-05	0	0	0	0	0	0	0	0	2.14192e-05	0	0	0	0	0	0	0	1.86386e-05	0	0	0	0	0	1.38652e-05	0	2.26647e-05	1.29616e-05	0	0	5.95103e-06	0	0	3.25963e-05	0.000140467	0	0	0.000304321	0	1.40948e-05	0
Bacteria/Bacteroidetes/Flavobacteriia/Flavobacteriales/Flavobacteriaceae/OTU_001063	0	0	0	0	0	0	0	0	0	0	0	0	0	0	0	0	0	0	0	0	0	0	0	0	0	0	0	0	0	0	0	0	0	0	0	0	0	0	0	0	0	0	0	0	0	0	0	0	0
Bacteria/Bacteroidetes/Flavobacteriia/Flavobacteriales/Flavobacteriaceae/OTU_001195	4.64697e-06	0	0	7.86448e-06	0	0	9.53571e-06	0	6.98744e-06	0	0	6.48273e-06	0	0	0	0	0	0	2.14192e-05	0	0	0	0	0	0	0	0	0	0	0	0	0	0	0	0	1.29616e-05	0	0	0	0	0	1.08654e-05	2.55395e-05	1.04379e-05	0	0	0	0	0
Bacteria/Bacteroidetes/Flavobacteriia/Flavobacteriales/Flavobacteriaceae/OTU_001230	0	1.82505e-05	0	7.86448e-06	0	0	9.53571e-06	0	0	0	0	0	0	0	0	0	0	0	2.14192e-05	1.86727e-05	0	0	1.94966e-05	1.63399e-05	0	3.14971e-05	2.48515e-05	0.000178627	0	0	0	0	0	0.000172206	1.13323e-05	5.18464e-05	5.80776e-05	7.79624e-06	0	1.41663e-05	0	3.25963e-05	5.1079e-05	9.39408e-05	0	0	0	0	0
Bacteria/Bacteroidetes/Flavobacteriia/Flavobacteriales/Flavobacteriaceae/OTU_001315	0	0	0	0	0	6.31688e-06	0	0	0	0	0	6.48273e-06	0	0	0	0	0	0	0	0	0	0	0	0	0	0	0	0	0	0	0	0	0	0	0	0	0	0	0	0	6.81361e-06	0	0	0	0	0	0	0	0
Bacteria/Bacteroidetes/Flavobacteriia/Flavobacteriales/Flavobacteriaceae/OTU_001596	3.25288e-05	1.82505e-05	0	0	0	1.26338e-05	3.3375e-05	1.50242e-05	2.09623e-05	0	0	1.29655e-05	0	0	0	0	0	0	0	1.86727e-05	0	0	0	0	0	0	6.21288e-06	1.62388e-05	0	9.65456e-06	0	8.87626e-05	0	0	1.13323e-05	0	7.74368e-05	1.55925e-05	2.97552e-05	1.41663e-05	0	1.08654e-05	1.27698e-05	2.08757e-05	0	0	0	0	0
Bacteria/Bacteroidetes/Flavobacteriia/Flavobacteriales/Flavobacteriaceae/OTU_001610	0	0	0	0	0	0	0	0	0	0	0	0	0	0	0	0	0	0	0	0	0	0	0	0	0	0	0	0	0	0	0	0	0	0	0	0	0	7.79624e-06	0	0	0	0	0	0	0	0	0	0	0
Bacteria/Bacteroidetes/Flavobacteriia/Flavobacteriales/Flavobacteriaceae/OTU_001780	1.85879e-05	9.12525e-05	0.000405318	0.000283121	0.000315027	5.0535e-05	0.00030991	2.25362e-05	9.08367e-05	0.000231292	0.000234285	1.94482e-05	2.40691e-05	2.10296e-05	0	1.9974e-05	1.76972e-05	0	0	5.60182e-05	0	0	1.94966e-05	0	1.12911e-05	0	0	3.24775e-05	0	0	0	0	0	0	0	0	1.93592e-05	0	5.95103e-06	0	0	0	0	0	0	0	0	0	0
Bacteria/Bacteroidetes/Flavobacteriia/Flavobacteriales/Flavobacteriaceae/OTU_001936	0	0	0	0	0	4.42182e-05	4.76785e-06	0	0	0	4.68571e-05	6.48273e-06	0	0	0	0	1.76972e-05	2.94898e-05	0.000342708	3.73455e-05	0.000447294	0	0	0	0	0.000283473	0.000149109	4.87163e-05	0	0	0	0	1.38652e-05	0	8.49926e-05	0	0	0	0	0	0	1.08654e-05	0	1.04379e-05	0	0	0	0	0
Bacteria/Bacteroidetes/Flavobacteriia/Flavobacteriales/Flavobacteriaceae/OTU_001974	1.39409e-05	1.82505e-05	0	0	1.31261e-05	1.26338e-05	4.76785e-05	0	6.98744e-06	0	2.34285e-05	6.48273e-06	2.40691e-05	0	0	1.9974e-05	0	2.94898e-05	0	0	0	0	1.94966e-05	1.63399e-05	1.12911e-05	0	1.24258e-05	4.87163e-05	1.97725e-05	1.44818e-05	0	0	0	0	5.66617e-05	3.88848e-05	3.87184e-05	7.79624e-06	2.97552e-05	0	1.36272e-05	7.6058e-05	0.000102158	0.000104379	0	0	0	0	0
Bacteria/Bacteroidetes/Flavobacteriia/Flavobacteriales/Flavobacteriaceae/OTU_002271	0	0	0	0	6.56306e-05	0.000145288	0.000123964	7.51208e-06	0	0	7.02856e-05	0.000110206	0	0	0	0	0	0	2.14192e-05	3.73455e-05	0.000149098	0	0	1.63399e-05	0	3.14971e-05	3.72773e-05	1.62388e-05	1.31817e-05	0	0	0	0	0	0	0	1.93592e-05	0	0	0	0	0	0	2.08757e-05	0	0	0	0	0
Bacteria/Bacteroidetes/Flavobacteriia/Flavobacteriales/Flavobacteriaceae/OTU_002321	0	0	0	0	0	0	0	0	0	0	0	6.48273e-06	0	0	0	0	0	0	0	0	0.000298196	0	0	0	0	3.14971e-05	1.24258e-05	1.62388e-05	0	0	0	0	0	0	5.66617e-06	0	0	0	0	0	0	0	0	0	0	0	0	0	0
Bacteria/Bacteroidetes/Flavobacteriia/Flavobacteriales/Flavobacteriaceae/OTU_002609	0	1.82505e-05	0	0	0	0	0	0	0	0	0	0	0	0	0	0	0	0	0	0	0	0	0	0	0	0	0	0	0	2.89637e-05	0	0	0	0	2.83309e-05	0	1.93592e-05	0	8.92655e-05	0	6.81361e-06	1.08654e-05	3.83093e-05	0	0	0	0	0	0
Bacteria/Bacteroidetes/Flavobacteriia/Flavobacteriales/Flavobacteriaceae/OTU_003033	0	0	0	0	0	6.31688e-06	4.76785e-06	0	0	0	0	0	0	0	0	0	0	0	0	0	0	0	0	0	0	0	1.86386e-05	0	0	0	0	0	0	0	0	1.29616e-05	0	0	0	0	0	0	0	0	0	0	0	0	0
Bacteria/Bacteroidetes/Flavobacteriia/Flavobacteriales/Flavobacteriaceae/OTU_003253	0	0	0	0	0	0	4.76785e-06	0	0	0	0	0	0	0	0	0	0	2.94898e-05	0	0	0	0	3.89932e-05	0	0	0	1.86386e-05	0	0	1.44818e-05	0	0	0	0	4.53294e-05	5.18464e-05	5.80776e-05	0	2.97552e-05	1.41663e-05	6.81361e-06	4.34617e-05	2.55395e-05	5.21893e-05	0	0	0	0	0
Bacteria/Bacteroidetes/Flavobacteriia/Flavobacteriales/Flavobacteriaceae/OTU_003289	0	0	0	0	0	0	4.76785e-06	0	0	0	0	0	0	0	0	0	0	0	0	0	0	0	0	0	0	0	0	0	0	0	0	0	0	0	5.66617e-06	0	0	0	0	0	0	0	0	0	0	0	0	0	0
Bacteria/Bacteroidetes/Flavobacteriia/Flavobacteriales/Flavobacteriaceae/OTU_003312	9.29394e-06	0	0	0	0	0	0	0	0	0	0	0	0	0	0	0	0	0	0	0	0	0	0	0	0	0	0	0	0	0	0	0	0	0	0	0	0	0	0	0	0	0	0	0	0	0	0	0	0
Bacteria/Bacteroidetes/Flavobacteriia/Flavobacteriales/Flavobacteriaceae/OTU_003539	0	0	0	7.86448e-06	0	1.26338e-05	0	0	0	1.77917e-05	0	0	2.40691e-05	0	4.28211e-05	5.99221e-05	0.000123881	0	0	1.86727e-05	0	0	1.94966e-05	0.000408497	0.000158076	3.14971e-05	4.34901e-05	0	2.63633e-05	5.31001e-05	0.000142016	0.000532576	5.54608e-05	0	7.93264e-05	0.000103693	0	0	8.33145e-05	0.00038249	0.000109018	0.00011952	7.66186e-05	0	0	0	0	0	0
Bacteria/Bacteroidetes/Flavobacteriia/Flavobacteriales/Flavobacteriaceae/OTU_003648	4.64697e-06	0	0	0	0	6.31688e-06	1.90714e-05	0	6.98744e-06	0	0	0	0	0	0	0	0	0	0	0	0	0	0	0	1.12911e-05	0	0	0	0	0	0	0	0	0	5.66617e-06	0	0	0	5.95103e-06	0	0	1.08654e-05	0	0	0	0	0	0	0
Bacteria/Bacteroidetes/Flavobacteriia/Flavobacteriales/Flavobacteriaceae/OTU_003859	0	0	0	0	0	0	0	0	0	0	0	0	0	0	0	0	0	0	0	0	0	0	0	0	0	0	0	0	0	0	0	0	0	0	5.66617e-06	0	0	0	0	0	0	0	0	0	0	0	0	0	0
Bacteria/Bacteroidetes/Flavobacteriia/Flavobacteriales/Flavobacteriaceae/OTU_003898	0	0	0	0	0	0	4.76785e-06	0	0	0	0	0	0	0	4.28211e-05	1.9974e-05	1.76972e-05	0	2.14192e-05	1.86727e-05	0	0	3.89932e-05	1.63399e-05	0	0	3.72773e-05	4.87163e-05	0	0	6.17459e-06	0	0	0	0	1.29616e-05	1.93592e-05	0	5.95103e-06	0	0	0	0	5.21893e-05	0	0	0	0	0
Bacteria/Bacteroidetes/Flavobacteriia/Flavobacteriales/Flavobacteriaceae/OTU_003994	0	0	0	0	0	0	0	0	0	0	0	0	0	0	0	0	1.76972e-05	0	0	0	0	0	0	0	0	0	0	0	0	0	0	0	0	0	0	0	0	0	5.95103e-06	0	0	0	0	1.04379e-05	0	0	0	0	0
Bacteria/Bacteroidetes/Flavobacteriia/Flavobacteriales/Flavobacteriaceae/OTU_004250	0	0	0	0	0	0	0	0	0	0	0	0	0	0	0	0	0	0	0	0	0	0	0	0	0	0	0	1.62388e-05	0	0	0	0	0	0	0	0	0	0	0	0	0	0	1.27698e-05	0	0	0	0	0	0
Bacteria/Bacteroidetes/Flavobacteriia/Flavobacteriales/Flavobacteriaceae/OTU_004742	0	0	0	0	0	0	0	0	0	0	0	0	0	2.10296e-05	0	0	0	0	0	1.86727e-05	0	0	0	0	0	0	1.24258e-05	0	1.31817e-05	7.72365e-05	4.32221e-05	4.43813e-05	0	0	5.66617e-06	5.18464e-05	1.93592e-05	7.79624e-06	8.92655e-05	0	1.36272e-05	2.17309e-05	2.55395e-05	1.04379e-05	0	0	0	0	1.36816e-05
Bacteria/Bacteroidetes/Flavobacteriia/Flavobacteriales/Flavobacteriaceae/OTU_004968	0	0	0	0	0	6.31688e-06	0	0	6.98744e-06	0	0	0	0	0	0	0	0	0	0	0	0	0	0	0	0	0	0	0	0	0	0	0	0	0	0	0	0	0	1.19021e-05	0	0	0	0	0	0	0	0	0	0
Bacteria/Bacteroidetes/Flavobacteriia/Flavobacteriales/Flavobacteriaceae/OTU_005195	4.64697e-06	0	0	0	0	0	0	0	0	0	0	0	0	0	0	0	0	0	0	0	0	0	0	0	0	0	0	0	0	0	0	0	0	0	5.66617e-06	0	0	0	1.19021e-05	0	0	0	0	0	0	0	0	0	0
Bacteria/Bacteroidetes/Flavobacteriia/Flavobacteriales/Flavobacteriaceae/OTU_005477	0	0	0	0	0	0	0	0	0	0	0	0	0	0	0	0	0	0	0	1.86727e-05	0	0	0	0	0	0	0	0.00012991	1.97725e-05	3.86182e-05	3.70476e-05	0	2.77304e-05	0	2.83309e-05	3.88848e-05	7.74368e-05	7.79624e-06	7.73635e-05	1.41663e-05	0	0	3.83093e-05	4.17515e-05	0	0	0	0	0
Bacteria/Bacteroidetes/Flavobacteriia/Flavobacteriales/Flavobacteriaceae/OTU_005519	0	0	0	0	0	0	0	0	0	0	0	0	0	0	0	0	0	0	0	0	0	0	0	0	0	0	0	0	1.31817e-05	0	0	0	0	0	5.66617e-06	0	0	5.45737e-05	5.95103e-06	0	0	0	0	0	0	0	0	0	0
Bacteria/Bacteroidetes/Flavobacteriia/Flavobacteriales/Flavobacteriaceae/OTU_006271	0	0	0	0	0	0	4.76785e-06	0	0	0	0	0	0	0	0	0	0	0	0	0	0	0	0	0	0	0	0	0	6.59083e-06	0	0	0	0	0	0	1.29616e-05	0	0	0	0	6.81361e-06	0	1.27698e-05	0	0	0	0	0	0
Bacteria/Bacteroidetes/Flavobacteriia/Flavobacteriales/Flavobacteriaceae/OTU_006480	0	0	0	7.86448e-06	0	1.26338e-05	0	0	0	0	0	1.29655e-05	0	0	0	0	0	0	4.28385e-05	0	0.000149098	0	0	0	0	9.44912e-05	2.48515e-05	4.87163e-05	0	4.82728e-06	3.0873e-05	0	0	0	0.000181317	0.000220347	0.000116155	0	5.95103e-06	0	2.04408e-05	0.000206443	0.000217086	0.000187882	3.60334e-05	0	0	0	0
Bacteria/Bacteroidetes/Flavobacteriia/Flavobacteriales/Flavobacteriaceae/OTU_006489	0	0	4.05318e-05	0	0	0	4.76785e-06	0	0	0	0	0	0	0	0	0	0	0	0	0	0	0	0	0	0	0	6.21288e-06	1.62388e-05	0	2.89637e-05	1.23492e-05	0	1.38652e-05	0	3.3997e-05	5.18464e-05	5.80776e-05	0	4.16572e-05	0	0	4.34617e-05	2.55395e-05	0	0	0.000608643	0	0	0
Bacteria/Bacteroidetes/Flavobacteriia/Flavobacteriales/Flavobacteriaceae/OTU_006875	0	0	0	0	0	0	0	0	0	0	0	0	0	0	0	0	0	0	0	0	0	0	0	0	0	0	0	0	0	4.82728e-06	0	0	0	0	0	0	1.93592e-05	7.79624e-06	1.19021e-05	0	0	0	1.27698e-05	0	0	0	0	0	0
Bacteria/Bacteroidetes/Flavobacteriia/Flavobacteriales/Flavobacteriaceae/OTU_006888	0	0	0	0	0	0	0	0	0	0	0	0	0	0	0	0	0	0	0	0	0.000149098	0	0	0	0	0	0	0	0	0	0	0	0	0	0	2.59232e-05	0	0	0	0	0	0	0	0	0	0	0	0	0
Bacteria/Bacteroidetes/Flavobacteriia/Flavobacteriales/Flavobacteriaceae/OTU_007238	0	0	0	0	0	0	0	0	0	0	0	0	0	0	0	0	0	0	0	0	0	0	0	0	0	0	6.21288e-06	0	0	0	0	0	0	0	0	0	0	0	0	0	0	1.08654e-05	0	0	0	0	0	0	0
Bacteria/Bacteroidetes/Flavobacteriia/Flavobacteriales/Flavobacteriaceae/OTU_007265	0	0	0	0	0	0	4.76785e-06	0	0	0	0	0	0	0	0	0	0	0	0	0	0	0	0	0	0	0	6.21288e-06	1.62388e-05	0	0	0	0	0	0	3.96632e-05	2.59232e-05	0	0	5.95103e-06	0	6.81361e-06	2.17309e-05	3.83093e-05	1.04379e-05	3.60334e-05	0	0	0	0
Bacteria/Bacteroidetes/Flavobacteriia/Flavobacteriales/Flavobacteriaceae/Polaribacter/OTU_000148	0.000915453	0.00399686	0.000972763	0.00161222	0.00129949	0.00190138	0.00586923	0.00166768	0.0037243	0.00101413	0.00110114	0.00179572	0.00028883	0.000147207	8.56421e-05	1.9974e-05	5.30917e-05	0.000265408	0.00126374	0.000317437	0.000447294	0.000675068	9.7483e-05	0	5.64557e-05	0.000755929	0.000590223	0.000682029	6.59083e-06	3.3791e-05	4.93967e-05	0	4.15956e-05	0.000172206	0.000215315	7.77696e-05	0.00025167	5.45737e-05	3.57062e-05	4.24989e-05	6.81361e-06	0.000162981	6.38488e-05	0.000281822	0	0	1.18422e-05	0	1.36816e-05
Bacteria/Bacteroidetes/Flavobacteriia/Flavobacteriales/Flavobacteriaceae/Polaribacter/OTU_000167	1.39409e-05	1.82505e-05	4.05318e-05	1.5729e-05	1.31261e-05	3.15844e-05	4.76785e-06	7.51208e-06	1.39749e-05	0	0	1.29655e-05	9.62765e-05	0.00054677	0.000256926	0.000679117	0.000495523	0.000324388	0.000299869	0.000317437	0.000149098	0	0.000545905	0.000915033	0.000406481	0.000283473	0.000465966	0.00012991	9.88624e-05	0.00103304	0.00191412	0.0019084	0.00241255	0.00189427	0.00465759	0.00081658	0.000193592	0.000202702	0.00103548	0.00182745	0.00259599	0.00422665	0.00131529	8.35029e-05	0.000180167	0	0	0	0
Bacteria/Bacteroidetes/Flavobacteriia/Flavobacteriales/Flavobacteriaceae/Polaribacter/OTU_000669	0	0	0	0	0	0.000107387	4.76785e-06	1.50242e-05	0	1.77917e-05	2.34285e-05	1.29655e-05	0	0	4.28211e-05	3.99481e-05	0.00019467	0.000235919	0.000578319	0.000840273	0.000596392	0	1.94966e-05	1.63399e-05	0.000259696	0.000409462	0.000975422	0.000194865	0	0	0	4.43813e-05	4.15956e-05	0.000172206	0.000220981	0.000207386	0.000154874	0	0	2.83326e-05	1.36272e-05	0.000369425	0.000102158	7.30651e-05	0	0	0	0	0
Bacteria/Bacteroidetes/Flavobacteriia/Flavobacteriales/Flavobacteriaceae/Polaribacter/OTU_001583	4.64697e-06	0	0	0	2.62522e-05	0	0	0	0	0	0	0	0	0	4.28211e-05	0	1.76972e-05	0	0	0	0	0	0	1.63399e-05	0	0	0	0	0	4.82728e-06	0	0	0	0	0	0	1.93592e-05	2.33887e-05	0	0	0	0	0	0	0	0	0	0	0
Bacteria/Bacteroidetes/Flavobacteriia/Flavobacteriales/Flavobacteriaceae/Polaribacter/OTU_001908	0	0	0	0	1.31261e-05	6.31688e-06	0	0	0	0	0	0	0	0	0	1.9974e-05	0	0	2.14192e-05	0	0	0	0	0	0	3.14971e-05	0	0	0	4.82728e-06	0	0	0	0	0	0	0	7.79624e-06	0	1.41663e-05	6.81361e-06	0	0	0	0	0	0	1.40948e-05	0
Bacteria/Bacteroidetes/Flavobacteriia/Flavobacteriales/Flavobacteriaceae/Polaribacter/OTU_002124	0	0	0	0	0	0	0	0	0	0	0	0	0	0	0	0	7.07889e-05	0	0	0	0	0	0	0	0	0	0	0	0	9.65456e-06	0	0	0	0	0	0	0	7.79624e-06	0	0	0	0	1.27698e-05	0	0	0.00152161	0	0	0
Bacteria/Bacteroidetes/Flavobacteriia/Flavobacteriales/Flavobacteriaceae/Robiginitalea/OTU_000389	0	0	0	0	0	0	0	0	6.98744e-06	0	0	0	2.40691e-05	0	0.000214105	0.000499351	1.76972e-05	5.89797e-05	2.14192e-05	0.000130709	0.000149098	4.50045e-05	1.94966e-05	0.000637255	1.12911e-05	3.14971e-05	0.000347921	0.00113671	1.31817e-05	0.000178609	0.000679205	0.000488195	0.000152517	0.000430515	0.000617613	0.00136097	0.00152938	0	0.000178531	0.00038249	0.000143086	0.000717118	0.00116205	0.00319399	0.0001081	0.00121729	5.92108e-05	5.63793e-05	2.73632e-05
Bacteria/Bacteroidetes/Flavobacteriia/Flavobacteriales/Flavobacteriaceae/Robiginitalea/OTU_000453	4.18227e-05	5.47515e-05	0	7.86448e-06	0	3.15844e-05	0.000104893	2.25362e-05	2.09623e-05	0	0	2.59309e-05	7.22074e-05	0	4.28211e-05	0	0	2.94898e-05	0	1.86727e-05	0	0	3.89932e-05	1.63399e-05	4.51646e-05	0	2.48515e-05	4.87163e-05	1.97725e-05	0.000236537	0.000104968	0.000133144	6.9326e-05	0.000516618	0.000186984	0.000194424	3.87184e-05	7.79624e-05	0.000398719	4.24989e-05	2.04408e-05	0.000195578	0.000229856	0.000167006	0	0	1.18422e-05	0	2.73632e-05
Bacteria/Bacteroidetes/Flavobacteriia/Flavobacteriales/Flavobacteriaceae/Robiginitalea/OTU_001316	4.64697e-06	0	0	0	1.31261e-05	6.31688e-06	4.76785e-06	0	0	0	0	0	0	0	0	0	0	0	0	1.86727e-05	0	0	0	0	0	3.14971e-05	6.21288e-06	1.62388e-05	6.59083e-06	9.17183e-05	1.85238e-05	0	1.38652e-05	0	8.49926e-05	5.18464e-05	0	7.79624e-06	0.000130923	1.41663e-05	1.36272e-05	8.69235e-05	8.93883e-05	5.21893e-05	0	0	0	0	0
Bacteria/Bacteroidetes/Flavobacteriia/Flavobacteriales/Flavobacteriaceae/Robiginitalea/OTU_006375	0	0	0	0	0	6.31688e-06	4.76785e-06	0	0	0	0	0	0	0	0	0	0	0	0	0	0	0	0	0	0	0	0	0	0	0	0	0	0	0	0	1.29616e-05	0	0	5.95103e-06	0	0	0	0	0	0	0	0	0	0
Bacteria/Bacteroidetes/Flavobacteriia/Flavobacteriales/Flavobacteriaceae/Tenacibaculum/OTU_002168	0	0	0	0	0	0	0	0	6.98744e-06	0	0	0	0.000120346	0.000147207	0.000299747	9.98702e-05	0	5.89797e-05	6.42577e-05	0.000317437	0	4.50045e-05	0.000350939	0.000114379	2.25823e-05	6.29941e-05	0.000335495	0.000211104	0	0	3.0873e-05	0	0	0	5.66617e-06	0	9.67961e-05	0	5.95103e-06	0	1.36272e-05	0	2.55395e-05	4.17515e-05	0	0	0	0	1.36816e-05
Bacteria/Bacteroidetes/Flavobacteriia/Flavobacteriales/Flavobacteriaceae/Ulvibacter/OTU_000072	4.64697e-06	0.000146004	8.10636e-05	0	1.31261e-05	0.00099175	0.00157816	2.25362e-05	6.28869e-05	1.77917e-05	0.000234285	0.00057048	0.000457313	6.30888e-05	0.000171284	1.9974e-05	7.07889e-05	0.000383368	0.00214192	0.00416402	0.00447294	0.000990099	9.7483e-05	3.26797e-05	0	0.00179533	0.00984741	0.0132021	0.000131817	0.00028481	0.000290206	0.000177525	9.70564e-05	0.00370243	0.00429496	0.00636414	0.0215468	0.000218295	0.000261846	4.24989e-05	0.000367935	0.00266203	0.00965394	0.0193622	0.0015134	0.00821668	0.000189475	0.000465129	0.000342039
Bacteria/Bacteroidetes/Flavobacteriia/Flavobacteriales/Flavobacteriaceae/Ulvibacter/OTU_000711	0	1.82505e-05	0	0	0	6.31688e-06	9.53571e-06	0	1.39749e-05	0	2.34285e-05	0	2.40691e-05	0	0	0	1.76972e-05	0	0	0	0	0	0	0	0	3.14971e-05	2.48515e-05	6.49551e-05	6.59083e-06	2.41364e-05	1.23492e-05	4.43813e-05	1.38652e-05	0	2.26647e-05	9.07312e-05	5.80776e-05	0	2.38041e-05	1.41663e-05	1.36272e-05	5.43272e-05	8.93883e-05	0.000208757	0	0.000304321	0	2.81897e-05	0
Bacteria/Bacteroidetes/Flavobacteriia/Flavobacteriales/Flavobacteriaceae/Ulvibacter/OTU_001426	0	0	0	0	0	0	0	0	0	0	0	0	0	0	0	0	0	0	0	0	0	0	1.94966e-05	0	0	0	1.24258e-05	4.87163e-05	0	1.44818e-05	1.23492e-05	0	1.38652e-05	0	2.26647e-05	5.18464e-05	0	7.79624e-06	1.78531e-05	0	0	3.25963e-05	5.1079e-05	0	0	0	0	0	0
Bacteria/Bacteroidetes/Flavobacteriia/Flavobacteriales/Flavobacteriaceae/Ulvibacter/OTU_003824	4.64697e-06	0	0	0	0	0	0	7.51208e-06	0	0	0	0	0	0	4.28211e-05	0	0	0	0	0	0	0	0	0	0	0	0	0	1.31817e-05	5.79274e-05	6.17459e-06	0	1.38652e-05	0	3.3997e-05	0	0	0	9.52166e-05	0	0	6.51926e-05	1.27698e-05	0	0	0	0	0	0
Bacteria/Bacteroidetes/Flavobacteriia/Flavobacteriales/Flavobacteriaceae/uncultured/OTU_000141	2.78818e-05	0.000273758	0.000972763	0.000644887	0.00157513	0.00196455	0.000481553	7.51208e-06	0.000363347	0.000338042	0.00164	0.00259309	0.000336968	0.000925303	0.00239798	0.00115849	0.000176972	0.000265408	0.000428385	0.000840273	0.000149098	0.000315032	0.000935837	0.00145425	6.77469e-05	9.44912e-05	0.00104998	0.000357253	4.61358e-05	0.000463419	0.0104104	0.00248535	0.000513012	0.000258309	0.000436295	0.000712888	0.000445262	5.45737e-05	0.000636761	0.00236577	0.000347494	0.000293367	0.000855574	0.00043839	7.20669e-05	0	0	1.40948e-05	1.36816e-05
Bacteria/Bacteroidetes/Flavobacteriia/Flavobacteriales/Flavobacteriaceae/uncultured/OTU_000146	1.39409e-05	0	0.000162127	7.86448e-06	0.000118135	6.31688e-06	9.53571e-06	4.50725e-05	6.98744e-06	0	0.000117143	6.48273e-06	0.00211808	4.20592e-05	0.000128463	1.9974e-05	3.53945e-05	5.89797e-05	0.000149935	0.000336109	0.00104369	0.00108011	3.89932e-05	0	1.12911e-05	0	0.00179552	0.0071613	0.0040995	0.000164128	8.02697e-05	0.000443813	4.15956e-05	0.000430515	5.09955e-05	0.0023979	0.00964089	0.00478689	0.000267797	8.49979e-05	4.76953e-05	7.6058e-05	0.00311582	0.0106988	0.000216201	0.00243457	9.47373e-05	0.000126853	0.000123134
Bacteria/Bacteroidetes/Flavobacteriia/Flavobacteriales/Flavobacteriaceae/uncultured/OTU_000212	0.000320641	0.00412461	0.00352626	0.00816333	0.00219206	0.0019835	0.00211216	0.000353068	0.00333999	0.00446572	0.00185085	0.00204206	9.62765e-05	0.000168237	0.000599495	0.000958754	0.000424734	0.000471837	0.000514062	0.000373455	0	0.000315032	9.7483e-05	0.00140523	0.000462937	0.000220479	0.000552946	0.000162388	1.97725e-05	3.86182e-05	0.000253158	0.00124268	0.000942834	0.000172206	9.63249e-05	0.000103693	3.87184e-05	1.55925e-05	4.76083e-05	0.000396657	0.000899397	0.000239039	0.000166007	9.39408e-05	3.60334e-05	0	1.18422e-05	2.81897e-05	2.73632e-05
Bacteria/Bacteroidetes/Flavobacteriia/Flavobacteriales/Flavobacteriaceae/uncultured/OTU_000266	0.000529755	0.00326684	0.0017834	0.00147066	7.87567e-05	0.000176873	9.05892e-05	0.00135217	0.00229188	0.000747251	2.34285e-05	8.42755e-05	4.81383e-05	0.000883244	0.000899242	0.000978728	0.000389339	0.000383368	0.000214192	1.86727e-05	0.000298196	4.50045e-05	0.00101382	0.00101307	0.000406481	0.000125988	8.69803e-05	0	0.000131817	0.000873738	0.00543982	0.00244097	0.00433981	0.000430515	0.000334304	0.00024627	7.74368e-05	0.000109147	0.00131518	0.00148746	0.00371342	0.000662791	0.000306474	2.08757e-05	0	0	0	0	0
Bacteria/Bacteroidetes/Flavobacteriia/Flavobacteriales/Flavobacteriaceae/uncultured/OTU_000755	0	0	8.10636e-05	7.86448e-06	0	6.31688e-06	4.76785e-06	0	6.98744e-06	0	0	1.94482e-05	0	6.30888e-05	0.000385389	0.000998702	7.07889e-05	0.000235919	0	0	0	0	7.79864e-05	0.00171569	2.25823e-05	0	1.24258e-05	0	1.31817e-05	4.82728e-06	6.17459e-06	0.00297355	0.00066553	8.6103e-05	3.3997e-05	1.29616e-05	0	0	0	0.00169996	0.000572344	0	0	0	0	0	1.18422e-05	0	0
Bacteria/Bacteroidetes/Flavobacteriia/Flavobacteriales/Flavobacteriaceae/uncultured/OTU_000961	0	0	0	0	0	0	0	0	0	0	0	0	0	0	0	0	0	5.89797e-05	2.14192e-05	7.4691e-05	0	0	0	0	0	9.44912e-05	0.000142896	4.87163e-05	0	0	0	0	0.000152517	0.000344412	0.000538286	0.00119247	0.000329107	0	0	0	0.000238476	0.000347694	0.000944962	0.000459266	3.60334e-05	0.000912964	0	0	1.36816e-05
Bacteria/Bacteroidetes/Flavobacteriia/Flavobacteriales/Flavobacteriaceae/uncultured/OTU_001433	0	0	0	0	0	0	0	0	0	0	0	0	0	0	0	0	0	0	0	0	0	4.50045e-05	0	0	0	0	0	1.62388e-05	0	0	0	0	0	0	0	1.29616e-05	9.67961e-05	0	0	0	0	0	0	0.00014613	0	0	0	0	0
Bacteria/Bacteroidetes/Flavobacteriia/Flavobacteriales/Flavobacteriaceae/uncultured/OTU_003615	0	0	4.05318e-05	0	0	0	0	0	0	0	0	0	0	0	0	0	0	0	0	0	0.000149098	4.50045e-05	0	0	0	0	6.21288e-06	0.000568357	0	0	0	0	0	0	0	9.07312e-05	0.000542058	0	0	0	0	0	0.000102158	0.000323574	0	0	0	0	0
Bacteria/Bacteroidetes/Flavobacteriia/Flavobacteriales/Flavobacteriaceae/uncultured/OTU_003765	0	0	0	0	0	0	0	0	0	0	0	0	0	0	0	0	0	0	4.28385e-05	0	0	0	0	0	0	0	1.86386e-05	0	0	0	0	0	0	0.000172206	0.000113323	0	0	0	0	0	6.81361e-06	0.000108654	1.27698e-05	0	0	0	0	0	1.36816e-05
Bacteria/Bacteroidetes/Flavobacteriia/Flavobacteriales/Flavobacteriaceae/uncultured/OTU_004506	0	0	0	0	0	0	4.76785e-06	0	0	0	0	0	4.81383e-05	4.20592e-05	0	3.99481e-05	0	0	0	0	0	9.0009e-05	0	3.26797e-05	0	6.29941e-05	1.86386e-05	4.87163e-05	1.97725e-05	0.0001062	0.000117317	0	0	0	0	0	7.74368e-05	7.79624e-06	0.00011307	1.41663e-05	6.81361e-06	0	1.27698e-05	6.26272e-05	0	0	0	1.40948e-05	0
Bacteria/Bacteroidetes/Flavobacteriia/Flavobacteriales/Flavobacteriaceae/uncultured/OTU_004906	0	0	0	0	0	0	0	0	0	0	0	0	0	0	0	0	0	0	0	0	0	0	0	0	0	0	2.48515e-05	1.62388e-05	0	0	0	0	0	0	2.83309e-05	2.59232e-05	0	0	0	2.83326e-05	1.36272e-05	3.25963e-05	3.83093e-05	3.13136e-05	0	0	0	0	0
Bacteria/Bacteroidetes/Flavobacteriia/Flavobacteriales/Flavobacteriaceae/uncultured/OTU_005015	4.64697e-06	0	0	0	0	0	4.76785e-06	0	0	0	0	6.48273e-06	0	0	0	0	0	0	2.14192e-05	3.73455e-05	0	0	0	1.63399e-05	1.12911e-05	3.14971e-05	2.48515e-05	3.24775e-05	6.59083e-06	9.65456e-06	6.17459e-06	4.43813e-05	1.38652e-05	0	2.26647e-05	2.59232e-05	1.93592e-05	7.79624e-06	5.95103e-06	1.41663e-05	0	1.08654e-05	0	1.04379e-05	0	0	0	0	0
Bacteria/Bacteroidetes/Flavobacteriia/Flavobacteriales/Flavobacteriaceae/uncultured/OTU_005563	0	0	0	0	0	0	0	0	0	0	0	0	0	0	0	0	0	0	0	0	0	0	0	0	0	3.14971e-05	6.21288e-05	3.24775e-05	0	4.82728e-06	6.17459e-06	0	0	0	0	0	3.87184e-05	1.55925e-05	0	0	0	0	1.27698e-05	8.35029e-05	0	0	0	0	0
Bacteria/Bacteroidetes/Flavobacteriia/Flavobacteriales/Flavobacteriaceae/uncultured/OTU_006530	0	0	0	0	0	0	0	0	0	0	0	6.48273e-06	0	0	0	0	1.76972e-05	0	0	0	0	0	0	0	0	0	1.24258e-05	0	0	3.3791e-05	0	0	0	0	1.13323e-05	1.29616e-05	0	0	5.95103e-06	1.41663e-05	6.81361e-06	0	1.27698e-05	0	0	0	0	0	0
Bacteria/Bacteroidetes/Flavobacteriia/Flavobacteriales/Flavobacteriaceae/Winogradskyella/OTU_002312	0	0	0	0	0	0	0	0	0	0	0	0	2.40691e-05	0	0	0	0	2.94898e-05	2.14192e-05	5.60182e-05	0	0	0	1.63399e-05	0	0	8.07674e-05	4.87163e-05	0	0	0	0	0	0	0.00011899	0.00024627	0.000116155	0	0	0	6.81361e-06	7.6058e-05	0.000344784	0.000104379	0	0	0	0	0
Bacteria/Bacteroidetes/Flavobacteriia/Flavobacteriales/Flavobacteriaceae/Winogradskyella/OTU_004545	4.64697e-06	0	0	0	0	0	0	0	6.98744e-06	0	0	0	0	2.10296e-05	0	0	0	0	0	0	0	0	0	0	0	0	0	0	0	3.3791e-05	6.17459e-06	0	0	0	1.13323e-05	0	0	0	5.35593e-05	0	6.81361e-06	2.17309e-05	0	1.04379e-05	0	0	0	0	0
Bacteria/Bacteroidetes/Flavobacteriia/Flavobacteriales/Flavobacteriaceae/Winogradskyella/OTU_004701	0	0	0	0	0	0	0	0	0	0	0	0	4.81383e-05	0	0	1.9974e-05	0	0	0	0	0	0	3.89932e-05	0	0	0	0	0	1.31817e-05	5.79274e-05	3.70476e-05	0	1.38652e-05	0	6.79941e-05	1.29616e-05	1.93592e-05	1.55925e-05	7.14124e-05	1.41663e-05	2.72545e-05	4.34617e-05	8.93883e-05	2.08757e-05	3.60334e-05	0	0	0	0
Bacteria/Bacteroidetes/Flavobacteriia/Flavobacteriales/NS7_marine_group/OTU_000846	0	0	0	0	0	0	0	0	0	0	0	0	0	0	0	0	0	0	4.28385e-05	1.86727e-05	0	0	0	0	0	0	7.45545e-05	0.000292298	0	4.34455e-05	0.00218581	4.43813e-05	0.000110922	0	2.83309e-05	0.000207386	5.80776e-05	1.55925e-05	5.35593e-05	2.83326e-05	3.40681e-05	1.08654e-05	0.000319244	0.000229633	0	0	0	0	0
Bacteria/Bacteroidetes/Flavobacteriia/Flavobacteriales/NS7_marine_group/OTU_004323	0	0	0	0	0	0	4.76785e-06	7.51208e-06	0	0	0	0	0	0	0	0	0	0	0	0	0.000149098	0	0	0	0	3.14971e-05	3.72773e-05	0.000373492	0	0	0	0	1.38652e-05	0	0	5.18464e-05	0.000271029	0	0	0	1.36272e-05	0	7.66186e-05	0.000396639	0	0	0	1.40948e-05	1.36816e-05
Bacteria/Bacteroidetes/Flavobacteriia/Flavobacteriales/NS9_marine_group/OTU_000139	0	9.12525e-05	0.000162127	0.000731397	0	0.000656956	1.43036e-05	0	2.79497e-05	0.000302459	9.37141e-05	0.000816824	9.62765e-05	6.30888e-05	0.000556674	0.000639169	5.30917e-05	0.000619286	0.00182064	0.00160586	0.00074549	0	3.89932e-05	0.00151961	1.12911e-05	0.00122839	0.0016899	0.000276059	9.22716e-05	0.00894012	0.00210554	0.00150897	0.000679395	0.00086103	0.00099158	0.000725849	0.000154874	9.35549e-05	0.00611171	0.000609151	0.000613225	0.000521541	0.00102158	0.000135692	0	0	0	0	0
Bacteria/Bacteroidetes/Flavobacteriia/Flavobacteriales/NS9_marine_group/OTU_000192	0	1.82505e-05	8.10636e-05	0.000550514	3.93783e-05	2.52675e-05	1.43036e-05	1.50242e-05	2.09623e-05	0.000444792	4.68571e-05	7.131e-05	7.22074e-05	0.000715007	0.00107053	0.000359533	7.07889e-05	0.000235919	0.000235612	0.000448146	0.000149098	0	0.0011308	0.000686275	7.9038e-05	0.000409462	0.00054052	0.000178627	0.000105453	0.00363011	0.0117503	0.00195278	0.00115081	0.000258309	0.000713938	0.000712888	0.000271029	6.23699e-05	0.00397529	0.00116164	0.000804006	0.000456348	0.000625718	0.000417515	7.20669e-05	0	1.18422e-05	0	1.36816e-05
Bacteria/Bacteroidetes/Flavobacteriia/Flavobacteriales/NS9_marine_group/OTU_000353	0	0	4.05318e-05	2.35934e-05	0	2.52675e-05	0	0	0	1.77917e-05	0	0	0.000457313	0.000105148	0.000256926	9.98702e-05	3.53945e-05	0.000265408	0.0005569	0.000578855	0	0.000585059	0.000370435	0.000163399	2.25823e-05	0.000251976	0.000857377	0.000519641	4.61358e-05	0.00174265	0.00292058	0.000754483	0.000637799	0.000430515	0.00145054	0.00141281	0.000387184	2.33887e-05	0.00163058	0.000198328	0.000729057	0.000782311	0.0013919	0.000594959	0	0	1.18422e-05	0	0
Bacteria/Bacteroidetes/Flavobacteriia/Flavobacteriales/NS9_marine_group/OTU_000437	4.64697e-06	0	0	0	1.31261e-05	0	9.53571e-06	7.51208e-06	0	0	0	0	9.62765e-05	2.10296e-05	0	0	1.76972e-05	2.94898e-05	0	0.000261418	0.000149098	0.000135014	3.89932e-05	0	0	6.29941e-05	0.000919506	0.00488787	0.000243861	4.82728e-06	0	0	1.38652e-05	0	0	0.000311078	0.00524635	0.000179313	0	0	2.04408e-05	0	0.000319244	0.00516674	0.0001081	0.00121729	1.18422e-05	4.22845e-05	5.47263e-05
Bacteria/Bacteroidetes/Flavobacteriia/Flavobacteriales/NS9_marine_group/OTU_000439	3.25288e-05	0.000839523	0.000405318	7.07803e-05	0.000210018	0.000574836	0.00111568	5.25845e-05	0.000405271	5.33751e-05	0.000398285	0.000453791	2.40691e-05	0	8.56421e-05	0	0.000247761	0.000147449	0.000321289	0.00095231	0.000596392	9.0009e-05	1.94966e-05	0	0.000203241	0.000125988	0.00152837	0.00191618	4.61358e-05	2.41364e-05	3.70476e-05	8.87626e-05	8.31912e-05	8.6103e-05	0.000260644	0.000259232	0.00110347	0.00012474	1.78531e-05	0	0.000102204	0.000173847	0.000166007	0.000918532	0	0.000304321	2.36843e-05	1.40948e-05	5.47263e-05
Bacteria/Bacteroidetes/Flavobacteriia/Flavobacteriales/NS9_marine_group/OTU_000556	9.29394e-06	0	4.05318e-05	2.35934e-05	0	0	4.76785e-06	0	0	0	0	0	2.40691e-05	2.10296e-05	8.56421e-05	1.9974e-05	0	0	0	0	0.000149098	0	0	1.63399e-05	0	0	6.21288e-06	4.87163e-05	0	0	0	0	0	0	5.66617e-06	0	7.74368e-05	1.55925e-05	0	0	6.81361e-06	0	3.83093e-05	6.26272e-05	3.60334e-05	0	0	0	1.36816e-05
Bacteria/Bacteroidetes/Flavobacteriia/Flavobacteriales/NS9_marine_group/OTU_000594	0	0	0	0	0	0	0	0	0	0	0	0	0.000216622	0	0	0	1.76972e-05	0	0.000107096	0.000317437	0	0.000225023	0	0	0	9.44912e-05	0.000273367	0.000422208	0.000448176	0.000405492	4.93967e-05	0	0.000582339	0.000258309	0.000526954	0.000777696	0.000309747	0.000304053	0.000374915	2.83326e-05	0.000265731	0.000239039	0.000817265	0.000229633	3.60334e-05	0	2.36843e-05	1.40948e-05	0
Bacteria/Bacteroidetes/Flavobacteriia/Flavobacteriales/NS9_marine_group/OTU_000609	0	1.82505e-05	0	0	1.31261e-05	6.31688e-06	0	0	6.98744e-06	0	7.02856e-05	0	0	2.10296e-05	0	0	0	2.94898e-05	0.00083535	1.86727e-05	0	0.000135014	0	0	0	0	0	0	0	0	0	4.43813e-05	1.38652e-05	0	0	1.29616e-05	7.74368e-05	0	0	0	0.000109018	3.25963e-05	0	3.13136e-05	0.00133324	0.00243457	2.36843e-05	8.4569e-05	6.84079e-05
Bacteria/Bacteroidetes/Flavobacteriia/Flavobacteriales/NS9_marine_group/OTU_000657	0	0	0	0	0	1.89506e-05	8.58214e-05	0	6.98744e-06	0	4.68571e-05	0	0	0	0	0	0	0	0	0	0.000149098	4.50045e-05	0	0	0	0	0	1.62388e-05	6.59083e-06	9.65456e-06	0	4.43813e-05	0	0	0	1.29616e-05	0	0	5.95103e-06	0	0	0	2.55395e-05	2.08757e-05	0	0	0	0	0
Bacteria/Bacteroidetes/Flavobacteriia/Flavobacteriales/NS9_marine_group/OTU_000727	0	0	4.05318e-05	2.35934e-05	0	6.31688e-06	9.53571e-06	0	0	0	0	1.29655e-05	0	2.10296e-05	0	3.99481e-05	0	2.94898e-05	4.28385e-05	1.86727e-05	0	0	1.94966e-05	8.16993e-05	0	3.14971e-05	6.83417e-05	0	6.59083e-06	0.000173782	0.000419872	0.000177525	0.000235708	8.6103e-05	3.96632e-05	5.18464e-05	3.87184e-05	0	0.000154727	5.66653e-05	0.000143086	2.17309e-05	2.55395e-05	6.26272e-05	0	0	0	0	0
Bacteria/Bacteroidetes/Flavobacteriia/Flavobacteriales/NS9_marine_group/OTU_001103	0	1.82505e-05	0	0	0	0	0	0	0	0	0	0	0	0	0	0	0	0	0	1.86727e-05	0.00074549	4.50045e-05	0	0	0	3.14971e-05	0	0	0	0	0	0	0	0	0	0	0	0	0	0	6.81361e-06	0	1.27698e-05	0	0	0	1.18422e-05	0	0
Bacteria/Bacteroidetes/Flavobacteriia/Flavobacteriales/NS9_marine_group/OTU_001147	0	0	0	7.86448e-06	0	0	4.76785e-06	0	0	0	0	0	2.40691e-05	0	0	0	0	0	2.14192e-05	0	0.000149098	0	0	0	0	0	6.83417e-05	0.000357253	1.31817e-05	0	0	0	0	0	0	0	0.000232311	0	0	0	0	0	5.1079e-05	0.00034445	3.60334e-05	0	0	0	0
Bacteria/Bacteroidetes/Flavobacteriia/Flavobacteriales/NS9_marine_group/OTU_001148	0	0	0	0	0	0	0	0	0	0	0	0	0	0	0	0	0	0	2.14192e-05	3.73455e-05	0.000298196	0	0	0	0	0	0.000105619	0.000763222	0	0	0	0	0	8.6103e-05	0	0.000194424	0.00114219	0	0	0	0	0	0.000217086	0.00114817	7.20669e-05	0.000304321	1.18422e-05	4.22845e-05	1.36816e-05
Bacteria/Bacteroidetes/Flavobacteriia/Flavobacteriales/NS9_marine_group/OTU_001669	0	1.82505e-05	4.05318e-05	2.35934e-05	0	1.26338e-05	0	0	0	1.77917e-05	0	2.59309e-05	0	0	0	0	1.76972e-05	5.89797e-05	0.000235612	7.4691e-05	0	0	0	3.26797e-05	1.12911e-05	6.29941e-05	6.21288e-05	3.24775e-05	0	4.82728e-06	0	0	0.000263439	0.000172206	0.000198316	6.4808e-05	0	0	0	2.83326e-05	6.81361e-05	0.000152116	0	0	0	0	0	0	0
Bacteria/Bacteroidetes/Flavobacteriia/Flavobacteriales/NS9_marine_group/OTU_001824	0	0	0	0	0	6.31688e-06	0	0	0	0	0	0	0	0	0	0	0	0	8.5677e-05	0	0	0	0	0	0	0	0	0	0	0	0	0	0	0	0	0	3.87184e-05	0	0	0	0	2.17309e-05	0	1.04379e-05	0.00255837	0	0.000947373	0.000366466	9.5771e-05
Bacteria/Bacteroidetes/Flavobacteriia/Flavobacteriales/NS9_marine_group/OTU_001920	0	0	4.05318e-05	0	0	0	0	0	0	0	0	0	0	0	0	0	0	0	0	0	0	0	0	0	0	0	0	0	0	0	0	0	0	0	0	0	7.74368e-05	0	0	0	0	0	0	2.08757e-05	7.20669e-05	0.000304321	0.00254607	0.000225517	4.10447e-05
Bacteria/Bacteroidetes/Flavobacteriia/Flavobacteriales/NS9_marine_group/OTU_002272	0	0	0	7.86448e-06	0	0	0	0	0	0	0	0	0	2.10296e-05	0	0.000219714	0	2.94898e-05	0.000107096	1.86727e-05	0.000149098	0	0	0.000179739	1.12911e-05	6.29941e-05	1.86386e-05	0	6.59083e-06	9.65456e-06	0	0.000221907	9.70564e-05	8.6103e-05	5.09955e-05	3.88848e-05	0	0	0	0.000169996	9.53906e-05	2.17309e-05	0	0	0	0	0	0	0
Bacteria/Bacteroidetes/Flavobacteriia/Flavobacteriales/NS9_marine_group/OTU_002273	9.29394e-06	0.000310259	0	1.5729e-05	0.000105009	3.79013e-05	0.000109661	3.00483e-05	0.000230585	0	9.37141e-05	1.94482e-05	0	0	0	0	0	0	0	0	0	9.0009e-05	0	0	0	3.14971e-05	3.72773e-05	1.62388e-05	0	0	0	0	1.38652e-05	0	0	0	0	0	5.95103e-06	0	0	0	0	4.17515e-05	0	0	0	0	0
Bacteria/Bacteroidetes/Flavobacteriia/Flavobacteriales/NS9_marine_group/OTU_002344	0	0	4.05318e-05	0	0	0	0	7.51208e-06	0	0	0	0	0	0	0	0	0	0	4.28385e-05	1.86727e-05	0.000149098	4.50045e-05	1.94966e-05	0	0	0	4.34901e-05	0.000405969	0	0	0	0	0	0	0	0.000129616	0.000658213	0	0	0	6.81361e-06	0	0.000102158	0.000605396	0.0001081	0.000304321	2.36843e-05	2.81897e-05	2.73632e-05
Bacteria/Bacteroidetes/Flavobacteriia/Flavobacteriales/NS9_marine_group/OTU_002590	0	0	0	2.35934e-05	0	0	4.76785e-06	0	0	1.77917e-05	2.34285e-05	6.48273e-06	0	0	0.000128463	3.99481e-05	1.76972e-05	0.000117959	0.000192773	0.000112036	0.000149098	0	0	4.90196e-05	1.12911e-05	9.44912e-05	0.000205025	3.24775e-05	6.59083e-06	0.000149646	0.000426047	0.000133144	0.000152517	0	0.000226647	0.000207386	3.87184e-05	7.79624e-06	0.000208286	8.49979e-05	0.00017034	0.000217309	0.000280935	4.17515e-05	0	0	0	1.40948e-05	0
Bacteria/Bacteroidetes/Flavobacteriia/Flavobacteriales/NS9_marine_group/OTU_002867	0	0	0	9.43738e-05	0	0	4.76785e-06	0	0	8.89585e-05	0	0	2.40691e-05	2.10296e-05	0	1.9974e-05	0	0	0	0	0	0	0	1.63399e-05	0	0	1.24258e-05	0	6.59083e-06	4.82728e-06	1.23492e-05	0	0	0	6.79941e-05	3.88848e-05	0	0	5.95103e-06	0	0	5.43272e-05	3.83093e-05	1.04379e-05	3.60334e-05	0	0	0	0
Bacteria/Bacteroidetes/Flavobacteriia/Flavobacteriales/NS9_marine_group/OTU_003121	0	0	0	0	0	0	0	0	0	0	0	0	0	4.20592e-05	0	0.000139818	0	0	0	1.86727e-05	0	0	1.94966e-05	0.000310458	0	0	6.21288e-06	0	0	0	0	8.87626e-05	0.000235708	0	5.66617e-06	0	0	7.79624e-06	0	0.000226661	0.000163527	0	0	0	0	0	0	0	0
Bacteria/Bacteroidetes/Flavobacteriia/Flavobacteriales/NS9_marine_group/OTU_003250	0	0	0	0	0	0	0	0	0	0	0	0	0	0	0	0	1.76972e-05	0	0	0	0	0	0	1.63399e-05	0	0	0	0	0	0	0	0	0	8.6103e-05	5.66617e-06	0	5.80776e-05	0	0	0	0	0	0	1.04379e-05	0.000396368	0	0.000793425	0.000211422	4.10447e-05
Bacteria/Bacteroidetes/Flavobacteriia/Flavobacteriales/NS9_marine_group/OTU_003359	0	0	0	0	0	0	0	0	0	0	0	0	0	0	0	0	0	0	2.14192e-05	5.60182e-05	0	0	0	0	0	0	0.000118045	9.74326e-05	0	0	7.40951e-05	0	0.000110922	8.6103e-05	5.66617e-05	0.000388848	5.80776e-05	0	5.95103e-06	0	0.000156713	1.08654e-05	0.000293705	7.30651e-05	0	0	0	0	0
Bacteria/Bacteroidetes/Flavobacteriia/Flavobacteriales/NS9_marine_group/OTU_003415	0	0	0	0	0	0	0	0	0	0	0	0	0	0	0	7.98961e-05	0	2.94898e-05	2.14192e-05	0	0	0	0	8.16993e-05	0	0	0	1.62388e-05	6.59083e-06	4.82728e-06	0	0	0.000235708	0	1.69985e-05	0	0	0	0	1.41663e-05	0.000177154	1.08654e-05	2.55395e-05	1.04379e-05	0	0	1.18422e-05	0	0
Bacteria/Bacteroidetes/Flavobacteriia/Flavobacteriales/NS9_marine_group/OTU_003499	0	0	0	0	0	0	0	0	0	0	0	0	0	0	0	0	0	0	0	1.86727e-05	0.000149098	0	0	0	0	3.14971e-05	8.69803e-05	0.000633312	0	0	0	0	0	0	0	1.29616e-05	0.000329107	0	0	0	0	0	8.93883e-05	0.000354888	3.60334e-05	0	0	0	0
Bacteria/Bacteroidetes/Flavobacteriia/Flavobacteriales/NS9_marine_group/OTU_003864	0	0	0	0	0	0	0	0	0	0	0	0	0	0	8.56421e-05	5.99221e-05	1.76972e-05	0	0	1.86727e-05	0	0	0	6.53595e-05	0	0	8.07674e-05	0.000146149	0	0	0	8.87626e-05	0	0	0	5.18464e-05	0	0	0	0.000113331	6.81361e-06	0	0.000127698	2.08757e-05	0	0	0	0	0
Bacteria/Bacteroidetes/Flavobacteriia/Flavobacteriales/NS9_marine_group/OTU_004795	0	0	0	0	0	0	0	0	0	0	0	0	0	0	0	0	0	0	0	0	0.000149098	0	0	0	0	0	0	3.24775e-05	0	0	0	0	0	0	1.13323e-05	0	0	0	0	0	0	0	1.27698e-05	0	0	0	2.36843e-05	0	0
Bacteria/Bacteroidetes/Flavobacteriia/Flavobacteriales/NS9_marine_group/OTU_004927	0	0	4.05318e-05	0	0	0	0	0	0	0	0	0	0	0	0	0	0	0	2.14192e-05	0	0	0	0	0	0	0	0	0	0	0	0	0	0	0	0	1.29616e-05	1.93592e-05	0	0	0	6.81361e-06	0	0	2.08757e-05	0.000252234	0	0.000248686	0.000267802	2.73632e-05
Bacteria/Bacteroidetes/Flavobacteriia/Flavobacteriales/NS9_marine_group/OTU_006336	0	0	0	0	0	0	0	0	0	0	0	0	0	0	0	0	0	0	0	0	0	0	0	0	0	0	0	0	0	0	0	0	0	0	5.66617e-06	0	0	0	0	0	0	0	0	0	0	0	0	0	0
Bacteria/Bacteroidetes/Flavobacteriia/Flavobacteriales/NS9_marine_group/OTU_006669	0	0	0	0	0	0	0	0	0	0	0	0	0	0	0	0	0	0	0	0	0	0	0	0	0	0	0	0	0	0	0	0	0	0	0	0	0	0	0	0	0	0	0	0	0.000468435	0	0.000260528	0	2.73632e-05
Bacteria/Bacteroidetes/Flavobacteriia/Flavobacteriales/NS9_marine_group/OTU_006767	0	0	0	0	0	0	0	0	0	0	0	0	0	0	0	0	0	0	0	0	0	0	0	0	0	0	1.24258e-05	0	0	0	0	0	0	0	0	1.29616e-05	0	0	0	0	0	0	0	0	0	0	0	0	0
Bacteria/Bacteroidetes/Flavobacteriia/Flavobacteriales/OTU_000021	0.000706339	0.00452613	0.00380999	0.00443557	0.00278274	0.00903314	0.00299421	0.00395135	0.00364045	0.00339821	0.00349085	0.00832383	0.00734108	0.00380636	0.00548109	0.00337561	0.00530917	0.00751991	0.0148221	0.0287373	0.00820039	0.0060306	0.00360687	0.00403595	0.00452775	0.00875618	0.021801	0.0139816	0.00329541	0.019705	0.0114477	0.0111841	0.0185932	0.00378853	0.00336004	0.00873611	0.00447198	0.00347712	0.0169188	0.00558153	0.00781521	0.00216222	0.00740646	0.00424821	0.000396368	0.00182593	8.28952e-05	0.000155043	0.000150497
Bacteria/Bacteroidetes/Flavobacteriia/Flavobacteriales/OTU_000187	0	0	0	0	0	6.31688e-06	4.76785e-06	0	0	1.77917e-05	0	1.29655e-05	9.62765e-05	0	0	0	0	0	6.42577e-05	0.00104567	0.000298196	4.50045e-05	1.94966e-05	0	1.12911e-05	0	0.00155322	0.000958088	0.00185861	0.00180058	0.00140781	0.000576957	0.00101216	0.00103324	0.000158653	0.00846392	0.00224567	0.00258055	0.00214832	9.91642e-05	0.000892583	0.000325963	0.0117865	0.00259903	0.000180167	0.000912964	1.18422e-05	5.63793e-05	6.84079e-05
Bacteria/Bacteroidetes/Flavobacteriia/Flavobacteriales/OTU_000249	4.18227e-05	5.47515e-05	0	7.86448e-06	0.00017064	0.00319634	0.00111568	7.51208e-06	5.58995e-05	0	0.000304571	0.00293668	0.000216622	2.10296e-05	0	1.9974e-05	1.76972e-05	0	8.5677e-05	0.000242746	0	0.00049505	0	0	0	9.44912e-05	0.000739332	0.00172131	0.00354587	1.93091e-05	2.46984e-05	8.87626e-05	5.54608e-05	0	4.53294e-05	0.000168501	0.0014713	0.00495841	3.57062e-05	0.000113331	1.36272e-05	3.25963e-05	0.000166007	0.00122123	7.20669e-05	0.000912964	0	4.22845e-05	0
Bacteria/Bacteroidetes/Flavobacteriia/Flavobacteriales/OTU_000377	9.29394e-06	3.6501e-05	8.10636e-05	0.00015729	0	0	9.53571e-06	1.50242e-05	0	0.000160125	0	0	2.40691e-05	0.000105148	0.0016272	0.000219714	7.07889e-05	0	2.14192e-05	9.33637e-05	0	9.0009e-05	5.84898e-05	0.000179739	1.12911e-05	3.14971e-05	0.000142896	0.000324775	0.000138407	0.00187781	0.00137076	0.00164211	0.00130333	8.6103e-05	0.000107657	0.000207386	0.000309747	0.000179313	0.00212452	0.0015158	0.00107655	0.000108654	0.000255395	0.000542769	3.60334e-05	0.000304321	1.18422e-05	0	1.36816e-05
Bacteria/Bacteroidetes/Flavobacteriia/Flavobacteriales/OTU_000451	9.29394e-06	0.000693519	0	0.000149425	0.000105009	4.42182e-05	3.81428e-05	0	0.000754643	0.00010675	0.000117143	4.53791e-05	4.81383e-05	0	0	7.98961e-05	0	5.89797e-05	0.000107096	0.000373455	0	4.50045e-05	0	0.000147059	0	0.000157485	0.000416263	8.11939e-05	2.63633e-05	0.00228813	4.93967e-05	0.000221907	0.000263439	0	2.26647e-05	0.000712888	0.000154874	3.89812e-05	0.00213642	9.91642e-05	0.000109018	2.17309e-05	0.000753416	0.000125254	0	0	0	1.40948e-05	1.36816e-05
Bacteria/Bacteroidetes/Flavobacteriia/Flavobacteriales/OTU_000504	9.29394e-06	0.000164255	0	9.43738e-05	1.31261e-05	3.79013e-05	4.29107e-05	7.51208e-06	7.68618e-05	1.77917e-05	2.34285e-05	1.94482e-05	0.000144415	0	0	1.9974e-05	1.76972e-05	0.000147449	0.00027845	3.73455e-05	0.000447294	9.0009e-05	0	1.63399e-05	0	6.29941e-05	0.000223664	0.000146149	0.000467949	0.000130337	6.17459e-05	0.000133144	0.000138652	0.000430515	0.000362635	0.000155539	9.67961e-05	0.000413201	0.000160678	0.000141663	0.000190781	0.000162981	0.000217086	8.35029e-05	0	0	0	1.40948e-05	1.36816e-05
Bacteria/Bacteroidetes/Flavobacteriia/Flavobacteriales/OTU_000885	0	0	4.05318e-05	3.14579e-05	0	0	4.76785e-06	0	0	0	0	0	0	6.30888e-05	0.000342568	0.000958754	7.07889e-05	5.89797e-05	0	5.60182e-05	0.000149098	0	3.89932e-05	0.00117647	2.25823e-05	0	8.69803e-05	0.000341014	1.97725e-05	4.82728e-05	6.17459e-05	0.00359489	0.000138652	0	5.66617e-06	0.000116654	0.000445262	2.33887e-05	5.95103e-06	0.00253577	0.000102204	0	6.38488e-05	0.000824592	0	0	0	0	1.36816e-05
Bacteria/Bacteroidetes/Flavobacteriia/Flavobacteriales/OTU_001000	0.000729574	0	0	4.71869e-05	2.62522e-05	4.42182e-05	6.19821e-05	0.000811304	2.09623e-05	0	7.02856e-05	1.94482e-05	0.000120346	0.000126178	8.56421e-05	3.99481e-05	0	0	0	0	0	9.0009e-05	0.000155973	0	0	0	3.10644e-05	1.62388e-05	1.31817e-05	4.82728e-06	1.23492e-05	0	2.77304e-05	0	0	1.29616e-05	3.87184e-05	7.79624e-06	5.95103e-06	7.08316e-05	1.36272e-05	0	0	2.08757e-05	0	0	0	0	0
Bacteria/Bacteroidetes/Flavobacteriia/Flavobacteriales/OTU_001265	0	0	0	0	1.31261e-05	0	4.76785e-06	0	0	0	0	0	0	0	0	0	0	0	2.14192e-05	0.000130709	0.000149098	4.50045e-05	0	0	0	0	0.000111832	0.000519641	0	0	9.26189e-05	0	0.000540743	0	1.69985e-05	0.000388848	0.000561417	0	0	2.83326e-05	0.000231663	0	0.000625718	0.000375763	0	0	0	1.40948e-05	0
Bacteria/Bacteroidetes/Flavobacteriia/Flavobacteriales/OTU_003638	0	0	0	0	0	0	0	0	0	0	0	0	0	0	0	0	0	0	0	3.73455e-05	0	4.50045e-05	0	0	0	0	6.21288e-05	0.00025982	0	0	0	0	0	0	5.66617e-06	0.000362925	0.000290388	0	0	0	0	0	0.000293705	0.000219195	7.20669e-05	0	0	0	0
Bacteria/Bacteroidetes/Flavobacteriia/Flavobacteriales/OTU_004523	0	0	0	0	0	0	0	0	0	0	0	0	0	0	0	0	1.76972e-05	0	0	0	0	0	0	0	0	0	0	0	0	0	0	0	0	0	0	0	0	0	0	0	0	0	0	0	0	0	0	0	0
Bacteria/Bacteroidetes/Flavobacteriia/Flavobacteriales/Schleiferiaceae/Schleiferia/OTU_000750	0	0	4.05318e-05	0	0	0	0	0	0	0	2.34285e-05	6.48273e-06	7.22074e-05	0.000231326	0.000128463	1.9974e-05	5.30917e-05	0	0	0.000280091	0	4.50045e-05	0.000350939	8.16993e-05	0	6.29941e-05	0.000285792	0.000146149	0	6.27546e-05	0.000728602	0.000133144	0	0.000172206	0.000317306	0.00173685	0.000193592	7.79624e-06	9.52166e-05	0.000184162	2.04408e-05	0.000304232	0.00167284	0.000302698	0	0	1.18422e-05	0	0
Bacteria/Bacteroidetes/OTU_000034	1.39409e-05	1.82505e-05	0	7.86448e-06	2.62522e-05	0.000157922	3.81428e-05	0	3.49372e-05	8.89585e-05	0.000117143	2.59309e-05	7.22074e-05	0	8.56421e-05	3.99481e-05	1.76972e-05	5.89797e-05	0.00083535	0.000261418	0.0071567	0.000315032	0	4.90196e-05	1.12911e-05	0.000188982	0.000142896	0.000649551	6.59083e-06	4.82728e-06	0	4.43813e-05	4.15956e-05	0.00353022	0.000181317	0.000220347	0.000658213	7.79624e-06	1.78531e-05	1.41663e-05	0.000197595	0.0020427	0.000446942	0.000187882	0.00165754	0.00486914	0.000284212	0.000310086	0.0236007
Bacteria/Bacteroidetes/OTU_000056	4.64697e-06	3.6501e-05	4.05318e-05	0	1.31261e-05	6.31688e-05	4.76785e-06	7.51208e-06	1.39749e-05	1.77917e-05	2.34285e-05	5.18618e-05	2.40691e-05	2.10296e-05	8.56421e-05	3.99481e-05	0	2.94898e-05	0.000128515	0.000149382	0.000298196	0.000180018	0	0	5.64557e-05	6.29941e-05	9.31932e-05	0.000162388	0	4.82728e-06	1.23492e-05	0	1.38652e-05	0.00137765	7.36602e-05	6.4808e-05	0.000580776	0	1.19021e-05	4.24989e-05	2.72545e-05	0.00061933	0.000102158	0.000156568	0.000360334	0.00456482	0.000118422	0.000140948	0.0135174
Bacteria/Bacteroidetes/OTU_000100	0	0	0.000202659	0	1.31261e-05	1.26338e-05	1.43036e-05	0	6.98744e-06	3.55834e-05	4.68571e-05	3.88964e-05	4.81383e-05	0	0	0	0	0	0.000149935	0.000690891	0.00178918	9.0009e-05	0	4.90196e-05	1.12911e-05	9.44912e-05	0.000223664	0.000276059	1.97725e-05	0	0	0	2.77304e-05	0.00111934	6.23279e-05	0.000103693	0.000174233	7.79624e-06	0	0	2.04408e-05	0.000358559	6.38488e-05	6.26272e-05	0.000360334	0.000912964	9.47373e-05	8.4569e-05	0.00387189
Bacteria/Bacteroidetes/OTU_000202	0.000167291	0.00071177	0.000162127	0	6.56306e-05	6.31688e-06	0	0.000232874	0.00057297	5.33751e-05	0	1.94482e-05	0	0	0	0	0	5.89797e-05	0.000321289	0.000112036	0.000447294	0.000135014	0	1.63399e-05	0	0	6.21288e-06	0.000324775	6.59083e-06	0	0	0	4.15956e-05	0.000774927	6.23279e-05	1.29616e-05	0.000271029	2.33887e-05	5.95103e-06	0	5.45089e-05	0.000445483	0.000102158	0.000104379	0.000648602	0.00365186	3.55265e-05	0.000197328	0.00135448
Bacteria/Bacteroidetes/OTU_000394	4.64697e-06	0	0	0	1.31261e-05	6.31688e-06	4.76785e-06	7.51208e-06	6.98744e-06	0	0	6.48273e-06	2.40691e-05	0	0	0	0	0	2.14192e-05	0.000112036	0.00193827	4.50045e-05	0	1.63399e-05	0	3.14971e-05	3.72773e-05	0.000162388	0	0	0	4.43813e-05	0	8.6103e-05	1.13323e-05	2.59232e-05	0	0	5.95103e-06	0	2.04408e-05	0.000108654	6.38488e-05	0	0.0001081	0	2.36843e-05	2.81897e-05	0.000123134
Bacteria/Bacteroidetes/OTU_000478	0	1.82505e-05	0	7.86448e-06	0	0	1.43036e-05	0	0	0	0	6.48273e-06	2.40691e-05	0	0	0	0	0	2.14192e-05	0	0	0	0	0	0	0	0	0	0	4.82728e-06	0	0	0	0	0	2.59232e-05	0	0	5.95103e-06	0	0	2.17309e-05	0.000127698	2.08757e-05	0	0	0	0	0
Bacteria/Bacteroidetes/OTU_000479	5.11167e-05	0.000803022	0.000162127	0.000117967	0.000105009	5.0535e-05	7.15178e-05	0.000232874	0.000558995	0.00010675	4.68571e-05	1.29655e-05	0	0.000231326	0.000642316	0.000339559	0.000619403	0.000206429	0.000406966	0.000336109	0	0	0.000233959	0.000310458	0.000451646	0.000251976	0.000577798	0.000470924	9.88624e-05	0.000120682	0.000142016	0.000710101	0.000707125	8.6103e-05	0.000294641	0.00032404	0.000290388	0.000210498	0.000190433	0.00038249	0.000524648	0.000206443	0.000268165	0.000365325	3.60334e-05	0	1.18422e-05	0	0
Bacteria/Bacteroidetes/OTU_000496	0	0	0	0	0	0	0	0	0	0	2.34285e-05	0	0	0	0	0	0	0	0	0	0	4.50045e-05	0	0	0	0	0	0	0	0	6.17459e-06	0	0	0.000172206	0	0	0	0	5.95103e-06	0	6.81361e-06	0	1.27698e-05	0	0	0	1.18422e-05	0	0
Bacteria/Bacteroidetes/OTU_000517	2.78818e-05	0.000693519	0.000121595	0.00075499	0.000118135	0.00010107	2.86071e-05	7.51208e-06	0.000468158	0.000373626	2.34285e-05	8.42755e-05	0.000240691	0.000126178	4.28211e-05	0.000319585	0.000123881	5.89797e-05	8.5677e-05	0.000298764	0	0.000135014	3.89932e-05	0.000408497	0.000146785	3.14971e-05	0.000528095	0.000519641	0.000593175	0.000405492	6.17459e-05	0.000310669	0.00221843	0.000430515	0.000181317	0.000985081	0.0010454	0.00066268	0.000392768	7.08316e-05	0.0018533	0.000130385	0.00204316	0.00136736	7.20669e-05	0.000304321	2.36843e-05	2.81897e-05	1.36816e-05
Bacteria/Bacteroidetes/OTU_000586	9.29394e-06	0	0	0	0	0	0	7.51208e-06	0	0	2.34285e-05	0	0	0	0	0	0	0	6.42577e-05	0	0.000149098	0	1.94966e-05	0	1.12911e-05	0	0	0	0	9.65456e-06	0	4.43813e-05	0	0	0	0	0	1.55925e-05	0	0	1.36272e-05	0	2.55395e-05	1.04379e-05	0	0	0	0	0
Bacteria/Bacteroidetes/OTU_000654	0	0	0	0	0	0	0	0	0	0	0	0	0	0	0	1.9974e-05	1.76972e-05	8.84695e-05	0.000257031	3.73455e-05	0	0	0	0	0	6.29941e-05	0.000136683	0	0	0	0	4.43813e-05	0	0.000947133	0.000753601	0.000635118	0	0	5.95103e-06	0	8.8577e-05	0.000402021	0.000817265	0	3.60334e-05	0	0	0	0
Bacteria/Bacteroidetes/OTU_000676	0	0	0	0	0	0	0	0	0	1.77917e-05	0	0	0	0	0	0	0	0	4.28385e-05	0	0	0	0	0	0	0	0	0	0	0	0	0	0	0	0	0	0	0	0	0	6.81361e-06	0	2.55395e-05	0	0	0	0	0	0
Bacteria/Bacteroidetes/OTU_000682	0	0	0	0	0	0	9.53571e-06	0	0	0	0	0	2.40691e-05	0	0	0	0	0	0	0	0	0	0	0	0	0	0	0	0	4.82728e-06	6.17459e-06	0	0	8.6103e-05	0	0	0	0	0	0	0	0	7.66186e-05	1.04379e-05	0	0	0	0	0
Bacteria/Bacteroidetes/OTU_000948	0	0	0	0	0	0	4.76785e-06	0	0	0	0	0	0	0	0	0	0	0	0	0	0	0	0	0	0	0	0	0	0	0	0	0	0	0	0	1.29616e-05	0	0	0	0	0	0	3.83093e-05	0	3.60334e-05	0	0	0	0
Bacteria/Bacteroidetes/OTU_001454	0	0	0	0	0	0	0	0	0	0	0	0	0	0	0	0	0	0	0	0	0	0	0	0	0	0	6.21288e-06	0	0	0	0	0	0	0	0	0	0	0	0	0	0	0	0	0	0	0	0	0	0
Bacteria/Bacteroidetes/OTU_001783	0	0	0	0	0	0	0	0	0	0	0	6.48273e-06	0	0	0	0	0	0	0.000107096	0	0	0	0	0	0	3.14971e-05	0	3.24775e-05	0	0	0	8.87626e-05	1.38652e-05	0.000172206	0	2.59232e-05	5.80776e-05	7.79624e-06	0	0	6.81361e-06	0	0	0	3.60334e-05	0.000608643	1.18422e-05	5.63793e-05	0.00228482
Bacteria/Bacteroidetes/OTU_001965	0	0	0	0	0	0	0	0	0	0	0	0	0	0	0	0	0	0	2.14192e-05	0	0	0	0	1.63399e-05	0	0	1.86386e-05	3.24775e-05	0	1.93091e-05	6.17459e-06	0	0	8.6103e-05	7.93264e-05	2.59232e-05	1.93592e-05	0	2.38041e-05	0	0	6.51926e-05	5.1079e-05	8.35029e-05	0	0	0	0	0
Bacteria/Bacteroidetes/OTU_002277	0	0	0	0	0	0	0	0	0	0	0	0	0	0	0	0	0	0	0	0	0	0	0	0	0	0	1.24258e-05	0	0	0	0	0	0	0	5.66617e-06	0	0	0	0	0	0	0	0	0	0	0	0	0	0
Bacteria/Bacteroidetes/OTU_002443	0	0	0	0	0	0	0	0	0	0	0	0	0	0	0	0	0	0	0	0	0	0	1.94966e-05	0	0	0	0	0	0	0	0	0	0	0	0	0	0	0	0	0	0	0	1.27698e-05	0	0	0	0	0	0
Bacteria/Bacteroidetes/OTU_002938	0	0	0	0	0	0	0	0	0	0	0	0	0	0	0	0	0	0	0	0	0	0	0	0	0	0	0	0	0	4.82728e-06	0	0	0	0	0	0	0	0	5.95103e-06	0	0	0	2.55395e-05	0	0	0	0	0	0
Bacteria/Bacteroidetes/OTU_003387	4.64697e-06	0	0	7.86448e-06	0	0	9.53571e-06	0	0	0	0	0	0	0	0	0	0	0	0	0	0	0	0	0	0	0	0	0	6.59083e-06	9.65456e-06	6.17459e-06	0	0	0	5.66617e-06	0	0	0	5.95103e-06	1.41663e-05	0	0	0	0	0	0	0	0	0
Bacteria/Bacteroidetes/OTU_003711	0	0	0	0	0	0	0	0	0	0	0	0	0	0	0	0	0	0	0.000107096	0	0	0	0	0	0	0	0	1.62388e-05	0	0	0	0	0	0	0	0	0	0	0	0	1.36272e-05	0	2.55395e-05	0	3.60334e-05	0	0	1.40948e-05	0
Bacteria/Bacteroidetes/OTU_004168	0	0	0	0	0	0	0	0	0	0	0	0	0	0	0	0	0	0	0	0	0	0	0	0	0	0	0	0	0	1.44818e-05	6.17459e-06	0	0	0	0	1.29616e-05	0	0	0	0	0	0	0	0	0	0	0	0	0
Bacteria/Bacteroidetes/OTU_004672	0	0	0	0	0	0	0	0	0	0	0	0	0	0	0	0	0	0	0	0	0	0	0	0	0	0	0	0	0	0	0	0	1.38652e-05	0	0	0	0	0	0	0	0	0	1.27698e-05	1.04379e-05	0	0	0	0	0
Bacteria/Bacteroidetes/OTU_005558	0	0	0	0	0	0	0	0	0	0	0	0	0	0	0	0	0	0	0	0	0	0	0	0	0	0	0	0	0	0	0	0	0	0	0	0	0	0	5.95103e-06	0	0	0	0	0	0	0	0	0	0
Bacteria/Bacteroidetes/OTU_006136	0	0	0	0	0	0	0	0	0	0	0	0	0	0	0	0	0	0	0	0	0.000149098	0	0	0	0	0	6.21288e-06	0	0	0	0	0	0	0	0	1.29616e-05	0	0	0	0	0	0	0	0	0	0	1.18422e-05	0	0
Bacteria/Bacteroidetes/OTU_007475	0	0	0	0	0	0	0	0	0	0	0	0	0	0	0	0	0	0	0	0	0	0	0	0	0	0	0	0	0	0	0	0	0	0	0	0	0	0	0	0	0	0	0	0	0	0	0	0	0
Bacteria/Bacteroidetes/OTU_007568	0	0	0	0	0	0	0	0	0	0	0	0	0	0	0	0	0	0	0	0	0	0	0	0	0	0	0	0	0	0	0	0	0	0	0	0	0	0	0	0	0	0	0	0	0	0	0	0	0
Bacteria/Bacteroidetes/SB-1/OTU_000219	0	1.82505e-05	4.05318e-05	7.86448e-06	0	0	9.53571e-06	0	0	1.77917e-05	2.34285e-05	0	0	0	0	0	1.76972e-05	0	0	0	0	4.50045e-05	3.89932e-05	0	0	0	0	4.87163e-05	0	4.82728e-06	0	8.87626e-05	1.38652e-05	0	1.13323e-05	0	0	7.79624e-06	0	2.83326e-05	6.81361e-06	2.17309e-05	0.000255395	0	0	0	0	2.81897e-05	0
Bacteria/Bacteroidetes/SB-1/OTU_000415	9.29394e-06	1.82505e-05	0	7.86448e-06	0	6.31688e-06	1.90714e-05	7.51208e-06	0	0	0	0	2.40691e-05	0	4.28211e-05	0	1.76972e-05	0	0	0	0	4.50045e-05	0	0	0	0	6.21288e-06	1.62388e-05	0	3.86182e-05	1.85238e-05	0	1.38652e-05	0	1.69985e-05	1.29616e-05	0	7.79624e-06	4.16572e-05	1.41663e-05	1.36272e-05	5.43272e-05	0.000114928	0	0	0	0	0	0
Bacteria/Bacteroidetes/SB-1/OTU_000518	0	0	0	7.86448e-06	0	6.31688e-06	2.38393e-05	0	0	1.77917e-05	0	0	4.81383e-05	0	0	1.9974e-05	0	0	0	0	0	0	0	0	1.12911e-05	3.14971e-05	1.24258e-05	0	1.31817e-05	4.82728e-06	1.23492e-05	4.43813e-05	0	0	5.66617e-06	1.29616e-05	0	7.79624e-06	1.78531e-05	1.41663e-05	0	1.08654e-05	3.83093e-05	1.04379e-05	0	0	1.18422e-05	0	0
Bacteria/Bacteroidetes/SB-1/OTU_000813	4.64697e-06	0	0	0	0	0	0	0	0	0	0	0	0	0	0	0	0	2.94898e-05	2.14192e-05	0	0	0	0	0	0	0	0	0	0	4.82728e-06	0	0	0	0	0	0	0	0	0	0	0	0	5.1079e-05	0	0	0	0	0	0
Bacteria/Bacteroidetes/SB-1/OTU_001081	0	0	0	0	0	0	0	0	0	0	0	0	0	0	4.28211e-05	0	0	0	0	0	0	0	0	0	0	0	0	0	0	4.82728e-06	6.17459e-06	0	0	0	5.66617e-06	0	0	0	0	0	0	0	0	0	0	0	0	0	0
Bacteria/Bacteroidetes/SB-1/OTU_001849	0	0	0	0	0	6.31688e-06	4.76785e-06	0	0	0	2.34285e-05	1.29655e-05	0	0	0	0	0	0	0	1.86727e-05	0	0	0	0	0	0	6.21288e-06	1.62388e-05	0	2.41364e-05	0	0	0	0	1.13323e-05	1.29616e-05	3.87184e-05	0	2.38041e-05	0	0	3.25963e-05	3.83093e-05	4.17515e-05	0	0	0	0	0
Bacteria/Bacteroidetes/SB-1/OTU_001897	0	0	4.05318e-05	0	0	0	4.76785e-06	0	0	0	0	0	0	0	0	0	0	2.94898e-05	0	0	0	0	0	0	0	0	0	0	0	0	0	0	0	0	0	0	0	0	0	0	0	1.08654e-05	2.55395e-05	0	0	0	0	0	0
Bacteria/Bacteroidetes/SB-1/OTU_003579	0	0	0	0	0	0	9.53571e-06	0	0	0	0	0	0	0	0	0	0	0	0	0	0	0	0	0	0	0	0	0	6.59083e-06	0	0	0	0	0	0	0	0	0	1.19021e-05	0	0	0	3.83093e-05	0	0	0	0	0	0
Bacteria/Bacteroidetes/SB-1/OTU_003623	0	0	0	0	0	6.31688e-06	1.43036e-05	0	0	0	0	0	0	0	0	0	0	0	0	0	0	0	0	0	0	0	1.24258e-05	0	0	1.44818e-05	0	0	0	0	1.69985e-05	2.59232e-05	0	0	2.38041e-05	0	0	0	0	0	0	0	0	0	0
Bacteria/Bacteroidetes/SB-1/OTU_003646	0	0	0	0	0	6.31688e-06	4.76785e-06	0	0	0	0	0	0	0	0	0	0	0	0	1.86727e-05	0	0	0	0	0	0	0	0	0	1.44818e-05	1.23492e-05	4.43813e-05	0	0	2.26647e-05	2.59232e-05	0	0	2.97552e-05	1.41663e-05	0	2.17309e-05	3.83093e-05	0	0	0	1.18422e-05	0	0
Bacteria/Bacteroidetes/SB-1/OTU_003799	0	0	0	0	0	0	0	0	0	0	0	0	0	0	0	0	0	0	0	0	0	0	0	0	0	3.14971e-05	0	0	0	0	0	0	0	8.6103e-05	1.69985e-05	0	0	0	0	0	0	0	0	0	0	0	5.92108e-05	0	1.36816e-05
Bacteria/Bacteroidetes/SB-1/OTU_004154	0	0	0	0	0	0	0	0	0	0	0	0	0	0	0	0	0	0	0	0	0	0	0	0	0	0	0	0	0	0	0	0	0	0	0	0	0	0	0	0	0	0	1.27698e-05	0	0	0	0	0	0
Bacteria/Bacteroidetes/SB-1/OTU_006597	0	0	0	0	0	6.31688e-06	9.53571e-06	0	0	0	0	6.48273e-06	0	0	0	0	0	0	0	3.73455e-05	0	0	0	0	0	0	0	1.62388e-05	6.59083e-06	4.82728e-06	0	0	0	0	5.66617e-06	0	0	1.55925e-05	1.19021e-05	0	0	0	0	0	0	0	0	0	0
Bacteria/Bacteroidetes/SB-5/OTU_000126	0	0	8.10636e-05	0	0	6.31688e-06	0	0	0	0	2.34285e-05	1.29655e-05	0	0	0	1.9974e-05	0	0	0	7.4691e-05	0	0	3.89932e-05	6.53595e-05	0	0	0	0	6.59083e-06	0	1.23492e-05	0	1.38652e-05	0.000172206	0	0	0	7.79624e-06	5.95103e-06	0	6.81361e-06	2.17309e-05	0	3.13136e-05	0	0.000304321	5.92108e-05	0	0
Bacteria/Bacteroidetes/SB-5/OTU_000235	9.29394e-06	0	0	0	1.31261e-05	0	4.76785e-06	0	0	0	0	6.48273e-06	2.40691e-05	0	0	0	1.76972e-05	0	2.14192e-05	0	0	4.50045e-05	0	0	0	0	0	0	0	4.82728e-06	0	4.43813e-05	0	0	1.13323e-05	1.29616e-05	0	0	0	0	0	0	0.000255395	0	3.60334e-05	0	0	0	0
Bacteria/Bacteroidetes/SB-5/OTU_000288	0	0	0	0	0	0	4.76785e-06	0	1.39749e-05	1.77917e-05	2.34285e-05	0	0	0	4.28211e-05	0	1.76972e-05	0	0	0	0.000149098	9.0009e-05	0	0	0	0	0	1.62388e-05	6.59083e-06	4.82728e-06	6.17459e-06	0	0	0	5.66617e-06	1.29616e-05	1.93592e-05	7.79624e-06	1.19021e-05	1.41663e-05	0	0	0.000306474	1.04379e-05	0	0	0	0	2.73632e-05
Bacteria/Bacteroidetes/SB-5/OTU_000303	0	3.6501e-05	0	0	0	0	9.53571e-06	7.51208e-06	0	0	0	0	4.81383e-05	4.20592e-05	0	0	0	2.94898e-05	2.14192e-05	0	0	9.0009e-05	1.94966e-05	1.63399e-05	0	0	1.86386e-05	0	0	4.82728e-06	0	0	0	0	1.13323e-05	0	0	0	5.95103e-06	0	0	0	0.000191546	0	0	0	1.18422e-05	0	0
Bacteria/Bacteroidetes/SB-5/OTU_000554	0	0	0	0	0	6.31688e-06	3.3375e-05	7.51208e-06	0	0	0	6.48273e-06	0	0	0	0	0	0	2.14192e-05	0	0	9.0009e-05	0	0	1.12911e-05	0	6.21288e-06	0	0	0	0	0	0	0	1.13323e-05	0	0	0	0	0	0	1.08654e-05	3.83093e-05	0	0	0	0	0	0
Bacteria/Bacteroidetes/SB-5/OTU_000726	0	0	0	0	0	0	0	0	0	1.77917e-05	2.34285e-05	0	0	0	0	0	0	0	0	0	0	0	0	0	0	0	0	0	0	0	0	8.87626e-05	0	0	0	1.29616e-05	0	0	0	0	0	0	0.000178777	0	0	0	0	0	0
Bacteria/Bacteroidetes/SB-5/OTU_001653	0	0	0	0	0	0	0	0	6.98744e-06	0	0	0	0	0	0	0	0	0	0	0	0	4.50045e-05	0	0	0	0	0	0	0	0	0	0	0	0	0	1.29616e-05	0	0	0	0	0	0	1.27698e-05	1.04379e-05	0	0	0	0	0
Bacteria/Bacteroidetes/SB-5/OTU_001815	0	0	0	0	0	0	0	0	0	0	2.34285e-05	0	0	0	0	0	0	0	0	0	0	0	0	0	0	0	0	0	0	0	0	0	0	0	0	0	0	0	0	0	0	0	0	0	0	0	0	0	0
Bacteria/Bacteroidetes/SB-5/OTU_002026	0	0	0	0	0	0	0	0	0	0	0	0	0	0	0	0	0	0	0	1.86727e-05	0	0	0	0	0	0	0	0	0	0	0	0	0	0	0	0	0	0	0	0	0	0	0	0	0	0	0	0	0
Bacteria/Bacteroidetes/SB-5/OTU_002125	0	0	0	0	0	0	0	0	0	0	0	6.48273e-06	0	0	0	0	0	0	0	0	0	0	0	0	0	0	0	3.24775e-05	0	0	0	0	0	0	0	0	0	0	0	0	0	0	1.27698e-05	0	3.60334e-05	0	0	0	0
Bacteria/Bacteroidetes/SB-5/OTU_003037	0	0	0	0	0	0	0	0	0	0	0	0	0	0	0	0	0	0	0	0	0	0	0	0	0	0	6.21288e-06	1.62388e-05	0	4.82728e-06	0	0	0	0	0	0	0	0	0	0	0	0	1.27698e-05	0	0	0	0	0	0
Bacteria/Bacteroidetes/SB-5/OTU_003207	0	0	0	0	0	0	0	0	0	0	0	0	0	0	0	0	0	0	0	0	0	0	0	0	0	0	0	0	0	0	0	0	0	0	0	0	0	0	0	0	0	0	0	0	0	0	1.18422e-05	0	0
Bacteria/Bacteroidetes/SB-5/OTU_003335	0	0	0	0	0	0	0	0	0	0	0	0	0	0	0	0	0	0	0	0	0	0	0	0	0	0	0	0	0	0	0	0	0	0	0	0	0	0	0	0	0	0	1.27698e-05	0	0	0	0	0	0
Bacteria/Bacteroidetes/SB-5/OTU_003532	0	0	0	0	0	0	0	0	0	0	0	0	0	0	0	0	0	0	0	0	0	0	0	0	0	0	0	0	0	0	0	0	0	0	0	0	0	0	0	0	0	0	2.55395e-05	0	0	0	0	0	0
Bacteria/Bacteroidetes/SB-5/OTU_004198	0	0	0	0	0	0	0	0	0	0	0	0	0	0	0	0	0	0	0	0	0	0	0	0	0	0	0	0	0	0	0	0	0	0	0	0	0	0	0	0	0	0	1.27698e-05	0	0	0	0	0	0
Bacteria/Bacteroidetes/SB-5/OTU_004428	0	0	0	0	0	0	0	0	0	0	0	0	0	0	0	0	0	0	0	0	0	0	0	0	0	0	0	0	0	0	0	0	0	0	0	0	0	0	0	0	0	0	0	0	0	0	0	0	0
Bacteria/Bacteroidetes/SB-5/OTU_005308	0	0	0	0	0	0	0	0	0	0	0	0	0	0	0	0	0	0	0	0	0	0	0	0	0	0	0	1.62388e-05	0	0	0	0	0	0	0	0	0	0	0	0	0	0	1.27698e-05	0	0	0	0	0	0
Bacteria/Bacteroidetes/SB-5/OTU_005326	0	0	0	0	0	0	0	0	0	0	0	0	0	0	0	0	0	0	0	0	0	0	0	0	0	0	0	0	0	0	0	0	0	0	0	0	0	0	0	0	0	0	1.27698e-05	0	0	0	0	0	0
Bacteria/Bacteroidetes/SB-5/OTU_005715	0	0	0	0	0	0	0	0	0	0	0	0	0	0	0	0	0	0	0	0	0	0	0	0	0	0	6.21288e-06	0	6.59083e-06	4.82728e-06	0	0	0	0	0	0	0	0	2.38041e-05	0	0	0	0	0	0	0	0	0	0
Bacteria/Bacteroidetes/SB-5/OTU_006234	0	0	0	0	0	0	0	0	0	0	0	0	0	0	0	0	0	0	0	0	0.000149098	0	0	0	0	0	0	0	0	0	0	0	0	0.000172206	0	1.29616e-05	0	0	0	0	0	0	0	0	7.20669e-05	0	1.18422e-05	0	0
Bacteria/Bacteroidetes/SB-5/OTU_006248	0	0	0	0	0	0	0	0	0	0	0	0	0	0	0	0	0	0	0	0	0	0	0	0	0	0	0	0	0	0	0	0	0	0	0	0	0	0	0	0	0	0	0	0	0	0	0	0	0
Bacteria/Bacteroidetes/Sphingobacteriia/Sphingobacteriales/AKYH767/OTU_006929	0	0	0	0	0	0	0	0	0	0	0	0	0	0	0	0	0	0	0	0	0	0	0	0	0	3.14971e-05	0	0	0	0	0	0	0	0	0	0	0	0	0	0	0	0	0	0	0	0	0	0	0
Bacteria/Bacteroidetes/Sphingobacteriia/Sphingobacteriales/Chitinophagaceae/Chitinophaga/OTU_006816	0	0	0	0	0	0	0	0	0	0	0	0	0	0	0	0	0	0	0	0	0	0	0	0	0	0	0	0	0	0	0	0	0	0	0	0	0	0	0	0	0	0	0	0	3.60334e-05	0.000304321	2.36843e-05	0	1.36816e-05
Bacteria/Bacteroidetes/Sphingobacteriia/Sphingobacteriales/Chitinophagaceae/Ferruginibacter/OTU_004476	0	0	0	0	0	0	0	0	0	0	0	0	0	0	0	0	0	0	0	0	0	0	0	0	0	0	0	0	0	0	0	0	0	0	0	0	0	0	0	0	0	0	0	0	0	0	0	0	0
Bacteria/Bacteroidetes/Sphingobacteriia/Sphingobacteriales/Chitinophagaceae/Ferruginibacter/OTU_004660	0	0	0	0	0	0	0	0	0	0	0	0	0	0	0	0	0	0	4.28385e-05	0	0	0	0	0	0	0	6.21288e-06	0	0	0	0	0	0	0	5.66617e-06	0	0	0	0	0	0	0	1.27698e-05	0	0	0	0	0	0
Bacteria/Bacteroidetes/Sphingobacteriia/Sphingobacteriales/Chitinophagaceae/Ferruginibacter/OTU_006227	0	0	0	0	0	0	0	0	0	0	0	0	0	0	0	0	0	0	0	0	0	0	0	0	0	0	0	1.62388e-05	0	0	0	0	0	0	0	0	0	0	0	0	0	0	0	1.04379e-05	0.0001081	0	0	1.40948e-05	0
Bacteria/Bacteroidetes/Sphingobacteriia/Sphingobacteriales/Chitinophagaceae/Ferruginibacter/OTU_007215	0	0	0	0	0	0	0	0	0	0	0	0	0	0	0	0	0	0	0	0	0	0	0	0	0	0	0	0	0	0	0	0	0	0	0	0	0	0	0	0	0	0	0	0	0	0	0	0	0
Bacteria/Bacteroidetes/Sphingobacteriia/Sphingobacteriales/Chitinophagaceae/Filimonas/OTU_001241	0	0	0	0	0	0	0	0	0	0	0	0	0	2.10296e-05	0	0	0	0	0.000449804	0	0	0	0	0	0	0	0	0	0	0	0	0	0	0	0	1.29616e-05	1.93592e-05	0	0	0	6.81361e-05	0	0	0	0	0	9.47373e-05	0	2.73632e-05
Bacteria/Bacteroidetes/Sphingobacteriia/Sphingobacteriales/Chitinophagaceae/Filimonas/OTU_001793	0	0	0	0	0	0	0	0	0	0	0	0	0	0	0	0	0	2.94898e-05	2.14192e-05	0	0	0	0	0	0	0	0	0	0	0	0	0	0	0	0	0	5.80776e-05	0	0	0	2.72545e-05	0	0	4.17515e-05	0.0001081	0	0.000213159	0.000112759	0.00142288
Bacteria/Bacteroidetes/Sphingobacteriia/Sphingobacteriales/Chitinophagaceae/Filimonas/OTU_004888	0	0	0	0	0	0	0	0	0	0	0	0	0	0	0	0	0	0	2.14192e-05	0	0	0	0	0	0	0	0	0	0	0	0	0	0	0	5.66617e-06	0	0	0	0	0	0	0	0	1.04379e-05	0.000612568	0	8.28952e-05	2.81897e-05	8.20895e-05
Bacteria/Bacteroidetes/Sphingobacteriia/Sphingobacteriales/Chitinophagaceae/Filimonas/OTU_007667	0	0	0	0	0	0	0	0	0	0	0	0	0	0	0	0	0	0	0	0	0.000149098	0	0	0	0	0	0	0	0	0	0	0	0	0	0	0	0	0	0	0	0	0	0	0	3.60334e-05	0.000304321	1.18422e-05	0	0.000342039
Bacteria/Bacteroidetes/Sphingobacteriia/Sphingobacteriales/Chitinophagaceae/Lacibacter/OTU_007063	0	0	0	0	0	0	0	0	0	0	0	0	0	0	0	0	0	0	0	0	0	0	0	0	0	0	0	0	0	0	0	0	0	0	0	0	3.87184e-05	0	0	0	0	0	0	0	0	0	8.28952e-05	5.63793e-05	1.36816e-05
Bacteria/Bacteroidetes/Sphingobacteriia/Sphingobacteriales/Chitinophagaceae/OTU_000188	4.64697e-06	1.82505e-05	0	7.86448e-06	2.62522e-05	4.42182e-05	9.53571e-06	0	6.28869e-05	1.77917e-05	0.000164	2.59309e-05	7.22074e-05	2.10296e-05	0	5.99221e-05	0	8.84695e-05	0.000921027	1.86727e-05	0.00104369	9.0009e-05	0	0	1.12911e-05	0	3.10644e-05	0.000113671	0	0	6.17459e-06	0	2.77304e-05	0.000430515	2.83309e-05	1.29616e-05	0.000271029	0	2.38041e-05	1.41663e-05	8.8577e-05	0.000195578	0.000153237	0.000167006	0.000828769	0.00608643	0.000485529	0.000253707	0.0114788
Bacteria/Bacteroidetes/Sphingobacteriia/Sphingobacteriales/Chitinophagaceae/OTU_000640	0	0	0	0	0	6.31688e-06	4.76785e-06	0	1.39749e-05	0	0	0	0	0	4.28211e-05	7.98961e-05	0	0	0	0	0.000149098	0	0	0	0	0	6.21288e-06	1.62388e-05	0	0	1.23492e-05	0	0	8.6103e-05	1.13323e-05	1.29616e-05	0.000367825	0	1.19021e-05	0	6.81361e-06	1.08654e-05	0	6.26272e-05	0.00198184	0.00152161	0.00730662	0.00116987	0.000150497
Bacteria/Bacteroidetes/Sphingobacteriia/Sphingobacteriales/Chitinophagaceae/OTU_001331	0	0	0	0	0	6.31688e-06	0	0	6.98744e-06	0	0	6.48273e-06	0	0	0	1.9974e-05	0	0	0	0	0	0	0	0	0	0	0	0	0	0	0	0	0	0	0	1.29616e-05	7.74368e-05	0	0	0	0	0	1.27698e-05	2.08757e-05	0.000252234	0.00121729	0.00271186	9.86638e-05	4.10447e-05
Bacteria/Bacteroidetes/Sphingobacteriia/Sphingobacteriales/Chitinophagaceae/OTU_002846	0	0	0	0	0	0	0	0	0	0	0	0	2.40691e-05	0	0	0	0	0	4.28385e-05	0	0	0	0	0	0	0	6.21288e-06	0	0	0	0	0	0	0	0	0	1.93592e-05	0	0	0	1.36272e-05	0	0	1.04379e-05	0.000216201	0	1.18422e-05	1.40948e-05	0.000150497
Bacteria/Bacteroidetes/Sphingobacteriia/Sphingobacteriales/Chitinophagaceae/OTU_005052	0	0	0	0	0	0	0	0	0	0	0	0	0	2.10296e-05	0	0	0	2.94898e-05	2.14192e-05	0	0	0	0	0	0	0	0	0	0	0	0	0	0	0	0	0	1.93592e-05	0	0	0	6.81361e-06	1.08654e-05	0	1.04379e-05	3.60334e-05	0	0	1.40948e-05	0.00017786
Bacteria/Bacteroidetes/Sphingobacteriia/Sphingobacteriales/Chitinophagaceae/OTU_005813	0	0	0	0	0	0	0	0	0	0	0	0	0	0	0	0	0	0	0	0	0	0	0	0	0	0	0	0	0	0	0	0	0	8.6103e-05	0	0	0	0	0	0	0	0	0	0	0	0	0	0	0
Bacteria/Bacteroidetes/Sphingobacteriia/Sphingobacteriales/Chitinophagaceae/Sediminibacterium/OTU_000242	0	1.82505e-05	4.05318e-05	0	0	1.26338e-05	0	0	6.98744e-06	0	2.34285e-05	6.48273e-06	0	0	0.000214105	0	0	0	2.14192e-05	5.60182e-05	0.000596392	0	0	0	0	0	0.000105619	8.11939e-05	0	1.44818e-05	0	0	0	0.00146375	0.000158653	6.4808e-05	1.93592e-05	7.79624e-06	0	0	2.72545e-05	4.34617e-05	3.83093e-05	0	0.0001081	0.000304321	1.18422e-05	1.40948e-05	4.10447e-05
Bacteria/Bacteroidetes/Sphingobacteriia/Sphingobacteriales/Chitinophagaceae/Sediminibacterium/OTU_000348	0	0	0	0	1.31261e-05	6.31688e-06	0	0	0	1.77917e-05	2.34285e-05	1.29655e-05	0	0	0	1.9974e-05	0	5.89797e-05	0.000406966	1.86727e-05	0.000149098	4.50045e-05	0	1.63399e-05	0	0	6.21288e-06	1.62388e-05	6.59083e-06	0	0	0	2.77304e-05	0	0	0	0.000329107	0	0	4.24989e-05	0.000102204	3.25963e-05	0	6.26272e-05	0.000324301	0.00395618	0.000118422	0.000197328	0.00588308
Bacteria/Bacteroidetes/Sphingobacteriia/Sphingobacteriales/Chitinophagaceae/Sediminibacterium/OTU_001940	0	0	0	0	1.31261e-05	6.31688e-06	0	0	0	0	0	0	0	0	0	0	0	0	4.28385e-05	0	0	0	0	0	0	0	0	0	6.59083e-06	0	0	0	1.38652e-05	0	0	1.29616e-05	1.93592e-05	0	0	0	0	1.08654e-05	0	1.04379e-05	0.000144134	0	1.18422e-05	0	0.000273632
Bacteria/Bacteroidetes/Sphingobacteriia/Sphingobacteriales/Chitinophagaceae/Sediminibacterium/OTU_001991	0	0	0	0	0	0	0	0	0	0	0	0	0	0	0	0	0	0	0	0	0	0	0	0	0	0	0	0	0	0	0	0	0	0	0	0	5.80776e-05	0	0	0	6.81361e-06	0	0	1.04379e-05	3.60334e-05	0	3.55265e-05	8.4569e-05	0.00294154
Bacteria/Bacteroidetes/Sphingobacteriia/Sphingobacteriales/Chitinophagaceae/Sediminibacterium/OTU_003860	0	0	0	7.86448e-06	0	0	0	0	0	0	0	0	0	0	0	0	0	0	2.14192e-05	0	0	0	0	0	0	0	0	1.62388e-05	0	0	0	0	0	0	0	3.88848e-05	0	0	0	0	0	0	3.83093e-05	0	0	0	1.18422e-05	0	4.10447e-05
Bacteria/Bacteroidetes/Sphingobacteriia/Sphingobacteriales/Chitinophagaceae/Sediminibacterium/OTU_004885	0	0	0	0	0	0	0	0	0	0	0	0	0	0	0	0	0	0	2.14192e-05	0	0	0	0	0	0	0	0	0	0	0	0	0	0	0	0	0	1.93592e-05	0	0	0	0	0	1.27698e-05	0	0.0001081	0	0	0	0
Bacteria/Bacteroidetes/Sphingobacteriia/Sphingobacteriales/Chitinophagaceae/Sediminibacterium/OTU_004997	0	0	0	0	0	0	0	0	0	0	0	0	0	0	0	0	0	0	0	0	0	0	0	0	0	0	0	0	0	0	0	0	0	0	0	0	0	0	0	0	0	0	0	0	0	0	0	1.40948e-05	0
Bacteria/Bacteroidetes/Sphingobacteriia/Sphingobacteriales/Chitinophagaceae/uncultured/OTU_000144	0.000278818	0.00520139	0.00543126	0.00625226	0.000800693	0.000846462	3.81428e-05	0.000135217	0.00438811	0.00432338	0.000843427	0.000726066	0.00173298	0.0037643	0.00351133	0.000419455	0.000247761	0.000471837	0.000449804	0.000149382	0.000298196	0.000810081	0.00524458	0.000702614	0.000112911	0.000283473	9.9406e-05	6.49551e-05	0.000652492	0.00509278	0.000784173	0.00150897	0.00037436	0.000172206	0.000407964	3.88848e-05	1.93592e-05	0.000569125	0.00474893	0.000835812	0.000177154	0.000184712	5.1079e-05	2.08757e-05	7.20669e-05	0	0	1.40948e-05	0
Bacteria/Bacteroidetes/Sphingobacteriia/Sphingobacteriales/Chitinophagaceae/uncultured/OTU_000193	0	0	0	0	0	0	0	0	0	0	2.34285e-05	0	0.000240691	2.10296e-05	0	0	0	0	0	0	0	0.000135014	0	0	1.12911e-05	0	1.24258e-05	1.62388e-05	0.0110858	0.000139991	2.46984e-05	0.000177525	9.70564e-05	8.6103e-05	5.66617e-06	6.4808e-05	0	0.00959717	5.35593e-05	8.49979e-05	6.81361e-06	0	5.1079e-05	2.08757e-05	0	0	0	0	0
Bacteria/Bacteroidetes/Sphingobacteriia/Sphingobacteriales/Chitinophagaceae/uncultured/OTU_000698	0	0	0	0	0	0	0	0	6.98744e-06	0	0	0	0	0	0	1.9974e-05	0	0	0	0	0	0	0	0	0	0	0	0	0	0	0	0	0	0	0	0	0	0	5.95103e-06	0	0	0	0	0	0.0001081	0	5.92108e-05	5.63793e-05	0.000738805
Bacteria/Bacteroidetes/Sphingobacteriia/Sphingobacteriales/Chitinophagaceae/uncultured/OTU_000945	0	0	0	0	0	0	0	0	0	1.77917e-05	0	0	0	0	0	0	0	0	0	0	0.000149098	0	0	0	0	0	0	0	0	0	0	0	0	0	0	0	5.80776e-05	0	0	1.41663e-05	0	1.08654e-05	0	4.17515e-05	0.000288268	0.000304321	1.18422e-05	7.04742e-05	0.00458333
Bacteria/Bacteroidetes/Sphingobacteriia/Sphingobacteriales/Chitinophagaceae/uncultured/OTU_001037	0.00163573	0	4.05318e-05	0	1.31261e-05	0	0	0.000743695	6.98744e-06	0	0	0	0	0	0	0	0	0	0	0	0	0	0	0	0	3.14971e-05	0	0	1.31817e-05	0	0	0	0	0	0	0	0	7.79624e-06	0	0	0	0	0	0	0	0	0	0	0
Bacteria/Bacteroidetes/Sphingobacteriia/Sphingobacteriales/Chitinophagaceae/uncultured/OTU_001151	0	0	0	7.86448e-06	0	0	0	0	0	0	0	0	0	0	0	1.9974e-05	0	0	2.14192e-05	0	0.000149098	0	0	0	0	0	0	0	0	0	0	0	0	0	0	0	3.87184e-05	0	0	0	0	0	0	0	0.000432401	0.000912964	1.18422e-05	0	0.000574626
Bacteria/Bacteroidetes/Sphingobacteriia/Sphingobacteriales/Chitinophagaceae/uncultured/OTU_002105	0	0	0	0	0	0	0	0	0	0	0	0	0	0	0	0	0	0	2.14192e-05	0	0	0	0	0	0	0	0	1.62388e-05	0	0	0	0	0	0	0	0	3.87184e-05	0	0	0	6.81361e-06	0	0	2.08757e-05	0.000144134	0.000304321	7.1053e-05	0.000324181	0.000506218
Bacteria/Bacteroidetes/Sphingobacteriia/Sphingobacteriales/Chitinophagaceae/uncultured/OTU_002147	0	3.6501e-05	0	0	0	0	0	0	1.39749e-05	0	0	0	0	0	0	0	0	0	0	0	0	0	0	0	0	0	0	0	0	0	0	0	0	0	1.69985e-05	0	5.80776e-05	0	5.95103e-06	0	0	1.08654e-05	0	1.04379e-05	0.00778322	0.00152161	0.000177633	0.000112759	9.5771e-05
Bacteria/Bacteroidetes/Sphingobacteriia/Sphingobacteriales/Chitinophagaceae/uncultured/OTU_002178	0	0	0	0	0	0	0	0	6.98744e-06	0	0	0	0	0	0	3.99481e-05	0	0	0	0	0	0	0	0	0	0	0	0	0	0	0	0	0	0	5.66617e-06	0	5.80776e-05	0	1.19021e-05	0	0	0	0	0	0.00320698	0	0.000153948	0	0.000123134
Bacteria/Bacteroidetes/Sphingobacteriia/Sphingobacteriales/Chitinophagaceae/uncultured/OTU_002220	0	0	0	0	0	6.31688e-06	9.53571e-06	0	0	0	0	0	0	0	0	0	0	0	0	0	0	0	0	0	0	0	0	0	0	0	0	0.000133144	5.54608e-05	0	3.3997e-05	0.000142578	0	7.79624e-06	0	4.24989e-05	1.36272e-05	0.000162981	0	1.04379e-05	0.000144134	0.000304321	0	1.40948e-05	0
Bacteria/Bacteroidetes/Sphingobacteriia/Sphingobacteriales/Chitinophagaceae/uncultured/OTU_002860	0	0	0	0	2.62522e-05	0	0	0	0	0	0	0	0	0	0	0	0	0	2.14192e-05	0	0	4.50045e-05	0	0	1.12911e-05	0	0	0	0	0	0	0	0	0	0	1.29616e-05	7.74368e-05	0	0	0	6.81361e-06	0	0	1.04379e-05	0.000180167	0.00182593	0	5.63793e-05	0.00247637
Bacteria/Bacteroidetes/Sphingobacteriia/Sphingobacteriales/Chitinophagaceae/uncultured/OTU_003098	0	0	0	0	0	0	0	0	0	0	0	0	0	0	0	0	0	0	0	0	0	0	0	0	0	0	0	0	0	0	0	0	0	0	0	1.29616e-05	0	0	0	0	0	0	0	0	0	0	0	0	0
Bacteria/Bacteroidetes/Sphingobacteriia/Sphingobacteriales/Chitinophagaceae/uncultured/OTU_004423	0	0	0	0	0	0	0	0	0	0	0	0	0	0	0	0	0	0	4.28385e-05	0	0	0	0	0	0	0	0	0	0	0	0	0	0	0	0	0	0	0	0	0	6.81361e-06	0	0	0	0	0	0	0	1.36816e-05
Bacteria/Bacteroidetes/Sphingobacteriia/Sphingobacteriales/Chitinophagaceae/uncultured/OTU_004987	0	0	0	0	0	0	0	0	0	0	0	0	0	0	0	0	0	0	0	0	0	0	0	0	0	0	6.21288e-06	0	0	4.82728e-06	0	0	0	0	0	0	0	0	0	0	0	0	0	0	0.00198184	0	1.18422e-05	0	5.47263e-05
Bacteria/Bacteroidetes/Sphingobacteriia/Sphingobacteriales/Chitinophagaceae/uncultured/OTU_005213	0	1.82505e-05	0	0	0	0	0	0	0	0	0	0	0	0	0	0	0	0	0	0	0.000149098	0	0	0	0	0	0	1.62388e-05	0	0	0	0	0	0	0	0	0	0	0	0	0	0	0	0	0	0	4.73687e-05	0	0
Bacteria/Bacteroidetes/Sphingobacteriia/Sphingobacteriales/Chitinophagaceae/uncultured/OTU_006053	0	0	0	0	0	0	0	0	0	0	0	0	0	0	0	0	0	0	0	0	0	0	0	0	0	0	0	0	0	0	0	0	0	0	0	0	1.93592e-05	0	0	0	6.81361e-06	0	0	0	3.60334e-05	0.000912964	0	1.40948e-05	0
Bacteria/Bacteroidetes/Sphingobacteriia/Sphingobacteriales/Chitinophagaceae/uncultured/OTU_006566	0	0	0	0	0	0	0	0	0	0	0	0	0	2.10296e-05	0	0	0	0	2.14192e-05	0	0	0	0	0	0	0	0	1.62388e-05	0	0	0	0	0	0	0	0	3.87184e-05	0	0	0	0	0	0	0	7.20669e-05	0	9.47373e-05	1.40948e-05	0
Bacteria/Bacteroidetes/Sphingobacteriia/Sphingobacteriales/env.OPS_17/OTU_000296	0	0	4.05318e-05	0	0	6.31688e-06	4.76785e-06	0	6.98744e-06	1.77917e-05	2.34285e-05	0	0	2.10296e-05	0	1.9974e-05	0	5.89797e-05	0.000214192	3.73455e-05	0.00119278	4.50045e-05	0	0	0	0	1.24258e-05	0.000178627	0	0	0	0	1.38652e-05	8.6103e-05	1.69985e-05	5.18464e-05	1.93592e-05	0	0	0	5.45089e-05	0.000152116	0.000140467	0	0.000144134	0.000912964	3.55265e-05	1.40948e-05	4.10447e-05
Bacteria/Bacteroidetes/Sphingobacteriia/Sphingobacteriales/env.OPS_17/OTU_001203	0	1.82505e-05	4.05318e-05	0	0	0	0	7.51208e-06	2.09623e-05	0	0	0	0	2.10296e-05	0	0	0	0	0	0	0.000149098	0	1.94966e-05	0	0	0	0	0	0	0	0	0	0	0	0	0	1.93592e-05	0	5.95103e-06	0	0	0	8.93883e-05	0	0	0	0	0	0
Bacteria/Bacteroidetes/Sphingobacteriia/Sphingobacteriales/env.OPS_17/OTU_002046	0	0	0	0	0	0	0	0	0	0	0	0	0	0	0	0	0	0	8.5677e-05	0	0	0	0	0	0	0	6.21288e-06	0	0	0	0	0	0	0.000172206	1.13323e-05	1.29616e-05	0	0	0	0	2.72545e-05	1.08654e-05	1.27698e-05	1.04379e-05	0.000828769	0.000608643	0	0	2.73632e-05
Bacteria/Bacteroidetes/Sphingobacteriia/Sphingobacteriales/env.OPS_17/OTU_002591	0	0	0	0	0	0	0	0	0	0	0	0	0	0	0	0	0	0	0	0	0	0	0	0	0	0	0	0	0	0	0	0	0	0	0	0	0	0	0	0	0	0	0	0	0	0	0	0	0
Bacteria/Bacteroidetes/Sphingobacteriia/Sphingobacteriales/env.OPS_17/OTU_002915	0	0	0	0	0	0	0	0	0	0	2.34285e-05	0	0	0	0	0	0	0	0	0	0	4.50045e-05	0	0	0	0	0	0	0	0	0	0	0	0	0	0	1.93592e-05	0	0	0	1.36272e-05	2.17309e-05	0	1.04379e-05	0.0001081	0.000304321	0.000414476	0.000211422	0.000164179
Bacteria/Bacteroidetes/Sphingobacteriia/Sphingobacteriales/env.OPS_17/OTU_003168	0	0	0	0	0	0	0	0	0	0	0	0	0	0	0	0	0	0	0	0	0	0	0	0	0	0	0	0	0	0	0	0	0	0	0	0	0	0	0	0	0	0	0	0	0	0.000304321	8.28952e-05	0	0.000273632
Bacteria/Bacteroidetes/Sphingobacteriia/Sphingobacteriales/env.OPS_17/OTU_003305	0	0	0	0	0	0	0	0	0	0	0	0	2.40691e-05	0	0	0	0	0	0	0	0	0	0	0	0	0	0	0	0	0	0	0	0	0	5.66617e-06	0	0	0	0	0	0	0	1.27698e-05	1.04379e-05	7.20669e-05	0	0.000201317	2.81897e-05	8.20895e-05
Bacteria/Bacteroidetes/Sphingobacteriia/Sphingobacteriales/env.OPS_17/OTU_004342	0	0	0	0	0	0	0	0	0	0	0	0	0	0	0	0	0	0	0	0	0.000149098	0	0	0	0	0	6.21288e-06	0	0	0	0	0	0	0	0	0	0	0	0	0	0	0	0	0	0	0	0	0	0
Bacteria/Bacteroidetes/Sphingobacteriia/Sphingobacteriales/env.OPS_17/OTU_006295	0	0	0	0	0	0	0	0	0	0	0	0	0	0	0	0	0	0	0	1.86727e-05	0	0	0	0	0	0	6.21288e-06	0	0	0	0	0	0	0	0	0	0	0	0	0	0	0	0	0	0	0	1.18422e-05	0	0
Bacteria/Bacteroidetes/Sphingobacteriia/Sphingobacteriales/env.OPS_17/OTU_006617	0	0	0	0	0	0	0	0	0	0	0	0	0	0	0	0	0	0	0	0	0	0	0	0	0	0	0	0	0	0	6.17459e-06	0	0	0	0	0	0	0	0	0	0	0	0	0	0	0	0	0	0
Bacteria/Bacteroidetes/Sphingobacteriia/Sphingobacteriales/env.OPS_17/OTU_006943	0	0	0	0	0	0	0	0	0	0	0	0	0	0	0	0	0	0	0	0	0	0	0	0	0	0	0	0	0	0	0	0	0	0	0	0	0	0	0	0	0	0	0	0	0	0	0	0	0
Bacteria/Bacteroidetes/Sphingobacteriia/Sphingobacteriales/env.OPS_17/OTU_007605	0	0	0	0	0	6.31688e-06	0	0	0	0	0	0	0	0	0	0	0	0	2.14192e-05	0	0.000149098	0	0	0	0	0	0	0	0	0	0	0	0	0	0	0	0	0	0	0	6.81361e-06	1.08654e-05	0	0	0	0	0.000284212	2.81897e-05	1.36816e-05
Bacteria/Bacteroidetes/Sphingobacteriia/Sphingobacteriales/env.OPS_17/OTU_007663	0	0	0	0	0	0	0	0	0	0	0	0	0	0	0	0	0	0	0	0	0	0	0	0	0	0	0	0	0	0	0	0	0	0	0	0	1.93592e-05	0	0	0	0	0	0	0	0	0.000304321	1.18422e-05	1.40948e-05	0.000451492
Bacteria/Bacteroidetes/Sphingobacteriia/Sphingobacteriales/FFCH9454/OTU_002341	4.64697e-06	0	0	0	1.31261e-05	0	1.43036e-05	0	0	0	0	0	0	0	0	0	0	0	0	0	0	0	0	0	0	0	0	0	0	0	0	0	0	0	0	0	0	0	0	0	0	0	0	0	0	0	0	0	0
Bacteria/Bacteroidetes/Sphingobacteriia/Sphingobacteriales/LiUU-11-161/OTU_001258	4.64697e-06	1.82505e-05	0	7.86448e-06	0	0	0	0	0	1.77917e-05	0	0	2.40691e-05	8.41184e-05	0.000299747	0.000459403	0	2.94898e-05	0	0	0	0	0.000175469	0.000735294	0	0	1.24258e-05	0	6.59083e-06	3.3791e-05	0.00107438	0.000133144	1.38652e-05	0	0.00014732	1.29616e-05	3.87184e-05	7.79624e-06	5.35593e-05	0	0	0.000152116	5.1079e-05	1.04379e-05	0	0	0	0	0
Bacteria/Bacteroidetes/Sphingobacteriia/Sphingobacteriales/NS11-12_marine_group/OTU_000030	0.00111527	0.00454438	0.0026751	0.00151784	0.00397721	0.00734021	0.00606471	0.00372599	0.00421342	0.00126321	0.00470913	0.00910824	0.050834	0.0153726	0.0137456	0.00249675	0.00104414	0.00412858	0.0161073	0.010102	0.00372745	0.0482448	0.022811	0.00436275	0.000858127	0.0085042	0.00779095	0.00319904	0.0048113	0.0262749	0.0216666	0.00789988	0.00288396	0.00792147	0.0291581	0.0073233	0.00352338	0.00608886	0.0231852	0.00728148	0.00404047	0.0190362	0.00747031	0.00319399	0.000540502	0.00273889	4.73687e-05	0.000126853	6.84079e-05
Bacteria/Bacteroidetes/Sphingobacteriia/Sphingobacteriales/NS11-12_marine_group/OTU_000084	6.97045e-05	0.000857774	0.00044585	4.71869e-05	0.00123385	0.00567256	0.00675605	0.000307995	0.000614894	8.89585e-05	0.000983998	0.00521211	0.00028883	0.000168237	0.000428211	5.99221e-05	0.000300853	0.00132704	0.00406966	0.00858946	0.00164008	0.000360036	0.000233959	6.53595e-05	0.000383899	0.00255126	0.0110341	0.0069502	0.000659083	9.65456e-05	0.000321079	0.000221907	0.000194113	0.000947133	0.00162619	0.00333113	0.00753073	0.000771828	7.14124e-05	5.66653e-05	0.000197595	0.00135818	0.00450773	0.00582433	0.000180167	0.000912964	2.36843e-05	0.000126853	8.20895e-05
Bacteria/Bacteroidetes/Sphingobacteriia/Sphingobacteriales/NS11-12_marine_group/OTU_000166	9.29394e-06	5.47515e-05	0	0	0.000210018	0.00137708	0.000233625	0	6.98744e-06	0	0.000351428	0.00141972	0.000457313	4.20592e-05	0.000214105	0	1.76972e-05	0.000117959	0.000492642	0.00395862	0.000447294	0.000315032	0.000194966	4.90196e-05	1.12911e-05	0.000409462	0.00287656	0.000211104	0.000461358	0.000130337	3.0873e-05	8.87626e-05	0	0.000344412	0.000356969	0.00174982	0.00025167	0.000904364	0.000190433	1.41663e-05	4.08817e-05	0.000325963	0.00186439	0.00049058	3.60334e-05	0	0	1.40948e-05	0
Bacteria/Bacteroidetes/Sphingobacteriia/Sphingobacteriales/NS11-12_marine_group/OTU_000326	0	3.6501e-05	4.05318e-05	3.14579e-05	5.25045e-05	0.000221091	0.000314678	0	0	0	4.68571e-05	0.000239861	2.40691e-05	4.20592e-05	4.28211e-05	1.9974e-05	0.000495523	0.000176939	0.000685416	0.00291295	0.000447294	9.0009e-05	3.89932e-05	6.53595e-05	0.000462937	0.000440959	0.00374637	0.00230591	1.97725e-05	1.93091e-05	1.23492e-05	0.000133144	0.000513012	0.000344412	0.000589282	0.00361628	0.00414287	0	1.78531e-05	1.41663e-05	0.000306613	0.000325963	0.00448219	0.00290173	0.0001081	0.000912964	2.36843e-05	5.63793e-05	6.84079e-05
Bacteria/Bacteroidetes/Sphingobacteriia/Sphingobacteriales/NS11-12_marine_group/OTU_000365	0	0	0	7.86448e-06	0	0	0	0	0	1.77917e-05	0	0	0	0	0	0	0	0	2.14192e-05	0	0	0	0	0	0	0	0	0	0	0	0	0	0	0	0	1.29616e-05	0	0	0	0	0	0	0	0	0	0	0	0	0
Bacteria/Bacteroidetes/Sphingobacteriia/Sphingobacteriales/NS11-12_marine_group/OTU_000381	4.64697e-06	0	0	0	1.31261e-05	6.31688e-06	0	0	0	0	7.02856e-05	6.48273e-06	0	0	4.28211e-05	0	0	2.94898e-05	0.000364127	0	0.000298196	9.0009e-05	0	0	0	0	1.86386e-05	1.62388e-05	0	0	0	0	1.38652e-05	0	0	1.29616e-05	0.000174233	0	0	0	8.8577e-05	3.25963e-05	3.83093e-05	9.39408e-05	0.000576535	0.00273889	0.000130264	0.000183233	0.00543159
Bacteria/Bacteroidetes/Sphingobacteriia/Sphingobacteriales/NS11-12_marine_group/OTU_000383	0	0	0	0	1.31261e-05	6.31688e-06	5.72142e-05	7.51208e-06	6.98744e-06	0	0	0	0	0	0	0	1.76972e-05	2.94898e-05	0	0	0	0	0	0	0	0	1.24258e-05	0	1.31817e-05	0	0	4.43813e-05	0	0	5.66617e-06	1.29616e-05	3.87184e-05	7.79624e-06	5.95103e-06	0	6.81361e-06	0	1.27698e-05	2.08757e-05	0	0	0	0	0
Bacteria/Bacteroidetes/Sphingobacteriia/Sphingobacteriales/NS11-12_marine_group/OTU_000458	0	0	0	0	0	0	0	7.51208e-06	0	0	0	0	0	2.10296e-05	0	0	0	0	0	0.000112036	0	0	0	0	0	6.29941e-05	0.000465966	0.00204609	0	0	0	0	0	0.000172206	1.13323e-05	0.000259232	0.00358145	0	0	0	2.04408e-05	0	0.000625718	0.00442566	0.0001081	0.00121729	2.36843e-05	2.81897e-05	4.10447e-05
Bacteria/Bacteroidetes/Sphingobacteriia/Sphingobacteriales/NS11-12_marine_group/OTU_000502	4.64697e-06	0	4.05318e-05	0	1.31261e-05	0	4.76785e-06	0	0	0	0	0	0	0	0	0	0	0	2.14192e-05	1.86727e-05	0.000298196	0	0	0	0	0	1.86386e-05	6.49551e-05	0	0	0	0	0	0.000430515	5.66617e-06	3.88848e-05	1.93592e-05	0	0	0	1.36272e-05	5.43272e-05	3.83093e-05	0	3.60334e-05	0	0	1.40948e-05	1.36816e-05
Bacteria/Bacteroidetes/Sphingobacteriia/Sphingobacteriales/NS11-12_marine_group/OTU_000710	0	0	0	0	0	0	9.53571e-06	0	0	0	2.34285e-05	0	0	0	0	0	0	0	0	0.000130709	0	0	0	0	0	0	0.000211238	0.00120167	0	9.65456e-06	0	0	1.38652e-05	8.6103e-05	1.69985e-05	0.000298117	0.00243926	0	0	0	0	0	0.000421402	0.00311048	7.20669e-05	0.000304321	3.55265e-05	5.63793e-05	5.47263e-05
Bacteria/Bacteroidetes/Sphingobacteriia/Sphingobacteriales/NS11-12_marine_group/OTU_001010	0	1.82505e-05	0	5.50514e-05	1.31261e-05	6.31688e-06	9.53571e-06	0	0	3.55834e-05	0	1.29655e-05	0	0	0	7.98961e-05	0	0	4.28385e-05	0.000112036	0.000149098	0	0	9.80392e-05	1.12911e-05	3.14971e-05	0.000167748	0.00025982	6.59083e-06	0	0	0	0.000554608	0	3.3997e-05	0.000466617	0.000503339	0	5.95103e-06	4.24989e-05	0.000558716	1.08654e-05	0.000587409	0.000678461	0	0	1.18422e-05	0	4.10447e-05
Bacteria/Bacteroidetes/Sphingobacteriia/Sphingobacteriales/NS11-12_marine_group/OTU_001319	9.29394e-06	0.000219006	0.000162127	0.000110103	0.000131261	0.000164239	0.000157339	0	0.000307447	1.77917e-05	0.000117143	0.000324137	0.000144415	0.000189266	0.000171284	0.000159792	0.000123881	0.000235919	0.000621158	0.000560182	0.000149098	9.0009e-05	0.000253456	0.000261438	2.25823e-05	0.000377965	0.000292005	0.00012991	1.31817e-05	5.31001e-05	0.000740951	0.00066572	0.000180248	0.000430515	0.00175085	0.000492541	0.000212951	2.33887e-05	4.76083e-05	0.000453322	0.000231663	0.00108654	0.000421402	0.00014613	3.60334e-05	0.000304321	0	0	0
Bacteria/Bacteroidetes/Sphingobacteriia/Sphingobacteriales/NS11-12_marine_group/OTU_001343	0	0	0	0	0	0	0	0	0	0	0	0	2.40691e-05	0	0	0	0	0	2.14192e-05	5.60182e-05	0.000149098	0	0	0	0	3.14971e-05	0.000149109	9.74326e-05	0	0	0	0	0.000138652	0.000258309	0.000334304	0.000764734	0.000329107	0	5.95103e-06	0	0.000211222	0.00026077	0.000651258	0.000553207	0	0.000608643	0	0	0
Bacteria/Bacteroidetes/Sphingobacteriia/Sphingobacteriales/NS11-12_marine_group/OTU_001555	0	0	0	0	0	0	0	0	0	0	0	0	0	0	0	0	0	0	0	0	0.000298196	0	0	0	0	3.14971e-05	6.21288e-06	0	0	0	0	0	0	0	5.66617e-06	1.29616e-05	0	0	0	0	0	0	0	1.04379e-05	0.000180167	0.000304321	0.00010658	1.40948e-05	0
Bacteria/Bacteroidetes/Sphingobacteriia/Sphingobacteriales/NS11-12_marine_group/OTU_001571	0	0	0	0	0	0	0	0	0	0	2.34285e-05	0	0	0	0	0	0	0	0.000149935	0	0	0	0	0	0	0	0	0	0	0	0	0	1.38652e-05	0	0	0	1.93592e-05	0	0	0	2.72545e-05	1.08654e-05	0	0	0.000144134	0.000304321	0	2.81897e-05	0.00102612
Bacteria/Bacteroidetes/Sphingobacteriia/Sphingobacteriales/NS11-12_marine_group/OTU_001685	0	0	0	7.86448e-06	0	0	0	0	0	0	0	0	0	0	4.28211e-05	0	0	0	0	0	0	0	0	0	0	0	0	0	0	0	0	0	0	0	0	0	0	0	0	0	0	0	0	0	0	0	0	0	0
Bacteria/Bacteroidetes/Sphingobacteriia/Sphingobacteriales/NS11-12_marine_group/OTU_001979	0	0	0	0	0	6.31688e-06	4.76785e-06	0	0	0	0	0	0	0	0	0	0	0	0	0.000168055	0	0	0	0	0	0	0.000335495	8.11939e-05	0	4.82728e-06	6.17459e-06	0	1.38652e-05	0	5.66617e-06	0.000557349	0.000154874	0	5.95103e-06	0	1.36272e-05	1.08654e-05	0.000689567	0.000250509	3.60334e-05	0	1.18422e-05	0	0
Bacteria/Bacteroidetes/Sphingobacteriia/Sphingobacteriales/NS11-12_marine_group/OTU_001992	0	0	0	0	0	0	0	0	0	0	0	0	0	0	0	0	0	0	0	0	0	0	0	0	0	0	0	0	0	0	0	0	0	0	5.66617e-06	0	0	0	0	0	0	3.25963e-05	0	0	7.20669e-05	0	0	0	5.47263e-05
Bacteria/Bacteroidetes/Sphingobacteriia/Sphingobacteriales/NS11-12_marine_group/OTU_002139	0	0	0	0	0	0	0	0	0	0	0	0	0	0	0	0	0	0	0	0	0	0	0	0	0	3.14971e-05	1.24258e-05	0	0	0	0	0	0	8.6103e-05	1.13323e-05	0	0	0	0	0	0	0	0	0	0	0	8.28952e-05	1.40948e-05	1.36816e-05
Bacteria/Bacteroidetes/Sphingobacteriia/Sphingobacteriales/NS11-12_marine_group/OTU_002288	0	0	0	0	0	0	0	0	0	0	0	0	0	0	0	0	0	0	0	0	0	0	0	0	0	0	6.21288e-06	0	0	0	0	0	0	0	0	0	0	0	0	0	0	0	0	0	0	0	5.92108e-05	0	1.36816e-05
Bacteria/Bacteroidetes/Sphingobacteriia/Sphingobacteriales/NS11-12_marine_group/OTU_002399	4.64697e-06	0	0	0	0	0	0	0	0	0	0	0	0	0	0	0	0	0	0	0	0	0	0	0	0	0	0	0	0	0	0	0	0	0	0	0	0	0	0	0	0	0	0	0	0	0	0	0	0
Bacteria/Bacteroidetes/Sphingobacteriia/Sphingobacteriales/NS11-12_marine_group/OTU_003091	0	0	0	0	0	0	0	0	0	0	0	0	0	0	0	0	0	0	0	0	0	0	0	0	1.12911e-05	0	0	0	0	0	0	0	0	0	0	0	3.87184e-05	0	0	0	0	0	0	1.04379e-05	0	0.000304321	2.36843e-05	0	0.00112189
Bacteria/Bacteroidetes/Sphingobacteriia/Sphingobacteriales/NS11-12_marine_group/OTU_003113	0	0	0	0	0	1.89506e-05	0.000410035	7.51208e-06	0	0	0	1.94482e-05	0	0	0	0	0	0	0	1.86727e-05	0	0	0	0	0	0	1.86386e-05	8.11939e-05	6.59083e-06	0	0	0	0	0	3.3997e-05	1.29616e-05	0	0	5.95103e-06	0	6.81361e-06	1.08654e-05	1.27698e-05	4.17515e-05	0	0	0	0	0
Bacteria/Bacteroidetes/Sphingobacteriia/Sphingobacteriales/NS11-12_marine_group/OTU_003141	4.64697e-06	0	0.000202659	0.000204476	0	0	0	0	1.39749e-05	8.89585e-05	0	0	0	2.10296e-05	4.28211e-05	0.000139818	1.76972e-05	0	0	0	0	0	3.89932e-05	0.000277778	1.12911e-05	0	0	0	0	0	0	4.43813e-05	0	0	0	0	0	0	0	2.83326e-05	6.81361e-06	0	0	0	0	0	0	0	1.36816e-05
Bacteria/Bacteroidetes/Sphingobacteriia/Sphingobacteriales/NS11-12_marine_group/OTU_003370	0	7.3002e-05	4.05318e-05	3.14579e-05	5.25045e-05	5.0535e-05	4.76785e-05	7.51208e-06	3.49372e-05	0	2.34285e-05	9.07582e-05	0	8.41184e-05	0.000171284	3.99481e-05	5.30917e-05	0.000117959	0.000299869	0.000242746	0	0	5.84898e-05	9.80392e-05	1.12911e-05	0.000314971	0.000124258	3.24775e-05	2.63633e-05	1.44818e-05	0.000277857	0.000266288	4.15956e-05	0.000430515	0.00084426	0.000207386	5.80776e-05	0	1.19021e-05	0.000226661	0.000109018	0.000510675	0.000166007	5.21893e-05	0	0	0	0	0
Bacteria/Bacteroidetes/Sphingobacteriia/Sphingobacteriales/NS11-12_marine_group/OTU_003461	0	0	0	0	0	0	0	0	0	0	0	0	0	0	0	0	0	0	0	0	0.000149098	0	0	0	0	0	6.21288e-06	4.87163e-05	0	0	0	0	0	0	0	0	0	0	0	0	0	0	2.55395e-05	0	0	0	0	0	0
Bacteria/Bacteroidetes/Sphingobacteriia/Sphingobacteriales/NS11-12_marine_group/OTU_003617	0	0	0	0	0	0	0	0	0	0	0	0	0	0	0	0	0	0	6.42577e-05	0	0	0	0	0	0	0	0	0	0	0	0	0	0	0	0	0	0	0	0	0	0	1.08654e-05	0	0	0	0.000608643	7.1053e-05	7.04742e-05	4.10447e-05
Bacteria/Bacteroidetes/Sphingobacteriia/Sphingobacteriales/NS11-12_marine_group/OTU_004086	0	0	0	0	0	0	0	0	0	0	0	0	0	0	0	0	0	0	0	0	0	0	0	0	0	0	0	0	0	0	0	0	0	8.6103e-05	0	0	0	0	0	0	0	0	0	0	0	0	0	0	0
Bacteria/Bacteroidetes/Sphingobacteriia/Sphingobacteriales/NS11-12_marine_group/OTU_004344	0	0	0	0	0	0	0	0	0	0	0	0	0	0	0	0	0	0	0	0	0	0	0	0	0	0	0	1.62388e-05	0	0	0	0	0	0	0	0	0	0	0	0	6.81361e-06	0	0	0	7.20669e-05	0	0	0	0
Bacteria/Bacteroidetes/Sphingobacteriia/Sphingobacteriales/NS11-12_marine_group/OTU_004628	0	0	0	0	0	0	0	0	0	0	0	0	0	0	0	0	0	0	0	0	0	0	0	0	0	0	0	1.62388e-05	0	0	0	0	0	0	0	0	1.93592e-05	0	0	0	0	0	0	0	7.20669e-05	0	0	0	4.10447e-05
Bacteria/Bacteroidetes/Sphingobacteriia/Sphingobacteriales/NS11-12_marine_group/OTU_005290	0	0	0	0	0	0	0	0	0	0	0	0	0	0	0	0	0	2.94898e-05	4.28385e-05	0	0.000149098	0	0	0	0	0	0	0	0	0	0	0	0	0	0	0	3.87184e-05	0	0	0	0	0	0	0	0.000216201	0	0	2.81897e-05	0.000492537
Bacteria/Bacteroidetes/Sphingobacteriia/Sphingobacteriales/NS11-12_marine_group/OTU_005673	0	0	0	0	0	0	0	0	0	0	0	0	0	0	0	0	0	0	2.14192e-05	0	0	0	0	0	0	0	0	0	0	0	0	0	0	0	0	0	0	0	0	0	0	0	0	0	7.20669e-05	0	1.18422e-05	0	0.000300995
Bacteria/Bacteroidetes/Sphingobacteriia/Sphingobacteriales/NS11-12_marine_group/OTU_005708	0	0	0	0	0	0	0	0	0	0	0	0	2.40691e-05	2.10296e-05	0	0	0	0	0	1.86727e-05	0	4.50045e-05	0	1.63399e-05	0	0	0	0	1.97725e-05	9.65456e-06	6.17459e-05	0	0	0	5.66617e-06	0	0	0	1.19021e-05	0	0	2.17309e-05	1.27698e-05	0	0	0	0	0	0
Bacteria/Bacteroidetes/Sphingobacteriia/Sphingobacteriales/NS11-12_marine_group/OTU_005805	0	0	0	0	0	0	0	0	0	0	0	0	0	0	0	0	0	0	0	0	0.000298196	0	0	0	0	0	0	0	0	0	0	0	0	0	0	0	0	0	0	0	0	0	0	0	0	0	0	0	0
Bacteria/Bacteroidetes/Sphingobacteriia/Sphingobacteriales/NS11-12_marine_group/OTU_005984	0	0	0	0	0	0	0	0	0	0	0	0	0	0	0	0	0	2.94898e-05	2.14192e-05	0	0	0	0	0	0	0	0	1.62388e-05	0	0	0	0	0	0	0	0	1.93592e-05	0	0	0	0	0	1.27698e-05	1.04379e-05	0.0001081	0.000304321	0	2.81897e-05	2.73632e-05
Bacteria/Bacteroidetes/Sphingobacteriia/Sphingobacteriales/NS11-12_marine_group/OTU_006478	0	0	0	0	0	0	0	0	0	0	0	0	0	0	0	0	0	0	0	0	0	0	0	0	0	3.14971e-05	0	0	0	0	0	0	0	0	0	0	0	0	0	0	0	0	0	0	0	0	0	0	0
Bacteria/Bacteroidetes/Sphingobacteriia/Sphingobacteriales/NS11-12_marine_group/OTU_006661	0	0	0	0	0	0	0	0	0	0	0	0	0	0	0	0	0	0	0	0	0	0	0	0	0	0	0	0	0	0	0	0	0	0	0	0	0	0	0	0	0	0	0	0	3.60334e-05	0	0.000402634	0	0
Bacteria/Bacteroidetes/Sphingobacteriia/Sphingobacteriales/NS11-12_marine_group/OTU_006699	0	1.82505e-05	0	0	0	0	0	0	0	0	0	0	0	0	0	0	0	0	0	0	0	0	0	0	0	0	0	0	0	0	0	0	0	0	0	0	0	0	0	0	0	0	0	0	0	0	0	0	0
Bacteria/Bacteroidetes/Sphingobacteriia/Sphingobacteriales/NS11-12_marine_group/OTU_006789	0	0	0	0	0	0	0	0	0	0	0	0	0	0	0	0	0	0	0	0	0	0	0	0	0	0	0	0	0	0	0	0	0	0	0	1.29616e-05	0	0	0	0	0	0	0	0	0	0	1.18422e-05	0	0
Bacteria/Bacteroidetes/Sphingobacteriia/Sphingobacteriales/NS11-12_marine_group/OTU_006976	0	0	0	0	0	0	0	0	0	0	0	0	0	0	0	1.9974e-05	0	0	0	0	0	0	0	0	0	0	0	0	0	0	0	0	0	0	0	0	1.93592e-05	0	5.95103e-06	0	0	1.08654e-05	0	0	0	0	1.18422e-05	0	2.73632e-05
Bacteria/Bacteroidetes/Sphingobacteriia/Sphingobacteriales/OTU_003549	0	0	0	0	0	0	0	0	0	0	0	0	0	0	0	0	0	0	0	0	0	0	0	0	0	0	6.21288e-06	1.62388e-05	0	0	0	0	0	0	1.13323e-05	0	0	0	0	0	0	0	3.83093e-05	3.13136e-05	0	0	0	0	0
Bacteria/Bacteroidetes/Sphingobacteriia/Sphingobacteriales/PHOS-HE51/OTU_001353	0	0	0	0	0	0	9.53571e-06	0	0	0	0	0	0	0	0	0	0	0	0	0	0.000149098	0	0	0	0	0	0	1.62388e-05	0	0	0	0	0	0	0	0	0	0	0	0	0	0	0	0	0	0	0	0	0
Bacteria/Bacteroidetes/Sphingobacteriia/Sphingobacteriales/PHOS-HE51/OTU_002663	0	0	0	0	0	0	4.76785e-06	0	0	0	0	0	0	0	0	0	0	0	0	0	0	0	0	0	1.12911e-05	0	0	0	0	0	6.17459e-06	4.43813e-05	0	0	0	0	1.93592e-05	7.79624e-06	0	0	0	0	1.27698e-05	1.04379e-05	0	0	0	0	0
Bacteria/Bacteroidetes/Sphingobacteriia/Sphingobacteriales/PHOS-HE51/OTU_002704	0	0	0	0	0	0	4.76785e-06	0	0	0	0	0	0	2.10296e-05	0	0	0	0	0	0	0	4.50045e-05	0	0	1.12911e-05	0	6.21288e-06	0	0	0	0	0	0	0	0	0	0	0	0	0	0	0	0	0	0	0	0	0	0
Bacteria/Bacteroidetes/Sphingobacteriia/Sphingobacteriales/Saprospiraceae/Candidatus_Aquirestis/OTU_001257	0	0	0	7.86448e-06	0	6.31688e-06	0	0	6.98744e-06	0	2.34285e-05	0	0	0	0	0	1.76972e-05	0	4.28385e-05	0	0	0	0	0	0	0	1.24258e-05	0	0	4.82728e-06	0	0	0	0	1.13323e-05	1.29616e-05	5.80776e-05	0	0	1.41663e-05	1.36272e-05	1.08654e-05	0	1.04379e-05	0.00183771	0.000304321	0.00145659	0.00142358	9.5771e-05
Bacteria/Bacteroidetes/Sphingobacteriia/Sphingobacteriales/Saprospiraceae/Haliscomenobacter/OTU_005220	0	0	0	0	0	0	0	0	0	0	0	0	0	0	0	0	0	0	0	0	0	0	0	0	0	0	0	0	0	0	0	0	0	0	0	0	0	0	0	0	0	0	0	0	0	0	4.73687e-05	0	0
Bacteria/Bacteroidetes/Sphingobacteriia/Sphingobacteriales/Saprospiraceae/Portibacter/OTU_002084	0	0	0	0	0	0	4.76785e-06	0	0	1.77917e-05	0	0	0	0	4.28211e-05	0	0	0	0	0	0	0	0	0	0	0	0	0	0	0	0	0	0	0	0	0	0	0	0	0	0	0	0	1.04379e-05	0	0	0	0	0
Bacteria/Bacteroidetes/Sphingobacteriia/Sphingobacteriales/Saprospiraceae/Portibacter/OTU_002171	0	0	0	0	0	0	1.90714e-05	0	0	0	0	0	0	0	0	0	0	0	0	0	0	0	0	0	0	0	0	1.62388e-05	0	9.65456e-06	0	0	0	0	1.69985e-05	0	1.93592e-05	0	0	0	6.81361e-06	2.17309e-05	1.27698e-05	0	0	0	0	0	0
Bacteria/Bacteroidetes/Sphingobacteriia/Sphingobacteriales/Saprospiraceae/uncultured/OTU_000792	0	1.82505e-05	0	0	0	0	2.86071e-05	0	6.98744e-06	1.77917e-05	0	0	2.40691e-05	0	4.28211e-05	0	0	0	0	0	0	0	0	0	0	0	6.21288e-06	3.24775e-05	0	1.44818e-05	0	4.43813e-05	0	0	5.66617e-06	1.29616e-05	1.93592e-05	7.79624e-06	2.38041e-05	1.41663e-05	0	2.17309e-05	5.1079e-05	3.13136e-05	0	0.000304321	0	1.40948e-05	0
Bacteria/Bacteroidetes/Sphingobacteriia/Sphingobacteriales/Saprospiraceae/uncultured/OTU_000988	0	0	0	0	0	0	2.86071e-05	0	6.98744e-06	3.55834e-05	0	0	0	0	0	0	0	0	0	0	0	0	0	0	0	0	4.34901e-05	0.00012991	1.31817e-05	2.89637e-05	0	0	0	8.6103e-05	2.83309e-05	0.000103693	9.67961e-05	7.79624e-06	4.76083e-05	1.41663e-05	6.81361e-06	1.08654e-05	5.1079e-05	0.000260947	0	0	0	0	0
Bacteria/Bacteroidetes/Sphingobacteriia/Sphingobacteriales/Saprospiraceae/uncultured/OTU_001506	0	0	0	0	1.31261e-05	0	0	0	0	0	0	0	0	0	0	0	0	0	0	1.86727e-05	0	0	0	0	0	0	6.83417e-05	0.000503402	0	0	0	0	0	0	0	3.88848e-05	0.000929242	7.79624e-06	0	0	0	0	1.27698e-05	0.00153437	3.60334e-05	0	0	5.63793e-05	0
Bacteria/Bacteroidetes/Sphingobacteriia/Sphingobacteriales/Saprospiraceae/uncultured/OTU_001550	0	0	0	0	0	0	0	0	0	0	0	1.29655e-05	0	0	0	0	0	0	0	0	0	0	0	0	0	0	6.21288e-06	0	0	0	1.23492e-05	0	0	0	5.66617e-06	0	9.67961e-05	0	0	0	0	0	0	0	0.000576535	0.000608643	0.00355265	5.63793e-05	6.84079e-05
Bacteria/Bacteroidetes/Sphingobacteriia/Sphingobacteriales/Saprospiraceae/uncultured/OTU_001676	0	0	0	0	1.31261e-05	0	0	0	0	0	0	0	0	0	0	0	0	0	4.28385e-05	1.86727e-05	0.000149098	4.50045e-05	0	0	0	3.14971e-05	2.48515e-05	0.000227343	0	0	0	0	0	0.000172206	0.000237979	0.000142578	0.000677572	0	0	0	2.04408e-05	0.000195578	0.000114928	0.000730651	0	0	1.18422e-05	1.40948e-05	0
Bacteria/Bacteroidetes/Sphingobacteriia/Sphingobacteriales/Saprospiraceae/uncultured/OTU_001950	0	0	0	0	0	6.31688e-06	0	0	0	0	0	0	0	0	0	0	0	0	0	0	0	0	0	0	0	0	0	0	0	0	0	0	0	0	5.66617e-06	0	3.87184e-05	0	0	0	0	0	0	0	0.000324301	0.000304321	0.00184738	9.86638e-05	0
Bacteria/Bacteroidetes/Sphingobacteriia/Sphingobacteriales/Saprospiraceae/uncultured/OTU_002240	1.39409e-05	0	0	0	0	0	2.86071e-05	7.51208e-06	0	0	0	0	0	0	0	1.9974e-05	0	0	0	1.86727e-05	0	0	0	0	0	0	0	4.87163e-05	0	0	0	0	0	0	5.66617e-06	0	3.87184e-05	0	5.95103e-06	0	6.81361e-06	5.43272e-05	1.27698e-05	6.26272e-05	0	0	0	0	0
Bacteria/Bacteroidetes/Sphingobacteriia/Sphingobacteriales/Saprospiraceae/uncultured/OTU_002298	4.64697e-06	0	0	0	0	0	2.86071e-05	0	0	0	0	0	0	0	0	0	0	0	0	0	0	0	0	0	0	0	1.24258e-05	1.62388e-05	0	0	6.17459e-06	0	0	0	5.66617e-06	0	0	7.79624e-06	5.95103e-06	0	0	2.17309e-05	0	0	0	0	0	0	0
Bacteria/Bacteroidetes/Sphingobacteriia/Sphingobacteriales/Saprospiraceae/uncultured/OTU_002801	0	0	0	0	0	0	0	7.51208e-06	0	0	0	0	0	0	0	0	0	0	0	0	0	0	0	0	0	0.000125988	0	4.87163e-05	0	0	0	0	0	8.6103e-05	0	0	0	0	0	0	6.81361e-06	0	1.27698e-05	1.04379e-05	7.20669e-05	0	5.92108e-05	0	1.36816e-05
Bacteria/Bacteroidetes/Sphingobacteriia/Sphingobacteriales/Saprospiraceae/uncultured/OTU_002864	0	0	0	7.86448e-06	0	0	0	0	0	0	0	0	0	0	0	0	0	0	0	0	0	0	0	0	0	0	0	0	0	0	0	0	0	0	0	0	5.80776e-05	0	0	0	0	0	0	2.08757e-05	7.20669e-05	0	0.00170527	0.000577888	5.47263e-05
Bacteria/Bacteroidetes/Sphingobacteriia/Sphingobacteriales/Saprospiraceae/uncultured/OTU_002909	0	0	0	0	0	0	1.43036e-05	0	6.98744e-06	0	0	0	0	0	0	0	0	0	0	0	0	0	0	0	0	0	6.21288e-06	0	0	0	0	0	0	0	0	0	0	0	0	0	0	0	1.27698e-05	0	0	0	0	0	0
Bacteria/Bacteroidetes/Sphingobacteriia/Sphingobacteriales/Saprospiraceae/uncultured/OTU_003350	0	0	0	0	0	0	0	0	0	0	0	0	0	0	0	0	0	0	0	0	0	0	0	0	0	0	6.21288e-06	0	0	2.41364e-05	0	0	0	0	0	0	0	7.79624e-06	5.95103e-06	0	0	0	0	0	0	0	0	0	0
Bacteria/Bacteroidetes/Sphingobacteriia/Sphingobacteriales/Saprospiraceae/uncultured/OTU_003546	5.11167e-05	0	0	0	0	0	0	1.50242e-05	6.98744e-06	0	0	0	0	0	0	0	0	0	0	0	0	0	0	0	0	0	6.21288e-06	0	6.59083e-06	8.20638e-05	2.46984e-05	0	0	0.000172206	2.83309e-05	0.000116654	0	0	0.000166629	0	1.36272e-05	2.17309e-05	6.38488e-05	1.04379e-05	0	0	0	0	0
Bacteria/Bacteroidetes/Sphingobacteriia/Sphingobacteriales/Saprospiraceae/uncultured/OTU_003700	4.64697e-06	0	0	0	0	0	1.43036e-05	0	0	0	0	0	0	0	0	0	0	0	0	0	0	0	0	0	0	0	6.21288e-06	3.24775e-05	0	1.44818e-05	6.17459e-06	0	0	0	0	0	0	7.79624e-06	3.57062e-05	0	0	0	2.55395e-05	5.21893e-05	0	0	0	0	0
Bacteria/Bacteroidetes/Sphingobacteriia/Sphingobacteriales/Saprospiraceae/uncultured/OTU_004101	0	0	0	0	0	0	0	0	0	0	0	0	0	0	0	0	0	0	0	0	0	0	0	0	0	0	0	0	0	0	0	0	0	0	0	0	0	0	0	0	0	0	0	0	0	0	0	0	0
Bacteria/Bacteroidetes/Sphingobacteriia/Sphingobacteriales/Saprospiraceae/uncultured/OTU_004286	0	0	0	0	0	0	0	0	0	0	0	0	0	0	0	0	0	0	0	0	0	0	1.94966e-05	0	0	0	0	0	6.59083e-06	4.82728e-06	0	0	0	0	1.69985e-05	1.29616e-05	0	1.55925e-05	1.19021e-05	0	0	0	1.27698e-05	2.08757e-05	0	0	0	0	0
Bacteria/Bacteroidetes/Sphingobacteriia/Sphingobacteriales/Saprospiraceae/uncultured/OTU_004546	0	0	0	0	0	0	0	0	0	0	0	0	0	0	0	0	0	0	2.14192e-05	0	0	0	0	0	0	0	0	0	0	0	0	0	0	0	0	0	0	0	0	0	0	0	0	0	0.000180167	0	0.000296054	2.81897e-05	2.73632e-05
Bacteria/Bacteroidetes/Sphingobacteriia/Sphingobacteriales/Saprospiraceae/uncultured/OTU_005344	0	0	0	0	0	0	0	0	0	0	0	0	0	0	0	0	0	0	0	0	0	0	0	0	0	3.14971e-05	0	3.24775e-05	0	0	0	0	0	0	0	0	0	0	0	0	0	0	0	0	0	0	0	0	0
Bacteria/Bacteroidetes/Sphingobacteriia/Sphingobacteriales/Saprospiraceae/uncultured/OTU_005388	0	0	0	0	0	0	0	0	0	0	0	0	0	0	0	0	0	0	0	0	0	0	0	0	0	0	0	0	0	0	0	0	0	0	0	0	0	0	0	0	6.81361e-06	0	0	0	3.60334e-05	0	9.47373e-05	0	0
Bacteria/Bacteroidetes/Sphingobacteriia/Sphingobacteriales/Saprospiraceae/uncultured/OTU_005506	0	0	0	0	0	0	0	0	0	0	0	0	0	0	0	0	0	0	0	0	0	0	0	0	0	0	1.24258e-05	0	0	9.65456e-06	0	0	0	0	1.69985e-05	1.29616e-05	0	7.79624e-06	2.97552e-05	0	0	2.17309e-05	2.55395e-05	4.17515e-05	0	0	0	0	0
Bacteria/Bacteroidetes/Sphingobacteriia/Sphingobacteriales/Saprospiraceae/uncultured/OTU_005649	0	0	0	0	0	0	0	0	0	0	0	0	0	0	0	0	0	0	2.14192e-05	0	0	0	0	0	0	0	0	0	0	0	0	0	0	0	0	0	0	0	0	0	0	0	0	0	3.60334e-05	0	0.00010658	4.22845e-05	2.73632e-05
Bacteria/Bacteroidetes/Sphingobacteriia/Sphingobacteriales/Saprospiraceae/uncultured/OTU_005912	0	0	0	0	0	0	0	0	0	0	0	0	0	0	0	0	0	0	0	0	0	0	0	0	0	0	0	0	0	0	0	0	0	0	0	0	0	0	0	0	0	0	0	0	0	0	0	0	0
Bacteria/Bacteroidetes/Sphingobacteriia/Sphingobacteriales/Saprospiraceae/uncultured/OTU_005920	0	1.82505e-05	0	0	0	0	0	0	0	0	0	0	0	0	0	0	0	2.94898e-05	0	0	0.000149098	0	0	0	0	0	0	0	0	0	0	0	0	0	5.66617e-06	0	0	0	0	0	0	0	0	0	0	0	0	0	0
Bacteria/Bacteroidetes/Sphingobacteriia/Sphingobacteriales/Saprospiraceae/uncultured/OTU_006054	0	0	0	0	0	0	0	0	0	0	0	0	0	0	0	0	0	0	0	0	0	0	0	0	0	0	0	0	0	0	0	0	0	0	0	0	0	0	0	0	0	0	0	0	3.60334e-05	0	3.55265e-05	1.40948e-05	0
[truncated: 5,287 more rows]
[truncated: 24 more columns]

## Sheet: Tab. S3 Shared OTUs mar-streams
OTU name	Marine [1] avereage	Marine [2] average	Marine [3] average	Streams average
[truncated: 4,256 more rows]
