# Supplementary material for: Distinct Coastal Microbiome Populations Associated With Autochthonous- and Allochthonous-Like Dissolved Organic Matter
Source: Front Microbiol. 2019 Nov 7;10:2579. doi: 10.3389/fmicb.2019.02579 (PMC6854034; doi:10.3389/fmicb.2019.02579)
Supplement: Supplementary file 10 [file Table_5.XLSX]

## Sheet: Sheet1
Table S5
Spearman correlations between abiotic variables and OTU groups (phyla and Proteobacteria classes) from A) the outer estuary (marine station 2 and 3), B) inner estuary (marine station 1), and C) all the streams. The values show Spearman’s rs and cells with red colour denotes p < 0.01, while yellow colour denotes p < 0.05.

## Sheet: Table S5
Spearman correlations			p < 0.01		p < 0.05	RA = Relative abundance
A
Outer estuary, n = 13-15
Phylum	RA (%)	DIN	DIP	TN	TP	DIN:DIP	TN:TP	DON	DOC:DON	Salinity	Temp	pH	DOC	a254	a400	S275-295	S350-400	peak T	peak C	hix	bix	suva254
Actinobacteria	37.4706	-0.1	0.410714	-0.192308	0.555	-0.614	-0.841	0.401099	-0.324176	-0.219617	0.213125	0.331926	0.391125	0.652	0.0458133	0.0728169	0.509	0.365607	0.555	0.165558	-0.525	0.428
Acidobacteria	0.0268483	0.475	-0.0142857	-0.214286	-0.5	0.536	0.434066	-0.637	0.582	0.515	-0.485	-0.107178	-0.257124	-0.336075	-0.0832461	-0.057487	0.107857	-0.458	-0.176152	0.219512	-0.220498	-0.0439941
Archaea	0.00976787	0.661	0.185714	0.203297	-0.0879121	0.435714	0.269231	-0.692	0.593	0.536	-0.604	-0.578	-0.305048	-0.244003	-0.342809	0.190281	-0.102669	-0.528	0.105458	0.511	-0.0591351	0.213597
Armatimodetes	0.00250083	0.201674	0.128338	0.0805315	-0.214751	0.0550019	0.268438	-0.0939534	0.120797	0.605	-0.254134	-0.376192	-0.141057	-0.112287	-0.000950927	0.0568433	0.0382062	-0.266119	0.0710121	0.361555	-0.200048	0.159728
Bacteroidetes	20.9679	0.167857	-0.207143	-0.28022	-0.445055	0.471429	0.291209	-0.604	0.450549	0.0488762	-0.732	-0.746	-0.282793	-0.392	-0.371814	0.28634	-0.0191623	-0.499	-0.000492732	0.528	0.154718	-0.0133465
BD1-5	0.00577335	0.304934	-0.289875	-0.118691	-0.519982	0.644	0.389986	-0.571	0.525633	0.464	-0.547	-0.291471	-0.221719	-0.342149	-0.285277	0.229293	0.00338856	-0.337176	-0.0661179	0.250539	0.0949969	-0.0961941
Candidate divisions	0.0765929	0.35	0.246429	0.230769	-0.28022	0.175	0.521978	-0.263736	0.21978	0.522	-0.513	-0.406626	-0.221449	-0.208882	-0.2922	0.171366	-0.0886942	-0.25425	0.209411	0.374	-0.116285	0.0499259
Chlamydiae	0.0102556	0.3707	0.0147542	0.616	-0.141299	0.341191	0.661	-0.293903	0.31651	0.515	-0.515	-0.49	-0.431	-0.389	-0.409	0.34612	-0.0740986	-0.536	0.043892	0.431	0.00892932	0.0848468
Chlorobi	0.019621	0.460714	0.189286	0.192308	-0.379121	0.35	0.549451	-0.43956	0.423077	0.53	-0.647	-0.524	-0.244072	-0.233553	-0.145541	-0.0199836	-0.187517	-0.277162	0.133777	0.334812	-0.129835	0.0716757
Chloroflexi	0.0676376	0.139286	-0.0214286	0.032967	-0.621	0.275	0.714	-0.192308	0.137363	0.521	-0.463	-0.337772	-0.303676	-0.319079	-0.0771005	-0.106488	-0.142623	-0.225425	0.000246366	0.165804	-0.252033	0.0177954
Cyanobacteria	13.778	-0.314286	-0.0607143	0.148352	0.28022	-0.253571	-0.153846	0.648	-0.555	-0.250898	0.853	0.64	0.0791821	0.0476974	0.415	-0.353408	-0.289899	0.261887	-0.34171	-0.605	0.19389	-0.168067
Deferribacteres	0.00512536	0.692	0.215055	0.171273	-0.259672	0.501795	0.408846	-0.586	0.552495	0.609	-0.436	-0.328872	-0.0925056	-0.219255	-0.110314	-0.0145786	-0.215378	-0.263023	0.0843753	0.288509	-0.0734882	0.0698104
Deinococcus-Thermus	0.00310803	-0.00805823	-0.511698	-0.275647	-0.749	0.665	0.554	-0.256853	0.150353	0.36208	-0.608	-0.448	-0.502	-0.649	-0.384	0.27048	-0.414	-0.287368	-0.496	-0.0506808	0.303819	-0.369525
Fibrobacteres	0.00125893	0.0846114	-0.290096	0.00597316	-0.346443	0.402911	0.256846	-0.346443	0.334497	0.407673	-0.609	-0.322485	-0.307104	-0.341983	-0.399	0.21741	-0.239561	-0.128437	-0.028664	0.119066	0.0352788	-0.0227479
Firmicutes	0.0298218	-0.00357143	-0.253571	0.010989	-0.39011	0.289286	0.428571	-0.17033	0.192308	0.472	-0.458	-0.142254	-0.116598	-0.348411	-0.173476	0.0971804	-0.188612	-0.126879	-0.124908	0.0293176	0.0288248	-0.305487
Fusobacteria	0.0114848	0.433695	-0.0071685	0.0165748	-0.464095	0.52	0.475145	-0.441996	0.419896	0.594	-0.534	-0.353171	-0.28668	-0.386	-0.255536	0.140762	-0.062363	-0.365688	-0.0686976	0.283301	-0.0995314	-0.165759
Gemmatimodetes	0.0100247	0.308246	-0.0358425	0.0331497	-0.48067	0.387099	0.591	-0.425421	0.397796	0.581	-0.542	-0.195122	-0.23993	-0.280307	-0.11823	-0.0501233	-0.0205423	-0.271136	-0.0241558	0.200148	-0.209514	-0.0133597
GOUTA4	4.11929e-05									0.25942	-0.147806	-0.110818		-0.262503	0.121595	0.0357469	-0.297891	-0.293712	-0.112966	-0.0225933	0.0903731
JL-ETNP-Z39	0.000123578									0.25942	-0.147806	-0.110818		-0.262503	0.121595	0.0357469	-0.297891	-0.293712	-0.112966	-0.0225933	0.0903731
LD1-PA38	8.23855e-05									0.25942	-0.147806	-0.110818		-0.262503	0.121595	0.0357469	-0.297891	-0.293712	-0.112966	-0.0225933	0.0903731
Lentisphaerae	0.0102773	0.0500447	0.0911529	0.470427	0.10729	0.00714924	0.250344	0.363137	-0.321871	0.336053	0.0754717	-0.0969106	-0.210813	-0.0719188	0.082661	-0.0560581	-0.187363	-0.155525	0.0546374	0.0161569	-0.116058	0.0944006
Nitrospirae	0.00935536	0.403571	0.357143	0.126374	0.192308	-0.025	-0.197802	-0.126374	0.263736	0.431414	-0.307342	0.00909386	0.216057	0.140096	-0.00740377	-0.0272416	-0.0803559	0.0619687	0.282247	0.156831	-0.255636	0.0976514
NPL-UPA2	0.00173585	0.464835	-0.169031	0.419314	0.0611499	0.586	0.235864	-0.524142	0.524142	0.527	-0.487	-0.342941	-0.212579	-0.263981	-0.381	0.341882	0.0964546	-0.439	0.0393581	0.311259	-0.0348514	-0.047122
Planctomycetes	2.18731	-0.125	-0.153571	-0.302198	-0.346154	0.0535714	0.208791	0.0549451	-0.0164835	0.132291	0.179337	0.464	0.0404612	-0.299617	0.232419	-0.243088	-0.26663	0.0731707	-0.633	-0.591	0.127864	-0.428
Proteobacteria/Alpha	11.6639	0.1	-0.428571	-0.175824	-0.687	0.689	0.698	-0.56	0.39011	0.413167	-0.602	-0.622	-0.342397	-0.639	-0.370976	0.209417	-0.445	-0.39	-0.288002	0.0933728	0.338753	-0.334157
Proteobacteria/Beta	2.46446	0.214286	0.025	0.115385	-0.566	0.325	0.775	-0.258242	0.214286	0.465	-0.525	-0.441	-0.0743964	-0.202577	-0.47	0.379	0.0804818	-0.245873	0.246859	0.506	-0.0763735	-0.190311
Proteobacteria/Delta	0.324281	0.328571	0.121429	0.543956	-0.225275	0.232143	0.637	-0.126374	0.148352	0.463	-0.129955	-0.112374	-0.587	-0.43	-0.23605	0.0385984	-0.133863	-0.491	-0.138211	0.276176	-0.115053	0.136431
Proteobacteria/Epsilon	0.194924	0.260714	-0.292857	0.0879121	-0.703	0.75	0.857	-0.428571	0.324176	0.386448	-0.542	-0.464	-0.375462	-0.476	-0.48	0.328771	-0.102655	-0.477	-0.022912	0.409	0.0194629	-0.201681
Proteobacteria/Gamma	5.12427	0.128571	-0.367857	-0.0164835	-0.703	0.654	0.852	-0.5	0.373626	0.435	-0.659	-0.685	-0.479	-0.637	-0.41	0.26663	-0.429	-0.447	-0.291205	0.21286	0.376	-0.344044
Proteobacteria/Other	0.627898	0.214286	-0.310714	0.115385	-0.626	0.643	0.835	-0.532967	0.395604	0.464	-0.606	-0.693	-0.628	-0.724	-0.441	0.237339	-0.338078	-0.685	-0.300813	0.309682	0.283567	-0.193277
SHA-109	0.00117963	0.410343	0.210819	0.203471	0.0169559	0.109174	0.113039	-0.469114	0.474766	0.567	-0.5	-0.263804	-0.290241	-0.115287	0.126289	-0.321291	-0.16005	-0.019711	-0.019171	0.0224111	-0.273524	0.302388
SM2F11	0.000100347									0.22236	-0.184757	-0.0738789	0	-0.240269	-0.303952	0.372321	-0.105108	-0.318445	-0.108765	0.0683984	0.00672771	-0.11255
Spirochaetae	0.00326746	0.36006	0.56	0.423898	0.282599	-0.312779	-0.0169559	0.0226079	0.0565197	0.432446	-0.0282632	-0.00525657	-0.288099	-0.139369	-0.0869201	0.0584549	-0.0528877	-0.305861	0.114698	0.34359	-0.245997	0.190611
Synergistetes	0.000286215	0.433013	0	0.46291	0.0771517	0.371154	0.231455	-0.46291	0.46291	0.521	-0.493	-0.348626	-0.204115	-0.339423	-0.304906	0.214769	-0.223786	-0.332464	-0.0267543	0.256879	0.098598	0.0434666
TA06	0.00196232	0.39335	-0.170097	0.14093	-0.503322	0.587	0.631	-0.591	0.523455	0.512	-0.666	-0.56	-0.364951	-0.272787	-0.182578	0.0717531	-0.207804	-0.229413	-0.10913	0.145554	0.0427767	-0.124381
Tenericutes	0.31616	-0.207143	0.278571	-0.0934066	0.637	-0.571	-0.775	0.395604	-0.313187	-0.482	0.25731	0.300747	0.383294	0.591	-0.290803	0.366274	0.546	0.316334	0.651	0.335551	-0.237497	0.282748
TM6	0.000340148									0.206679	-0.249548	-0.330305	0.151071	-0.17371	-0.116056	0.315633	-0.365299	-0.0946601	-0.129112	-0.038225	0.222295	-0.401659
Verrucomicrobia	2.54982	0.346429	0.103571	0.505495	-0.214286	0.242857	0.687	-0.208791	0.285714	0.310852	0.0877193	0.107827	-0.0482924	-0.256853	0.315944	-0.469	-0.319463	0.0110865	-0.425	-0.359941	0.110618	-0.319328
WCHB1-60	0.00686969	0.0970095	-0.119985	0.523892	-0.267519	0.2655	0.669	-0.118898	0.118898	0.441	-0.429635	-0.409375	-0.353481	-0.41	-0.436	0.34488	-0.271614	-0.396	-0.0790166	0.245763	0.183871	-0.12598
Unclassified Bacteria	1.24496	0.153571	-0.189286	-0.203297	-0.61	0.514	0.543956	-0.32967	0.203297	0.191595	-0.457	-0.410523	0.299761	-0.0112391	-0.277394	0.228032	0.0988229	0.0894309	0.19931	0.26238	-0.0214339	-0.496
Unclassified OTUs	0.770104	0.314286	0.0142857	0.131868	-0.604	0.485714	0.791	-0.236264	0.164835	0.564	-0.31449	-0.307243	-0.467	-0.642	-0.21901	0.119901	-0.318642	-0.537	-0.39	0.169993	0.0182311	-0.269402
B
Inner estuary, n = 4-9
Phylum	RA (%)	DIN	DIP	TN	TP	DIN:DIP	TN:TP	DON	DOC:DON	Salinity	Temp	pH	DOC	a254	a400	S275-295	S350-400	peak T	peak C	hix	bix	suva254
Actinobacteria	49.3711	0.183333	0.15	1	1	0.15	0.6	-0.6	0.6	0.395139	0.877	0.437692	-0.236364	0.377622	0.322091	-0.125874	-0.587	0.314685	-0.125874	-0.377622	0.426573	0.478788
Acidobacteria	0.0133368	0.0333333	0.0666667	0.2	0.2	-0.166667	-0.2	0.2	-0.2	0.0364743	-0.312907	-0.297874	-0.393939	0.286713	0.454506	-0.608	-0.412587	0.244755	0.020979	-0.321678	-0.321678	0.685
Archaea	0.00125913	-0.287228	-0.217597	-0.737865	-0.737865	-0.348155	-0.948683	0.948683	-0.948683	-0.294788	-0.484265	0.175618	-0.0750366	-0.44847	-0.411664	0.423555	0.34881	-0.170846	-0.263387	0.14949	-0.110338	-0.481485
Armatimodetes	0.000667603	0.182574	0.365148	0.105409	0.105409	0.0912871	0.316228	-0.316228	0.316228	0.336572	0.0754873	-0.216902	0.0605499	0.165221	0.234874	-0.312084	-0.0458947	-0.156042	-0.00917895	0.238653	-0.238653	0.415199
Bacteroidetes	20.6838	-0.316667	-0.183333	-1	-1	-0.416667	-0.6	0.6	-0.6	-0.19453	-0.693	-0.0425534	0.284848	-0.0629371	0	-0.013986	0.300699	-0.0979021	-0.0769231	0.027972	-0.272727	-0.357576
BD1-5	0.00219058	0.130558	0.0870388	-0.8	-0.8	0.00870388	0	0	0	-0.316741	-0.794	-0.756	0.22511	-0.331013	-0.468131	0.167286	0.34881	-0.131693	0.423555	0.484062	-0.39508	-0.237616
Candidate divisions	0.0423899	0.633333	0.633333	0.8	0.8	0.6	0.8	-0.8	0.8	-0.0243162	-0.515376	-0.918	-0.0666667	-0.363636	-0.52966	0.118881	0.321678	-0.433566	0.643	0.713	-0.594	-0.030303
Chlamydiae	0.00302491	0.417786	0.365563	0.2	0.2	0.200189	-0.2	0.2	-0.2	0.31386	-0.124224	-0.498483	-0.537763	-0.0284743	-0.0127506	-0.0711856	-0.213557	-0.331013	0.284743	0.34525	-0.641	0.525257
Chlorobi	0.0279993	0.184102	0.19247	-0.8	-0.8	0.0334731	0	0	0	-0.152439	-0.708	-0.723	0.164134	-0.364274	-0.44634	0.0805605	0.192645	-0.189142	0.458845	0.637	-0.51839	-0.12766
Chloroflexi	0.0406747	0.0666667	0.0333333	-0.8	-0.8	0.0666667	0	0	0	-0.0668696	-0.294501	-0.237083	0.163636	0.20979	0.203991	-0.300699	-0.258741	0.272727	-0.013986	-0.370629	0.216783	0.369697
Cyanobacteria	5.0327	0.0166667	-0.1	0.8	0.8	0.183333	0.8	-0.8	0.8	0.291795	0.804	0.669	-0.0424242	0.328671	0.475978	-0.111888	-0.321678	0.160839	-0.468531	-0.51049	0.475524	0.163636
Deferribacteres	0.00135475	0.0547723	-0.0182574	-0.948683	-0.948683	0.0547723	-0.737865	0.737865	-0.737865	-0.0940813	-0.534907	-0.279108	-0.0969762	-0.116018	-0.0259762	-0.0145023	0.203032	-0.181278	-0.0217534	-0.00725114	-0.326301	-0.00646508
Deinococcus-Thermus	0.000812596	-0.365148	-0.25104			-0.182574				-0.664	-0.747	-0.479407	0.24607	-0.397698	-0.31926	-0.15596	0.124768	0.093576	0.366506	0.27293	-0.15596	-0.260983
Fibrobacteres	0.000664671									-0.531035	-0.815	-0.8	-0.174078	-0.431411	-0.281849	-0.275368	0.0183579	0.0458947	0.357979	0.403874	-0.44059	0.290129
Firmicutes	0.00419531	0.566667	0.466667	-0.4	-0.4	0.383333	0.4	-0.4	0.4	0.231004	-0.251553	-0.687	0.0787879	0.048951	-0.225463	0.0629371	-0.125874	-0.0839161	0.356643	0.27972	-0.0979021	0.381818
Fusobacteria	0.00155184	-0.0297044	-0.138621	-0.632456	-0.632456	-0.108916	0.210819	-0.210819	0.210819	-0.417094	-0.722	-0.646	0.48478	-0.033591	-0.00382016	-0.354571	-0.16049	0.354571	0.264995	0.0709143	-0.055985	0.157041
Gemmatimodetes	0.00519034	-0.466667	-0.55	-1	-1	-0.55	-0.6	0.6	-0.6	-0.669	-0.478564	-0.121581	-0.0909091	-0.027972	0.232621	-0.517483	0	0.671	-0.195804	-0.356643	0.0699301	0.236364
Lentisphaerae	0.00414568	0.0792118	0.108916	-0.258199	-0.258199	0.207931	-0.774597	0.774597	-0.774597	-0.304784	-0.713	-0.636	-0.266288	-0.43295	-0.341905	0.0709143	0.179152	-0.283657	0.253798	0.365768	-0.474006	0.0751068
Nitrospirae	0.00261636	0.0847579	0.118661	0	0	-0.0508548	0.8	-0.8	0.8	-0.207317	-0.455404	-0.686	0.386532	0.190146	0.0864979	-0.457758	-0.197188	0.323952	0.52114	0.161976	-0.140849	0.300636
NPL-UPA2	0.000319004	0.257438	0.287143	0.105409	0.105409	0.297044	0.316228	-0.316228	0.316228	0.498888	0.306487	0.0911014	0.0969367	0.220295	0.00469748	0.1744	0.0550737	-0.119326	0.146863	0.0826105	-0.0642526	0.00745667
Planctomycetes	0.147658	-0.383333	-0.383333	-0.8	-0.8	-0.433333	-0.8	0.8	-0.8	-0.164134	-0.177928	0.38298	-0.2	0.27972	0.511766	-0.426573	-0.0979021	0.41958	-0.391608	-0.685	0.0629371	0.29697
Proteobacteria/Alpha	5.83493	-0.0833333	-0.05	-1	-1	-0.233333	-0.6	0.6	-0.6	-0.32219	-0.847	-0.669	0.151515	-0.20979	-0.17536	-0.181818	0.230769	0.00699301	0.377622	0.363636	-0.566434	-0.030303
Proteobacteria/Beta	3.02528	0.433333	0.35	0	0	0.233333	0.8	-0.8	0.8	-0.176293	-0.601272	-0.821	0.115152	-0.13986	-0.268409	-0.0979021	0.174825	-0.048951	0.587	0.573427	-0.552448	0.127273
Proteobacteria/Delta	0.0634854	0.667	0.616667	0.6	0.6	0.366667	1	-1	1	0.583589	0.263824	-0.51672	-0.187879	0.58	0.275566	-0.321678	-0.377622	0.118881	0.426573	-0.020979	-0.20979	0.782
Proteobacteria/Epsilon	0.0943801	-0.483333	-0.583333	-1	-1	-0.333333	-0.6	0.6	-0.6	-0.657	-0.902	-0.443771	0.29697	-0.237762	0.0286303	-0.363636	-0.111888	0.370629	0.13986	0.034965	-0.20979	-0.00606061
Proteobacteria/Gamma	4.68878	-0.283333	-0.216667	-1	-1	-0.416667	-0.6	0.6	-0.6	-0.346506	-0.859	-0.57751	0.2	-0.363636	-0.17536	-0.174825	0.0699301	-0.041958	0.0769231	0.34965	-0.440559	-0.030303
Proteobacteria/Other	0.195558	-0.25	-0.233333	-1	-1	-0.4	-0.6	0.6	-0.6	-0.51672	-0.877	-0.601826	0.115152	-0.321678	-0.17536	-0.237762	0.111888	0.118881	0.118881	0.251748	-0.377622	0.030303
SHA-109	0.000477609	-0.108916	0.0396059	-0.105409	-0.105409	-0.148522	-0.316228	0.316228	-0.316228	-0.208885	-0.134788	-0.123276	-0.300427	0.149777	0.180981	-0.470132	-0.054086	0.432688	0.054086	-0.307874	0.0208023	0.505264
Spirochaetae	0.000980434	0.182574	0.200832	-0.4	-0.4	-0.0912871	-0.4	0.4	-0.4	0.326168	-0.10559	-0.166161	-0.35558	0.290046	0.371089	-0.362557	-0.369808	0	-0.0580091	-0.210283	-0.355306	0.562462
TA06	0.000272917	-0.673	-0.643596	-0.948683	-0.948683	-0.782	-0.737865	0.737865	-0.737865	-0.0523556	-0.113231	0.651	0.350463	0.431411	0.714	-0.431411	-0.44059	0.597	-0.514021	-0.753	0.247832	-0.02237
Tenericutes	0.968213	-0.183333	-0.0166667	-0.8	-0.8	-0.366667	-0.8	0.8	-0.8	0.218846	-0.472428	-0.109423	0.163636	-0.160839	0.0143151	0	-0.0839161	-0.300699	-0.27972	0.20979	-0.377622	-0.115152
TM6	0.00132643	0.159752	0.0684653	0.774597	0.774597	0.0228218	0.258199	-0.258199	0.258199	-0.486357	-0.556317	-0.752	-0.618903	-0.343112	-0.199538	-0.296324	0	0.11697	0.343112	0.358708	-0.483476	0.46977
Verrucomicrobia	0.636199	-0.116667	-0.133333	-1	-1	0	-0.6	0.6	-0.6	-0.522799	-0.877	-0.559273	0.0181818	-0.643	-0.565448	0.174825	0.391608	-0.272727	0.195804	0.440559	-0.34965	-0.369697
WCHB1-60	0.00077375	-0.56598	-0.547723	-0.258199	-0.258199	-0.346891	-0.774597	0.774597	-0.774597	-0.616052	-0.608676	-0.0583629	-0.187487	-0.291122	-0.133706	-0.108238	-0.0858436	0.38443	0.134364	-0.130632	-0.115702	-0.00646508
Unclassified Bacteria	8.53705	-0.25	-0.15	-0.8	-0.8	-0.166667	-0.8	0.8	-0.8	-0.437692	-0.877	-0.474166	-0.0181818	-0.699	-0.648	0.398601	0.48951	-0.496503	0.0769231	0.552448	-0.34965	-0.454545
Unclassified OTUs	0.564683	0.05	-0.133333	0.4	0.4	0.283333	0.4	-0.4	0.4	-0.182372	0.417209	0.218846	-0.139394	-0.272727	-0.375772	0.503497	0.643	-0.258741	-0.020979	0.0769231	0.237762	-0.6
C
Streams, n = 8-27
Phylum	RA (%)	DIN	DIP	TN	TP	DIN:DIP	TN:TP	DON	DOC:DON	Conduct.	Temp	pH	DOC	a254	a400	S275-295	S350-400	peak T	peak C	hix	bix	suva254
Actinobacteria	27.8202	-0.0165414	0.544	-0.333333	-0.404762	-0.410526	0.190476	-0.366667	0.733	-0.00494438	-0.0118636	0.0217445	0.0968379	-0.189759	-0.122149	0.372991	-0.139829	0.335165	-0.211233	-0.316239	0.281441	-0.322417
Acidobacteria	0.1	-0.145865	-0.386466	0.952	0.762	0.00300752	-0.0238095	0.316667	-0.283333	-0.277874	0.0242215	0.012849	0.261858	0.311698	0.16641	-0.21641	0.152821	-0.235043	0.100733	0.138584	-0.10989	0.321287
Archaea	0.00321529	0.05434	-0.0603778	-0.419169	-0.719	-0.0437739	0.431145	0.0169516	0.0508548	-0.0917735	-0.0521085	-0.233807	0.0970781	0.134047	0.0338282	-0.0233882	0.13689	0.00583099	0.0889993	0.0635271	0.0101275	0.0481316
Armatimodetes	0.0851131	-0.21203	-0.237594	0.380952	0.714	-0.126316	-0.690476	0.383333	-0.366667	-0.323362	-0.0212556	0.0948851	0.181818	0.143518	-0.103964	0.0810256	0.174701	-0.141636	-0.0470085	0.00549451	0.0610501	-0.151892
Bacteroidetes	24.8091	0.410526	0.502	-0.952	-0.595238	0.129323	-0.238095	-0.1	0.0666667	0.716	0.153238	0.0252039	-0.447	-0.528	-0.215133	0.0933333	-0.184274	0.307692	-0.0677656	-0.172161	0.197192	-0.139469
BD1-5	0.133072	0.52	0.255639	-0.547619	-0.619048	0.393985	0.261905	-0.616667	0.7	0.212114	-0.573	-0.503	-0.164032	0.221271	0.413	-0.737	0.318291	-0.0671551	0.644	0.543	-0.437	0.372106
Candidate divisions	1.5046	0.58	0.201504	-0.285714	-0.285714	0.45	0.119048	-0.566667	0.616667	0.210136	-0.585	-0.453	-0.246047	0.13975	0.296794	-0.741	0.401	-0.105006	0.652	0.59	-0.421	0.267081
Chlamydiae	0.319994	0.410526	0.516	-0.214286	-0.238095	0.0270677	-0.142857	-0.333333	0.6	0.12707	-0.363322	-0.392389	0.106719	0.286008	0.27209	-0.325812	0.312137	0.427	0.621	0.225275	0.0470085	-0.0705816
Chlorobi	0.124477	-0.279699	-0.492	0.690476	0.786	-0.0781955	-0.428571	0.183333	-0.416667	-0.391595	-0.0706871	-0.0340993	0.240119	0.152081	-0.0734265	0.085812	0.165128	-0.319902	-0.178877	0.045177	-0.0744811	0.255788
Chloroflexi	0.577176	-0.201504	-0.495	0.786	0.404762	-0.0496241	0.357143	0.25	-0.133333	-0.639	-0.131488	-0.0701754	0.36166	0.354171	0.0483791	0.0153846	0.277949	-0.383	-0.0610501	0.119048	-0.143468	0.220779
Cyanobacteria	6.66116	-0.465	-0.42406	0.166667	0.333333	-0.181955	-0.166667	0.433333	-0.8	-0.433	0.267919	0.384977	-0.0652174	-0.146601	-0.361299	0.380513	-0.0365812	-0.369353	-0.53	-0.211844	0.131868	-0.104461
Deferribacteres	0.00288848	0.149347	0.276596	-0.0243975	-0.39036	-0.139441	0.29277	-0.406838	0.64416	0.0997832	-0.104772	-0.270635	0.220292	0.288642	0.19096	-0.0676451	0.0291394	0.268112	0.236569	0.00587557	0.0689607	0.0581723
Deinococcus-Thermus	0.000198131	-0.0346363	0.216477	0.247436	0.57735	-0.0981363	-0.57735	0.136931	-0.273861	0.366018	0.167801	0.0828692	-0.44	-0.237604	-0.100151	-0.0363435	0.0203277	-0.101783	-0.0743798	0.0369103	0.0307585	0.163652
Fibrobacteres	0.0314572	0.35994	-0.173193	-0.595238	-0.619048	0.599	0.047619	-0.316667	0.0666667	0.0222717	-0.657	-0.668	-0.349159	0.231705	0.266439	-0.819	0.516	-0.439	0.589	0.789	-0.659	0.562
Firmicutes	0.517208	0.609	0.0766917	-0.166667	-0.5	0.555	0.5	-0.283333	0.466667	0.371817	-0.509	-0.465	0.0316206	0.258264	0.444	-0.711	0.295043	-0.102564	0.676	0.614	-0.563	0.296443
Fusobacteria	0.134373	0.621	-0.263158	-0.0952381	-0.452381	0.695	0.452381	-0.383333	0.483333	0.222003	-0.64	-0.565	-0.0385375	0.276418	0.337281	-0.759	0.494	-0.413	0.571	0.748	-0.755	0.475
Gemmatimodetes	0.108446	0.181955	-0.453	-0.0714286	0.214286	0.390977	-0.47619	0.05	-0.266667	0.0187886	-0.163124	-0.1532	-0.0108696	0.0479535	-0.0140677	-0.349744	0.484	-0.266789	0.131258	0.310134	-0.244811	0.218521
JL-ETNP-Z39	0.000129769	0.116898	0.00432954	0.412393	0.247436	0.114011	0.0824786	0.273861	0	0.289486	0.192943	0.0964475	-0.125283	-0.101516	-0.121732	0.0347612	0.0502928	0.190842	0.060478	-0.0389747	0.090045	-0.221783
Lentisphaerae	0.00988449	0.495	-0.00903615	0.047619	0.047619	0.616	-0.214286	-0.233333	0.05	0.349443	-0.516	-0.567	-0.166172	0.261966	0.4	-0.789	0.342809	-0.204525	0.696	0.707	-0.598	0.555
Nitrospirae	0.0292342	0.404511	-0.264662	0.380952	0.0952381	0.430075	0.0714286	-0.4	0.483333	-0.0682324	-0.541	-0.63	0.194664	0.459	0.322871	-0.556	0.516	-0.193529	0.532	0.534	-0.41	0.546
NPL-UPA2	0.0291158	0.547	-0.156982	-0.706599	-0.335335	0.722	-0.491027	-0.619252	0.317994	-0.0247832	-0.735	-0.71	-0.363547	0.016984	0.0706308	-0.67	0.541	-0.453	0.437	0.724	-0.627	0.503
Planctomycetes	0.849905	-0.439098	-0.416541	0.428571	0.52381	-0.252632	-0.261905	0.4	-0.733	-0.552	0.183391	0.2723	0.0948617	-0.136667	-0.431	0.493	0.0495726	-0.26862	-0.516	-0.266789	0.235653	-0.157538
Proteobacteria/Alpha	2.88424	-0.287218	-0.561	0.285714	0.47619	0.114286	-0.547619	0.2	-0.466667	-0.437	-0.217499	-0.165555	0.279644	0.319233	0.0747989	-0.22735	0.362735	-0.380342	0.150183	0.284493	-0.228327	0.166573
Proteobacteria/Beta	19.0129	0.562	-0.168421	-0.285714	-0.404762	0.704	0	-0.466667	0.483333	0.177009	-0.634	-0.763	-0.124506	0.444	0.466	-0.81	0.469	-0.233211	0.723	0.788	-0.686	0.567
Proteobacteria/Delta	0.310594	0.49	-0.219549	-0.0714286	-0.309524	0.624	0.142857	-0.6	0.65	0.124104	-0.632	-0.694	-0.041502	0.319233	0.355466	-0.779	0.484	-0.275336	0.642	0.707	-0.618	0.53
Proteobacteria/Epsilon	2.37903	0.705	-0.106767	0.0952381	-0.261905	0.747	0.309524	-0.35	0.383333	0.299629	-0.641	-0.592	-0.0612648	0.324714	0.447	-0.843	0.486	-0.314408	0.723	0.789	-0.723	0.538
Proteobacteria/Gamma	3.05853	0.553	-0.0165414	-0.0714286	-0.309524	0.471	0.0952381	-0.5	0.55	0.146354	-0.55	-0.514	-0.0385375	0.232232	0.36027	-0.686	0.299145	-0.167888	0.571	0.577	-0.552	0.405985
Proteobacteria/Other	1.13428	-0.499	-0.4	0.380952	0.595238	-0.255639	-0.47619	0.45	-0.683	-0.637	0.0103806	0.0775883	0.219368	0.107553	-0.23469	0.386667	0.0283761	-0.204518	-0.277778	-0.135531	0.14652	-0.0525127
SHA-109	0.00539544	0.234688	-0.327648	-0.155691	-0.119763	0.651	0.0119763	-0.0669462	0.0836827	0.319462	-0.153334	-0.253	-0.0309008	0.062038	0.260416	-0.56	0.217852	-0.367996	0.354699	0.456	-0.481	0.322799
SM2F11	0.00570826	0.573	0.339404	-0.179644	-0.119763	0.31213	-0.0479051	-0.560674	0.845	0.223635	-0.305792	-0.158371	-0.155326	0.0875005	0.26226	-0.526	0.119785	0.229457	0.531	0.257907	-0.1305	-0.156837
Spirochaetae	0.0312061	-0.0691729	0.105263	-0.595238	-0.0714286	-0.00601504	-0.738	-0.55	0.0666667	-0.312979	-0.393475	-0.346924	-0.439	-0.173318	-0.0799456	-0.14188	0.0830769	-0.0512821	0.0250305	0.188645	-0.0647131	0.158667
Synergistetes	0.0213157	0.524	-0.330145	-0.507346	-0.342459	0.778	-0.0761019	-0.147966	-0.235005	0.301755	-0.374386	-0.303372	-0.329539	-0.156561	-0.046272	-0.572	0.486	-0.577	0.291627	0.596	-0.578	0.452
TA06	0.000547351	0.29039	0.211877	-0.015587	-0.093522	0.0806638	-0.077935	-0.842	0.762	0.0153601	-0.241222	-0.303212	-0.0383227	0.119209	0.288545	-0.330101	0.0606496	0.136701	0.263338	0.170247	-0.134185	0.357554
Tenericutes	0.00822166	0.131024	0.533	0.047619	0.285714	-0.299699	-0.595238	-0.25	0.266667	0.27435	0.0594649	0.0158534	-0.205548	0.0144355	0.0103288	-0.0627791	0.0950263	0.442	0.169015	-0.0924683	0.317209	-0.148925
TM6	0.000327003									0.060666	-0.394232	-0.439	0.353553	0.445	0.445	-0.386811	0.0029584	-0.0712296	0.454	0.453	-0.454	0.361158
Verrucomicrobia	1.82846	-0.478	-0.443609	0.238095	0.428571	-0.27218	-0.261905	0.466667	-0.717	-0.618	0.135442	0.236719	0.121542	-0.137353	-0.403	0.483	-0.0488889	-0.211844	-0.523	-0.293651	0.208181	-0.189159
WCHB1-60	0.10188	0.441266	0.565	-0.142857	-0.142857	0.10994	0	-0.166667	0.5	0.248022	-0.30309	-0.20613	-0.222552	-0.000685519	0.190215	-0.376668	0.104345	0.350641	0.511	0.185095	0.00366524	-0.149802
Unclassified Bacteria	2.2671	-0.165414	-0.585	0.261905	-0.357143	0.0541353	0.857	0.35	-0.333333	-0.44	0.00593179	0.0647393	0.126482	-0.0356226	-0.281354	0.305299	0.164444	-0.529	-0.384	0.00549451	-0.167277	0.0491248
Unclassified OTUs	3.0774	0.362406	0.135338	-0.142857	-0.047619	0.345865	-0.0238095	-0.466667	0.75	-0.0662547	-0.478	-0.322708	0.0128458	0.222984	0.300911	-0.637	0.356581	-0.0873016	0.575	0.432	-0.274115	0.108978
